# Supplementary material for: Discovery of functional NLRs using expression level, high-throughput transformation and large-scale phenotyping
Source: Nat Plants. 2025 Sep 23;11(10):2100–14. doi: 10.1038/s41477-025-02110-w (PMC12537499; doi:10.1038/s41477-025-02110-w)
Supplement: Supplementary file 4 — Expression of NLRs from the transcriptomes of Arabidopsis and Solanum species. [file 41477_2025_2110_MOESM4_ESM.xlsx]

## Sheet: At_Col-0
Transcript ID	Transcript Length	Effective Length	Estimated Counts	Transcripts per million (tpm)	TAIR ID	Araport11 NLR gene identifier
At_DN1426_c0_g1_i1	2887	2663.35	23977	240.75	AT3G50950	ZAR1
At_DN6471_c1_g8_i4	747	523.982	4248.35	216.822	AT1G72910	TN8
At_DN6416_c2_g2_i1	546	326.41	2376.64	194.715	AT4G16860	RPP4, CHS2
At_DN6561_c3_g2_i3	507	289.214	2008.28	185.697	AT4G16890	BAL, SNC1
At_DN5819_c3_g10_i1	3610	3386.35	22369	176.65	AT3G04210	TN13
At_DN6340_c3_g4_i1	882	658.459	3631.49	147.488	AT1G72910	TN8
At_DN6480_c6_g3_i2	1132	908.355	4817.52	141.83	AT3G44630	-
At_DN6416_c2_g2_i2	705	482.184	2468.59	136.911	AT4G16950	SIKIC2, RPP5
At_DN6520_c3_g1_i1	1970	1746.35	8150.91	124.817	AT4G16950	SIKIC2, RPP5
At_DN6022_c4_g9_i3	3105	2881.35	13036.8	120.997	AT4G33300	ADR1-L1
At_DN6211_c1_g5_i1	1626	1402.35	6112.58	116.565	AT1G66090	TN3
At_DN5976_c1_g3_i4	762	538.956	2139.38	106.154	AT4G16860	RPP4, CHS2
At_DN6561_c3_g2_i9	682	459.418	1785.92	103.957	AT4G16890	BAL, SNC1
At_DN6524_c7_g1_i5	1857	1633.35	6057.07	99.1705	AT5G43470	HRT, RPP8, RCY1
At_DN6466_c4_g3_i7	2382	2158.35	7514.39	93.1047	AT1G58807	-
At_DN6539_c2_g2_i10	1479	1255.35	4288.69	91.3605	AT3G44630	-
At_DN6562_c4_g1_i1	844	620.523	2070.15	89.2165	AT1G59218	RPP13
At_DN2106_c0_g1_i1	2805	2581.35	8003	82.9098	AT5G04720	ADR1-L2, PHX21
At_DN6466_c4_g3_i3	2383	2159.35	6665.5	82.5486	AT1G58602	RPP7
At_DN6175_c4_g1_i3	4210	3986.35	12179.6	81.7066	AT5G45510	-
At_DN6562_c4_g1_i8	1331	1107.35	3212.06	77.5707	AT1G58807	-
At_DN6539_c2_g2_i7	1412	1188.35	3343.78	75.2474	AT3G44480	cog1, RPP1
At_DN6434_c2_g1_i1	3064	2840.35	7687.31	72.3773	AT1G56510	ADR2, WRR4, WRR4A
At_DN6524_c7_g1_i1	1889	1665.35	4402.45	70.6949	AT5G48620	-
At_DN6549_c1_g1_i6	3748	3524.35	9203.32	69.8338	AT5G41750	-
At_DN6562_c4_g1_i10	1120	896.355	2336.72	69.7151	AT1G58602	RPP7
At_DN6017_c3_g1_i4	2927	2703.35	6864.01	67.9008	AT4G16990	RLM3, TN16
At_DN6549_c1_g1_i9	2039	1815.35	4370.63	64.3848	AT5G41740	-
At_DN6562_c4_g1_i9	1232	1008.35	2424.08	64.2885	AT1G58602	RPP7
At_DN6539_c2_g2_i3	1633	1409.35	3185.85	60.4512	AT3G44670	DM2h
At_DN6561_c3_g2_i1	2538	2314.35	5166.88	59.7034	AT4G16860	RPP4, CHS2
At_DN6504_c9_g3_i3	1410	1186.35	2629.25	59.2677	AT1G63880	-
At_DN6530_c2_g1_i3	1724	1500.35	3252.39	57.9708	AT3G44480	cog1, RPP1
At_DN6561_c3_g2_i5	3192	2968.35	6377.42	57.4553	AT4G16890	BAL, SNC1
At_DN6561_c3_g2_i11	1412	1188.35	2516.47	56.63	AT4G16950	SIKIC2, RPP5
At_DN6520_c3_g1_i10	2788	2564.35	5334.96	55.6357	AT4G16950	SIKIC2, RPP5
At_DN6269_c5_g1_i1	345	145.876	293.71	53.8436	AT5G41740	-
At_DN6340_c3_g1_i7	1074	850.355	1597.1	50.2265	AT1G72940	TN11
At_DN6562_c4_g1_i2	1198	974.355	1803.42	49.4972	AT1G58807	-
At_DN6561_c3_g2_i6	3018	2794.35	5099.58	48.8038	AT4G16890	BAL, SNC1
At_DN6564_c3_g6_i1	436	223.241	399.089	47.8076	AT5G46520	VICTR, ACQOS
At_DN6038_c0_g4_i2	795	571.789	1008.27	47.1566	AT1G61190	-
At_DN6340_c3_g1_i1	2953	2729.35	4790.32	46.9359	AT1G72900	TN7
At_DN6562_c4_g2_i7	1863	1639.35	2866.74	46.7644	AT5G43470	HRT, RPP8, RCY1
At_DN6562_c4_g2_i5	791	567.789	990.147	46.6351	AT5G48620	-
At_DN6434_c2_g13_i1	2119	1895.35	3301.02	46.5755	AT1G63880	-
At_DN4185_c0_g1_i1	3036	2812.35	4853.68	46.1532	AT3G46530	RPP11, RPP13
At_DN6562_c4_g1_i4	1352	1128.35	1915.7	45.4028	AT1G59218	RPP13
At_DN6480_c6_g3_i7	1847	1623.35	2720.08	44.8093	AT3G44670	DM2h
At_DN6561_c3_g2_i12	3070	2846.35	4701.34	44.1706	AT4G16890	BAL, SNC1
At_DN6562_c4_g2_i8	2110	1886.35	3083.4	43.7126	AT5G43470	HRT, RPP8, RCY1
At_DN6490_c6_g8_i6	5638	5414.35	8441.92	41.6961	AT4G19520	-
At_DN6520_c3_g1_i4	2082	1858.35	2838.19	40.8426	AT4G16950	SIKIC2, RPP5
At_DN6017_c3_g1_i5	3022	2798.35	4167.96	39.831	AT4G16990	RLM3, TN16
At_DN6561_c3_g2_i4	1652	1428.35	2109.24	39.4904	AT4G16950	SIKIC2, RPP5
At_DN6174_c1_g5_i3	477	260.862	365.792	37.4993	AT5G48620	-
At_DN6017_c3_g1_i16	3059	2835.35	3972.42	37.4669	AT4G16990	RLM3, TN16
At_DN6340_c3_g1_i3	3358	3134.35	4326.24	36.9116	AT1G72890	TN6
At_DN6558_c2_g1_i8	343	144.152	197.262	36.5952	AT1G61310	-
At_DN6177_c0_g1_i3	1230	1006.35	1337.28	35.5364	AT1G31540	-
At_DN6558_c2_g1_i18	2111	1887.35	2418.61	34.2699	AT1G61190	-
At_DN6530_c2_g1_i4	935	711.39	889.042	33.4206	AT3G44630	-
At_DN6530_c2_g1_i2	1811	1587.35	1943.94	32.7498	AT3G44400	-
At_DN6480_c6_g3_i6	387	180.586	214.862	31.8183	AT3G44630	-
At_DN6549_c1_g1_i2	1204	980.355	1162.86	31.7209	AT5G41740	-
At_DN6218_c0_g1_i1	1020	796.355	941	31.5997	AT5G66900	NRG1A, NRG1.1
At_DN6017_c3_g1_i6	3154	2930.35	3407.99	31.1013	AT4G16990	RLM3, TN16
At_DN6343_c5_g1_i2	1738	1514.35	1740.98	30.7445	AT1G63360	-
At_DN6549_c1_g1_i7	4106	3882.35	4430.93	30.5211	AT5G41750	-
At_DN6177_c0_g4_i1	1254	1030.35	1119.97	29.0684	AT5G46510	VICTL
At_DN6562_c4_g1_i3	1059	835.355	902.906	28.905	AT1G58807	-
At_DN6480_c6_g3_i4	1668	1444.35	1559.85	28.8808	AT3G44670	DM2h
At_DN6017_c2_g4_i1	1717	1493.35	1611.56	28.8592	AT5G46510	VICTL
At_DN6549_c1_g6_i3	1042	818.355	875.087	28.5963	AT5G40910	-
At_DN6530_c2_g1_i5	798	574.761	604.31	28.1173	AT3G44630	-
At_DN6288_c3_g1_i7	1789	1565.35	1571.06	26.8398	AT5G66900	NRG1A, NRG1.1
At_DN6564_c3_g1_i9	3188	2964.35	2964.93	26.7476	AT1G31540	-
At_DN5974_c5_g4_i1	3031	2807.35	2791.38	26.5903	AT1G59620	CW9
At_DN6530_c2_g1_i1	1841	1617.35	1592.72	26.3352	AT3G44400	-
At_DN6416_c2_g4_i10	2600	2376.35	2334.69	26.2735	AT4G16960	SIKIC3
At_DN6461_c3_g4_i1	3785	3561.35	3497.77	26.265	AT5G44870	TTR1, LAZ5
At_DN6366_c1_g6_i5	1242	1018.35	964.709	25.3337	AT5G46520	VICTR, ACQOS
At_DN6561_c3_g2_i10	769	545.928	498.73	24.4304	AT4G16940	SIKIC1
At_DN6549_c1_g1_i8	1220	996.355	897.839	24.0982	AT5G41750	-
At_DN6022_c4_g11_i2	1137	913.355	813.686	23.8242	AT5G45250	RPS4
At_DN6526_c5_g7_i1	445	231.36	198	22.8864	AT1G63860	-
At_DN6564_c3_g1_i16	3175	2951.35	2515.63	22.7943	AT1G31540	-
At_DN6562_c4_g2_i2	1645	1421.35	1210.1	22.7677	AT5G48620	-
At_DN6202_c4_g1_i5	1010	786.355	669.063	22.7536	AT4G16960	SIKIC3
At_DN6558_c2_g1_i13	1370	1146.35	971.787	22.67	AT1G61190	-
At_DN6485_c7_g1_i2	924	700.426	591.552	22.5856	AT5G43740	-
At_DN6562_c4_g1_i5	1317	1093.35	920.059	22.5038	AT1G58807	-
At_DN6539_c2_g2_i4	1017	793.355	664.756	22.4076	AT3G44400	-
At_DN6220_c3_g1_i2	1138	914.355	763.849	22.3405	AT5G40910	-
At_DN5881_c6_g2_i1	353	152.428	122.976	21.5753	AT1G69550	-
At_DN6434_c2_g13_i3	2220	1996.35	1560.46	20.9033	AT1G63880	-
At_DN6561_c2_g1_i1	372	167.968	131	20.8567	AT4G16900	-
At_DN6466_c4_g3_i4	2533	2309.35	1783.04	20.6476	AT1G58602	RPP7
At_DN6564_c3_g1_i1	2553	2329.35	1754.81	20.1463	AT5G46490	-
At_DN619_c0_g1_i2	2630	2406.35	1804.78	20.0569	AT1G33560	ADR1
At_DN5881_c6_g5_i1	5770	5546.35	4080.48	19.6745	AT2G14080	-
At_DN6434_c2_g5_i9	2240	2016.35	1467.84	19.4677	AT1G63860	-
At_DN6017_c3_g1_i8	2942	2718.35	1968.48	19.3654	AT4G16990	RLM3, TN16
At_DN6228_c7_g7_i1	732	509.085	368.54	19.3595	AT1G56520	-
At_DN6288_c3_g1_i5	2803	2579.35	1865	19.3361	AT5G66910	NRG1.2, NRG1B
At_DN6022_c4_g12_i1	2445	2221.35	1597	19.2259	AT5G45060	-
At_DN6228_c7_g9_i1	368	164.671	117	19.0007	AT3G25510	-
At_DN6429_c3_g7_i1	4145	3921.35	2783.91	18.9854	AT5G36930	-
At_DN6139_c3_g2_i1	1575	1351.35	931	18.4239	AT1G17610	CHS1
At_DN6434_c2_g5_i6	3207	2983.35	2035.95	18.25	AT5G58120	DM10
At_DN6485_c7_g3_i5	4461	4237.35	2849.63	17.9844	AT1G12220	RPS5
At_DN6490_c6_g7_i1	3006	2782.35	1831.27	17.6011	AT5G45250	RPS4
At_DN5919_c8_g2_i1	5040	4816.35	3166	17.579	AT4G26090	RPS2
At_DN6561_c3_g2_i13	3123	2899.35	1887.24	17.4071	AT4G16890	BAL, SNC1
At_DN6228_c7_g10_i1	826	602.615	387	17.174	AT1G63750	-
At_DN6485_c7_g7_i2	2715	2491.35	1596.36	17.1354	AT1G12280	SUMM2
At_DN6539_c2_g2_i1	1643	1419.35	894.537	16.8542	AT3G44480	cog1, RPP1
At_DN6017_c2_g6_i1	485	268.402	167	16.6391	AT5G46510	VICTL
At_DN5222_c0_g1_i6	4330	4106.35	2485.5	16.1867	AT4G19510	-
At_DN6504_c5_g2_i1	516	297.606	177	15.9049	AT1G63750	-
At_DN5881_c6_g2_i3	1547	1323.35	786.743	15.8985	AT1G69550	-
At_DN6366_c1_g1_i9	4483	4259.35	2400.46	15.0713	AT5G46470	RPS6
At_DN6371_c3_g1_i4	2912	2688.35	1476.77	14.6901	AT5G40910	-
At_DN6269_c2_g1_i2	1034	810.355	443.394	14.6324	AT1G63750	-
At_DN6558_c2_g1_i1	2937	2713.35	1461.56	14.4049	AT1G61300	-
At_DN6017_c2_g3_i1	445	231.36	124.166	14.3522	AT5G46270	-
At_DN6434_c2_g13_i4	1444	1220.35	650.078	14.2456	AT1G63750	-
At_DN5881_c6_g5_i2	4057	3833.35	2018.8	14.0836	AT5G11250	BURNOUT1
At_DN6561_c3_g2_i2	2721	2497.35	1312.31	14.0526	AT4G16890	BAL, SNC1
At_DN13281_c0_g1_i1	4129	3905.35	2005	13.7295	AT5G63020	SUT1
At_DN5881_c6_g3_i1	2615	2391.35	1227.46	13.7267	AT1G69550	-
At_DN6485_c7_g3_i2	4651	4427.35	2263.47	13.672	AT1G12220	RPS5
At_DN6017_c2_g5_i2	2899	2675.35	1346.72	13.4616	AT5G40060	-
At_DN6211_c1_g6_i1	506	288.244	142.809	13.2494	AT1G66090	TN3
At_DN6366_c1_g1_i20	3703	3479.35	1712.49	13.1623	AT5G46450	-
At_DN6038_c0_g4_i1	1142	918.355	450.353	13.1142	AT1G61180	UNI
At_DN6562_c4_g3_i1	1007	783.355	381	13.0067	AT5G35450	-
At_DN6504_c9_g2_i2	3131	2907.35	1406.87	12.9407	AT4G14370	-
At_DN6442_c1_g1_i4	1643	1419.35	673.747	12.6942	AT1G63350	-
At_DN6174_c1_g5_i1	663	440.645	207	12.5627	AT5G35450	-
At_DN6175_c4_g1_i2	4293	4069.35	1905.09	12.5196	AT5G45510	-
At_DN6504_c9_g3_i2	1261	1037.35	485.139	12.5066	AT1G63880	-
At_DN6490_c6_g3_i2	4402	4178.35	1921.39	12.2973	AT5G45260	RRS1, ATWRKY52, SLH1, RRS1-R
At_DN6549_c1_g5_i1	4010	3786.35	1739.23	12.2839	AT4G19500	-
At_DN6526_c5_g3_i6	858	634.523	290.898	12.2601	AT1G56520	-
At_DN6419_c2_g1_i2	1841	1617.35	740.253	12.2398	AT5G66630	DAR5
At_DN6558_c2_g1_i4	1422	1198.35	547.939	12.2278	AT1G61180	UNI
At_DN6524_c7_g1_i3	390	183.169	83	12.1179	AT5G35450	-
At_DN6184_c8_g2_i1	610	388.539	173.04	11.91	AT5G17890	DAR4, CHS3
At_DN5976_c2_g2_i1	1241	1017.35	452.64	11.8982	AT5G46450	-
At_DN6366_c1_g1_i13	4565	4341.35	1901.69	11.7143	AT5G46470	RPS6
At_DN6269_c4_g7_i1	3757	3533.35	1541	11.6632	AT4G36150	-
At_DN6434_c2_g3_i1	2452	2228.35	943.302	11.3205	AT1G56520	-
At_DN5765_c0_g1_i6	3698	3474.35	1458.21	11.224	AT3G14470	-
At_DN6466_c4_g3_i5	2208	1984.35	830.803	11.1964	AT1G58390	-
At_DN6442_c1_g1_i3	2025	1801.35	747.147	11.0919	AT1G62630	-
At_DN6419_c2_g7_i1	2577	2353.35	967.498	10.9942	AT5G17890	DAR4, CHS3
At_DN6564_c3_g1_i6	2548	2324.35	948.535	10.9132	AT5G46490	-
At_DN6416_c2_g2_i3	662	439.667	176.323	10.7247	AT4G16860	RPP4, CHS2
At_DN6541_c1_g4_i1	892	668.426	267.601	10.7062	AT1G12280	SUMM2
At_DN6490_c6_g10_i3	3816	3592.35	1426.43	10.6187	AT5G17880	CSA1
At_DN6343_c5_g1_i3	1738	1514.35	598.911	10.5763	AT1G63360	-
At_DN6526_c5_g6_i1	401	192.623	76	10.5513	AT1G56540	-
At_DN6466_c4_g3_i8	2045	1821.35	713.223	10.472	AT1G58807	-
At_DN6389_c1_g2_i1	382	176.348	69	10.4635	AT4G16900	-
At_DN6220_c3_g1_i3	1042	818.355	317.971	10.3908	AT5G40910	-
At_DN6564_c3_g5_i1	683	460.395	178.05	10.3422	AT5G46270	-
At_DN6549_c1_g6_i1	1154	930.355	358.456	10.3036	AT5G40910	-
At_DN6371_c3_g1_i3	1627	1403.35	532	10.1378	AT5G40910	-
At_DN6520_c3_g1_i3	2917	2693.35	996.594	9.89522	AT4G16950	SIKIC2, RPP5
At_DN6343_c5_g2_i2	1620	1396.35	508.193	9.7327	AT1G63350	-
At_DN5819_c3_g6_i1	1758	1534.35	549	9.56857	AT3G25510	-
At_DN5819_c3_g4_i2	5032	4808.35	1709.79	9.50928	AT4G36140	-
At_DN6071_c2_g5_i2	1008	784.355	278.559	9.49739	AT4G12020	WRKY19, MAPKKK11, ATWRKY19, MEKK4
At_DN15168_c0_g1_i1	3252	3028.35	1071	9.45765	AT3G07040	RPM1, RPS3
At_DN6343_c5_g1_i4	566	345.666	122	9.43851	AT1G12280	SUMM2
At_DN6490_c6_g11_i1	2257	2033.35	716.462	9.42281	AT5G17890	DAR4, CHS3
At_DN6434_c1_g1_i1	1614	1390.35	488.777	9.40126	AT5G11250	BURNOUT1
At_DN5881_c6_g9_i2	1694	1470.35	511.667	9.30607	AT3G25510	-
At_DN6371_c3_g1_i1	2978	2754.35	956.775	9.28946	AT5G40910	-
At_DN6564_c3_g3_i2	1512	1288.35	445.901	9.25559	AT5G46270	-
At_DN6174_c1_g3_i6	1681	1457.35	501.672	9.20566	AT1G10920	LOV1
At_DN6564_c3_g1_i13	836	612.585	208.839	9.11688	AT5G46260	-
At_DN6017_c2_g4_i2	726	503.11	171.44	9.11273	AT5G46270	-
At_DN6490_c6_g6_i2	6562	6338.35	2072.89	8.74583	AT5G45050	WRKY16, ATWRKY16
At_DN6480_c6_g6_i1	3490	3266.35	1063.38	8.70616	AT5G11250	BURNOUT1
At_DN6558_c2_g1_i14	1310	1086.35	351.427	8.65095	AT1G61180	UNI
At_DN6564_c3_g3_i1	1279	1055.35	341.099	8.64335	AT5G46270	-
At_DN6524_c7_g2_i1	1066	842.355	271.55	8.62096	AT1G10920	LOV1
At_DN5976_c2_g3_i1	443	229.609	73.3732	8.54573	AT5G46270	-
At_DN6442_c1_g1_i5	2286	2062.35	652.41	8.45976	AT1G63360	-
At_DN6564_c3_g1_i7	3188	2964.35	936.787	8.45106	AT1G31540	-
At_DN6562_c4_g1_i6	1049	825.355	260.067	8.42645	AT1G58807	-
At_DN6211_c1_g5_i2	2689	2465.35	767.108	8.32104	AT1G66090	TN3
At_DN6490_c6_g8_i3	3772	3548.35	1102.99	8.31272	AT4G19520	-
At_DN6017_c2_g1_i1	559	338.976	104	8.20473	AT5G46260	-
At_DN6269_c2_g1_i4	827	603.615	184.46	8.17228	AT1G63750	-
At_DN6366_c1_g11_i1	469	253.388	76	8.02099	AT5G46260	-
At_DN6486_c2_g1_i2	3488	3264.35	967.587	7.92672	AT4G19060	-
At_DN6504_c9_g1_i2	3078	2854.35	825.439	7.73353	AT5G18360	BAR1
At_DN6228_c7_g5_i1	516	297.606	85.4687	7.68008	AT1G56540	-
At_DN6366_c1_g2_i5	3526	3302.35	944.842	7.65131	AT5G22690	-
At_DN6504_c9_g4_i1	2303	2079.35	571	7.34358	AT1G63740	-
At_DN5790_c7_g1_i10	5215	4991.35	1361.51	7.29462	AT5G44510	TAO1
At_DN5974_c1_g1_i2	565	344.666	93.4884	7.2537	AT5G35450	-
At_DN6434_c2_g2_i1	3145	2921.35	787	7.20429	AT2G16870	-
At_DN6562_c4_g2_i6	1904	1680.35	451.981	7.19317	AT5G43470	HRT, RPP8, RCY1
At_DN6419_c2_g1_i4	1924	1700.35	456.956	7.1868	AT5G66630	DAR5
At_DN6549_c1_g1_i10	3732	3508.35	940.149	7.16628	AT5G41750	-
At_DN6485_c7_g5_i2	2700	2476.35	658.214	7.10812	AT1G12210	RFL1
At_DN6558_c2_g1_i16	1903	1679.35	445.815	7.09925	AT1G61190	-
At_DN5890_c5_g1_i1	1521	1297.35	343.256	7.07554	AT4G16900	-
At_DN6228_c7_g1_i1	3147	2923.35	771.269	7.05546	AT5G38850	MIST1
At_DN183_c0_g1_i1	4502	4278.35	1123	7.01946	AT4G12010	DSC1
At_DN6211_c1_g1_i1	759	535.956	139.72	6.97156	AT1G56540	-
At_DN6461_c3_g4_i2	3065	2841.35	738.226	6.94807	AT5G44870	TTR1, LAZ5
At_DN6366_c1_g1_i12	4328	4104.35	1065.5	6.94237	AT5G46470	RPS6
At_DN6520_c3_g1_i7	2200	1976.35	510.077	6.90194	AT4G16950	SIKIC2, RPP5
At_DN6530_c2_g2_i1	740	517.034	133	6.87912	AT3G25510	-
At_DN6564_c3_g1_i2	481	264.702	67.8273	6.85248	AT5G46260	-
At_DN6017_c3_g1_i18	3307	3083.35	789.661	6.84885	AT4G16990	RLM3, TN16
At_DN5755_c3_g1_i4	5802	5578.35	1414.37	6.78041	AT4G19530	-
At_DN6211_c1_g4_i1	443	229.609	58	6.75522	AT2G16870	-
At_DN6562_c4_g2_i3	2639	2415.35	606.092	6.71055	AT5G43470	HRT, RPP8, RCY1
At_DN6530_c2_g4_i1	884	660.459	164.449	6.65863	AT3G04220	-
At_DN6561_c1_g1_i1	695	472.279	117	6.62503	AT5G51630	-
At_DN6343_c5_g2_i1	1546	1322.35	325.776	6.58827	AT1G63350	-
At_DN6485_c6_g1_i2	5438	5214.35	1273.59	6.53177	AT1G15890	-
At_DN6340_c3_g3_i1	1464	1240.35	298.663	6.43926	AT1G72950	TN12
At_DN6071_c2_g2_i7	3300	3076.35	722.393	6.27968	AT4G12020	WRKY19, MAPKKK11, ATWRKY19, MEKK4
At_DN5765_c0_g1_i13	3561	3337.35	767.792	6.15236	AT3G14470	-
At_DN6017_c3_g1_i17	3265	3041.35	697.839	6.13605	AT4G16990	RLM3, TN16
At_DN6071_c2_g2_i6	3374	3150.35	722.09	6.1296	AT4G12020	WRKY19, MAPKKK11, ATWRKY19, MEKK4
At_DN6211_c2_g1_i5	1068	844.355	192.395	6.09354	AT5G46470	RPS6
At_DN6340_c3_g1_i6	3047	2823.35	641.345	6.07473	AT1G72900	TN7
At_DN6220_c3_g1_i1	825	601.615	134.787	5.9914	AT5G40910	-
At_DN5890_c5_g1_i2	1404	1180.35	260.488	5.90168	AT4G16900	-
At_DN5222_c0_g1_i14	4250	4026.35	883.672	5.86921	AT4G19510	-
At_DN5881_c6_g4_i2	2310	2086.35	457.352	5.86224	AT3G04220	-
At_DN5884_c2_g7_i3	1553	1329.35	288.354	5.80078	AT4G12020	WRKY19, MAPKKK11, ATWRKY19, MEKK4
At_DN5881_c6_g3_i2	2777	2553.35	539.623	5.65171	AT1G69550	-
At_DN6211_c1_g3_i1	457	242.251	51	5.62996	AT1G63730	-
At_DN6340_c3_g1_i9	3583	3359.35	702.508	5.59237	AT1G72890	TN6
At_DN6561_c3_g2_i14	1485	1261.35	263.206	5.58033	AT4G16950	SIKIC2, RPP5
At_DN6017_c3_g1_i14	3208	2984.35	617.599	5.53422	AT4G16990	RLM3, TN16
At_DN6416_c2_g4_i6	593	371.98	76.454	5.49644	AT4G16900	-
At_DN6228_c7_g3_i1	699	476.231	96.6221	5.42574	AT2G16870	-
At_DN6434_c2_g5_i8	3042	2818.35	569.85	5.40711	AT5G58120	DM10
At_DN6211_c2_g1_i7	1634	1410.35	280.46	5.31793	AT5G46470	RPS6
At_DN5976_c1_g3_i1	3157	2933.35	582.011	5.306	AT4G16860	RPP4, CHS2
At_DN6485_c6_g1_i4	5573	5349.35	1055.53	5.27678	AT1G15890	-
At_DN6564_c3_g1_i15	3022	2798.35	548.343	5.24023	AT1G31540	-
At_DN6366_c1_g1_i16	4415	4191.35	815.756	5.20483	AT5G46470	RPS6
At_DN6434_c2_g3_i2	2364	2140.35	413.991	5.17256	AT1G56520	-
At_DN6562_c4_g4_i1	562	341.822	66	5.1635	AT1G53350	-
At_DN6561_c3_g2_i8	1337	1113.35	211.894	5.08963	AT4G16860	RPP4, CHS2
At_DN6174_c1_g1_i1	1045	821.355	156.071	5.0815	AT1G53350	-
At_DN6175_c4_g1_i1	4475	4251.35	802.325	5.04689	AT5G45510	-
At_DN6490_c6_g8_i1	5545	5321.35	999.906	5.02502	AT4G19520	-
At_DN6549_c1_g5_i2	3924	3700.35	694.554	5.01953	AT4G19500	-
At_DN6416_c2_g4_i5	2131	1907.35	356.555	4.99914	AT4G16960	SIKIC3
At_DN6434_c2_g4_i2	2816	2592.35	476.073	4.91111	AT1G56540	-
At_DN6549_c1_g6_i5	810	586.674	105.019	4.78711	AT5G40910	-
At_DN6490_c6_g8_i4	5529	5305.35	941.206	4.74428	AT4G19520	-
At_DN6434_c2_g1_i2	3093	2869.35	508.356	4.73788	AT1G56510	ADR2, WRR4, WRR4A
At_DN6416_c2_g3_i2	3043	2819.35	498.656	4.7299	AT5G51630	-
At_DN6366_c1_g1_i15	4312	4088.35	705.973	4.61785	AT5G46470	RPS6
At_DN6564_c3_g1_i11	2899	2675.35	449.38	4.49193	AT1G31540	-
At_DN6366_c1_g6_i4	1491	1267.35	207.115	4.37033	AT5G46520	VICTR, ACQOS
At_DN5222_c0_g1_i7	3107	2883.35	464.163	4.305	AT4G19510	-
At_DN6558_c2_g1_i9	1433	1209.35	194.561	4.30232	AT1G61300	-
At_DN6561_c3_g2_i7	2386	2162.35	347.019	4.29167	AT4G16890	BAL, SNC1
At_DN6434_c2_g5_i4	3299	3075.35	486.122	4.22718	AT5G58120	DM10
At_DN5755_c3_g1_i1	5888	5664.35	889.31	4.19859	AT4G19530	-
At_DN6366_c1_g1_i18	4497	4273.35	656.189	4.10639	AT5G46470	RPS6
At_DN6490_c6_g8_i5	5735	5511.35	842.957	4.09023	AT4G19520	-
At_DN6541_c1_g3_i2	571	350.561	53.2	4.05834	AT1G12210	RFL1
At_DN6366_c1_g1_i19	4380	4156.35	626.037	4.02799	AT5G46470	RPS6
At_DN6288_c3_g1_i2	1987	1763.35	265.142	4.02105	AT5G66900	NRG1A, NRG1.1
At_DN5222_c0_g1_i8	1398	1174.35	176.352	4.01588	AT4G19510	-
At_DN619_c0_g1_i1	1205	981.355	146.222	3.98462	AT1G33560	ADR1
At_DN6442_c1_g1_i2	2410	2186.35	324.443	3.96843	AT1G63360	-
At_DN6434_c2_g5_i5	1484	1260.35	186.783	3.96319	AT5G58120	DM10
At_DN6541_c1_g5_i3	5819	5595.35	820.846	3.92315	AT5G43740	-
At_DN6211_c1_g2_i1	504	286.331	42	3.92267	AT1G63730	-
At_DN6038_c0_g4_i4	349	149.129	21.493	3.85422	AT1G61310	-
At_DN6416_c2_g4_i8	2748	2524.35	358.073	3.79334	AT4G16960	SIKIC3
At_DN6524_c7_g1_i4	1788	1564.35	220.824	3.77495	AT5G48620	-
At_DN9905_c0_g1_i1	2999	2775.35	388	3.73864	AT5G47250	-
At_DN6549_c1_g1_i3	4090	3866.35	540.472	3.73828	AT5G41750	-
At_DN6038_c0_g4_i3	1068	844.355	117.882	3.73355	AT1G61310	-
At_DN6558_c2_g1_i19	760	536.956	74.7801	3.72433	AT1G61310	-
At_DN6429_c3_g7_i2	4169	3945.35	535.431	3.62926	AT5G36930	-
At_DN6366_c1_g1_i6	4394	4170.35	565.781	3.62807	AT5G46470	RPS6
At_DN6017_c3_g1_i3	3303	3079.35	415.044	3.60441	AT4G16990	RLM3, TN16
At_DN6539_c2_g2_i11	1402	1178.35	158.786	3.60359	AT3G44670	DM2h
At_DN6366_c1_g2_i4	3315	3091.35	410.103	3.54768	AT5G22690	-
At_DN6539_c2_g2_i2	1948	1724.35	228.477	3.54337	AT3G44400	-
At_DN6530_c2_g1_i6	1015	791.355	104.286	3.52416	AT3G44630	-
At_DN5222_c0_g1_i4	4168	3944.35	516.388	3.50107	AT4G19510	-
At_DN6017_c3_g1_i10	2793	2569.35	333.911	3.47542	AT4G16990	RLM3, TN16
At_DN5222_c0_g1_i10	4249	4025.35	515.735	3.42628	AT4G19510	-
At_DN5819_c3_g2_i3	4042	3818.35	484.28	3.39172	AT5G18370	DSC2
At_DN6017_c3_g1_i11	3058	2834.35	356.151	3.36032	AT4G16990	RLM3, TN16
At_DN6050_c0_g2_i12	5637	5413.35	677.218	3.34551	AT1G17600	SOC3
At_DN6558_c2_g1_i11	3142	2918.35	364.108	3.33651	AT1G61300	-
At_DN6526_c5_g3_i7	836	612.585	76.4105	3.3357	AT1G56520	-
At_DN6343_c5_g1_i1	1633	1409.35	175.108	3.32267	AT1G63360	-
At_DN6434_c2_g4_i1	1955	1731.35	206.371	3.18759	AT1G56540	-
At_DN6366_c1_g1_i14	4462	4238.35	504.983	3.18625	AT5G46470	RPS6
At_DN6561_c3_g2_i15	320	125.906	15	3.186	AT4G16900	-
At_DN6366_c1_g1_i4	4603	4379.35	506.534	3.09314	AT5G46470	RPS6
At_DN6564_c3_g1_i3	3017	2793.35	321.932	3.08204	AT1G31540	-
At_DN6524_c7_g2_i2	1436	1212.35	139.45	3.07602	AT1G53350	-
At_DN6174_c1_g3_i7	1949	1725.35	198.31	3.07373	AT1G10920	LOV1
At_DN6541_c1_g2_i1	3310	3086.35	354.679	3.07319	AT1G12290	L5
At_DN6446_c5_g3_i3	4585	4361.35	494.139	3.0299	AT1G27180	-
At_DN6520_c3_g1_i9	2195	1971.35	221.946	3.01081	AT4G16950	SIKIC2, RPP5
At_DN4344_c0_g1_i1	2248	2024.35	224.528	2.96609	AT1G72860	TNL60
At_DN6490_c6_g10_i1	972	748.355	81.9771	2.92945	AT5G17880	CSA1
At_DN6564_c3_g1_i10	3756	3532.35	384.083	2.90778	AT1G31540	-
At_DN6288_c3_g1_i6	1871	1647.35	177.824	2.88671	AT5G66900	NRG1A, NRG1.1
At_DN6442_c1_g1_i1	1535	1311.35	140.368	2.86252	AT1G63350	-
At_DN5974_c1_g1_i1	858	634.523	67.5116	2.84532	AT5G35450	-
At_DN6202_c4_g1_i3	1482	1258.35	132.885	2.82405	AT4G16960	SIKIC3
At_DN6490_c6_g3_i1	1019	795.355	83.6117	2.8113	AT5G45260	RRS1, ATWRKY52, SLH1, RRS1-R
At_DN5819_c3_g2_i1	4126	3902.35	408.474	2.79923	AT5G18370	DSC2
At_DN5790_c7_g1_i1	4965	4741.35	493.373	2.78274	AT5G44510	TAO1
At_DN6174_c1_g3_i8	1831	1607.35	166.074	2.76306	AT1G10920	LOV1
At_DN6539_c2_g2_i5	2041	1817.35	186.195	2.73986	AT3G44670	DM2h
At_DN6466_c4_g3_i2	2460	2236.35	228.69	2.73468	AT1G58807	-
At_DN6549_c1_g2_i1	299	109.774	11	2.67975	AT5G41550	-
At_DN6371_c3_g10_i1	482	265.661	26.2867	2.64612	AT5G51630	-
At_DN3170_c0_g1_i3	5521	5297.35	518.436	2.6172	AT1G72840	TNL40
At_DN6541_c1_g2_i5	3927	3703.35	361.353	2.60937	AT1G12290	L5
At_DN6564_c3_g1_i14	2894	2670.35	260.435	2.60814	AT1G31540	-
At_DN1720_c0_g1_i1	2145	1921.35	186	2.58884	AT4G09430	-
At_DN6366_c1_g6_i2	1737	1513.35	145.933	2.57877	AT5G46520	VICTR, ACQOS
At_DN6366_c1_g1_i8	4390	4166.35	393.005	2.52256	AT5G46470	RPS6
At_DN6558_c2_g1_i10	2286	2062.35	192.584	2.49723	AT1G61190	-
At_DN6490_c6_g10_i2	2304	2080.35	192.595	2.47576	AT5G17880	CSA1
At_DN6366_c1_g1_i3	4685	4461.35	413.011	2.47569	AT5G46470	RPS6
At_DN1823_c0_g1_i1	3203	2979.35	272	2.44145	AT4G23440	TN17
At_DN6050_c0_g2_i11	3269	3045.35	271.376	2.38305	AT1G17600	SOC3
At_DN5222_c0_g1_i2	4369	4145.35	364.822	2.35353	AT4G19510	-
At_DN6366_c1_g1_i5	3601	3377.35	290.654	2.30145	AT5G46450	-
At_DN6366_c1_g1_i17	4561	4337.35	368.472	2.27185	AT5G46470	RPS6
At_DN6485_c7_g1_i3	1611	1387.35	117.014	2.25555	AT5G43730	RSG2
At_DN1016_c0_g1_i1	3040	2816.35	236.305	2.24381	AT1G50180	CAR1
At_DN6490_c6_g6_i4	6662	6438.35	536.619	2.22891	AT5G45050	WRKY16, ATWRKY16
At_DN6211_c6_g1_i1	581	360.311	30	2.22661	AT5G41550	-
At_DN6485_c7_g1_i4	1468	1244.35	102.106	2.19437	AT5G43740	-
At_DN6371_c3_g1_i2	1062	838.355	68.7255	2.19225	AT5G40910	-
At_DN6269_c2_g2_i2	573	352.543	28.5734	2.16746	AT4G11170	RMG1
At_DN6017_c3_g1_i12	2888	2664.35	214.586	2.15382	AT4G16990	RLM3, TN16
At_DN6524_c9_g1_i1	336	138.541	11	2.12332	AT1G58410	-
At_DN6558_c2_g1_i6	1162	938.355	74.0589	2.11062	AT1G61300	-
At_DN6022_c4_g9_i4	3807	3583.35	282.367	2.10729	AT4G33300	ADR1-L1
At_DN6561_c3_g2_i16	1228	1004.35	79.0751	2.10549	AT4G16950	SIKIC2, RPP5
At_DN6486_c2_g1_i1	3205	2981.35	234.18	2.10056	AT4G19060	-
At_DN6504_c9_g3_i1	1313	1089.35	84.1328	2.06536	AT1G63880	-
At_DN6366_c1_g1_i23	4472	4248.35	319.149	2.00897	AT5G46470	RPS6
At_DN6269_c2_g2_i1	2330	2106.35	157.427	1.9987	AT4G11170	RMG1
At_DN6446_c5_g3_i4	4496	4272.35	318.498	1.99361	AT1G27180	-
At_DN4185_c0_g1_i2	3117	2893.35	214.323	1.98092	AT3G46530	RPP11, RPP13
At_DN6288_c3_g1_i4	2897	2673.35	195.065	1.9513	AT5G66910	NRG1.2, NRG1B
At_DN6288_c3_g1_i1	2883	2659.35	193.329	1.94411	AT5G66910	NRG1.2, NRG1B
At_DN6564_c3_g1_i12	2676	2452.35	177.122	1.93148	AT5G46490	-
At_DN6434_c2_g5_i1	1491	1267.35	91.3448	1.92746	AT5G58120	DM10
At_DN6050_c0_g2_i13	5287	5063.35	363.627	1.92052	AT1G17600	SOC3
At_DN6050_c0_g2_i9	5360	5136.35	362.252	1.88606	AT1G17600	SOC3
At_DN6541_c1_g6_i1	2223	1999.35	141	1.88595	AT5G43730	RSG2
At_DN6490_c6_g6_i5	6821	6597.35	463.635	1.87935	AT5G45050	WRKY16, ATWRKY16
At_DN6539_c2_g2_i9	1861	1637.35	114.778	1.87463	AT3G44400	-
At_DN5976_c2_g2_i2	1172	948.355	66.3598	1.87126	AT5G46450	-
At_DN6228_c7_g3_i3	617	395.382	27.3175	1.84767	AT2G16870	-
At_DN6366_c1_g1_i1	4643	4419.35	302.38	1.82976	AT5G46470	RPS6
At_DN6442_c1_g1_i6	1747	1523.35	103.917	1.82425	AT1G63350	-
At_DN6071_c2_g2_i3	1515	1291.35	87.6316	1.81474	AT4G12020	WRKY19, MAPKKK11, ATWRKY19, MEKK4
At_DN6177_c0_g1_i4	1314	1090.35	73.9198	1.81298	AT1G31540	-
At_DN2172_c0_g1_i1	452	237.744	16	1.79975	AT1G72860	TNL60
At_DN6202_c4_g3_i2	402	193.511	13	1.79655	AT4G16950	SIKIC2, RPP5
At_DN2432_c0_g1_i4	3541	3317.35	219.466	1.7692	AT5G48770	-
At_DN6022_c4_g9_i1	3301	3077.35	203.012	1.76419	AT4G33300	ADR1-L1
At_DN6211_c1_g1_i2	884	660.459	42.8113	1.73346	AT1G56540	-
At_DN6549_c1_g6_i2	925	701.426	45.2122	1.72375	AT5G40910	-
At_DN5884_c2_g7_i1	1700	1476.35	94.2218	1.70672	AT4G12020	WRKY19, MAPKKK11, ATWRKY19, MEKK4
At_DN6526_c5_g3_i3	869	645.459	41.1928	1.70668	AT1G56520	-
At_DN8991_c0_g1_i1	299	109.774	7	1.70529	AT2G17050	-
At_DN6549_c1_g5_i3	3918	3694.35	234.215	1.69542	AT4G19500	-
At_DN6050_c0_g2_i5	4840	4616.35	291.986	1.69147	AT1G17600	SOC3
At_DN5881_c6_g5_i4	5663	5439.35	340.13	1.67224	AT2G14080	-
At_DN14377_c0_g1_i1	302	112.001	7	1.67139	AT1G58400	-
At_DN6549_c1_g1_i1	3883	3659.35	227.975	1.66603	AT5G41750	-
At_DN5881_c6_g4_i3	2448	2224.35	138.37	1.66356	AT3G04220	-
At_DN8555_c0_g1_i1	344	145.031	9	1.65952	AT3G46730	-
At_DN6288_c3_g1_i3	1898	1674.35	103.583	1.6544	AT5G66900	NRG1A, NRG1.1
At_DN6562_c1_g1_i1	325	129.72	8	1.64924	AT1G58390	-
At_DN6541_c1_g2_i4	3974	3750.35	230.693	1.64498	AT1G12290	L5
At_DN6174_c1_g3_i2	863	639.491	38.8337	1.62396	AT1G53350	-
At_DN4344_c0_g1_i6	2364	2140.35	129.323	1.61582	AT1G72860	TNL60
At_DN6017_c3_g1_i15	3048	2824.35	168.882	1.59906	AT4G16990	RLM3, TN16
At_DN6419_c2_g1_i7	1864	1640.35	95.6686	1.55967	AT5G66630	DAR5
At_DN6446_c5_g3_i5	3267	3043.35	177.313	1.55808	AT1G27170	-
At_DN6050_c0_g2_i7	373	168.768	9.76009	1.54655	AT1G17600	SOC3
At_DN6530_c2_g3_i1	1524	1300.35	74.7044	1.53633	AT5G38340	-
At_DN10004_c0_g1_i1	1592	1368.35	77	1.50485	AT4G09420	TN15
At_DN6429_c3_g7_i3	4236	4012.35	224.662	1.49738	AT5G36930	-
At_DN10702_c0_g1_i1	297	108.268	6	1.48201	AT5G40100	-
At_DN6541_c1_g5_i20	5613	5389.35	297.198	1.47472	AT5G43740	-
At_DN16149_c0_g1_i1	298	109.025	6	1.47172	AT5G48770	-
At_DN6366_c1_g1_i2	4792	4568.35	251.257	1.47082	AT5G46470	RPS6
At_DN6366_c1_g2_i3	1020	796.355	43.7292	1.46847	AT5G22690	-
At_DN5819_c3_g2_i2	4447	4223.35	230.246	1.45792	AT5G18370	DSC2
At_DN6526_c7_g1_i1	1056	832.355	45	1.44579	AT1G63730	-
At_DN6558_c2_g1_i7	1609	1385.35	72.8904	1.40705	AT1G61190	-
At_DN6174_c1_g1_i2	946	722.355	37.9291	1.40418	AT1G53350	-
At_DN6434_c2_g8_i1	1460	1236.35	64	1.38432	AT1G63730	-
At_DN6485_c7_g3_i4	2980	2756.35	140.154	1.35979	AT1G12220	RPS5
At_DN6434_c1_g1_i3	1467	1243.35	62.8281	1.35132	AT5G11250	BURNOUT1
At_DN6174_c1_g3_i1	1663	1439.35	72.5153	1.34729	AT1G53350	-
At_DN6485_c6_g1_i3	5717	5493.35	274.165	1.33467	AT1G15890	-
At_DN6366_c1_g6_i1	1488	1264.35	63.0397	1.33336	AT5G46520	VICTR, ACQOS
At_DN6434_c2_g1_i4	3165	2941.35	145.767	1.32529	AT1G56510	ADR2, WRR4, WRR4A
At_DN3253_c0_g1_i1	730	507.085	25	1.31844	AT1G63740	-
At_DN6524_c0_g1_i2	1401	1177.35	57.1657	1.29846	AT1G58390	-
At_DN6485_c7_g5_i1	2595	2371.35	113.786	1.28319	AT1G12210	RFL1
At_DN6434_c2_g13_i2	531	311.911	14.9224	1.27941	AT1G63750	-
At_DN6434_c2_g3_i3	1978	1754.35	83.1674	1.26776	AT1G56520	-
At_DN5974_c5_g4_i2	3145	2921.35	137.583	1.25945	AT1G59620	CW9
At_DN2432_c0_g1_i1	3626	3402.35	160.157	1.25883	AT5G48770	-
At_DN6549_c1_g3_i1	1725	1501.35	70	1.24685	AT5G41550	-
At_DN5819_c1_g2_i1	769	545.928	25.3563	1.24208	AT5G38340	-
At_DN1016_c0_g1_i2	3114	2890.35	133.695	1.23699	AT1G50180	CAR1
At_DN3737_c0_g1_i1	2014	1790.35	82	1.22483	AT5G56220	TN21
At_DN6434_c1_g1_i2	1962	1738.35	79.3944	1.22138	AT5G11250	BURNOUT1
At_DN6486_c2_g1_i10	3779	3555.35	162.07	1.21904	AT4G19060	-
At_DN4024_c0_g1_i3	3843	3619.35	162.51	1.20074	AT5G05400	-
At_DN6366_c1_g1_i7	4874	4650.35	208.497	1.19899	AT5G46470	RPS6
At_DN6340_c3_g1_i4	994	770.355	34.5275	1.1986	AT1G72890	TN6
At_DN6490_c6_g8_i2	5655	5431.35	239.022	1.17688	AT4G19520	-
At_DN2531_c0_g1_i1	610	388.539	17	1.17008	AT5G48780	TN20
At_DN16065_c0_g1_i1	417	206.497	9	1.16554	AT5G56220	TN21
At_DN6434_c2_g5_i7	3134	2910.35	126.187	1.1595	AT5G58120	DM10
At_DN5790_c7_g1_i6	5265	5041.35	218.348	1.15825	AT5G44510	TAO1
At_DN5819_c3_g12_i1	1962	1738.35	75	1.15378	AT5G18350	-
At_DN5222_c0_g1_i1	4088	3864.35	166.506	1.15227	AT4G19510	-
At_DN9273_c0_g1_i1	394	186.737	8	1.14567	AT4G19050	-
At_DN6558_c2_g1_i3	720	497.11	21.1916	1.14001	AT1G61310	-
At_DN6017_c3_g1_i1	3143	2919.35	123.92	1.13516	AT4G16990	RLM3, TN16
At_DN5819_c1_g1_i2	398	190.038	8	1.12577	AT5G38340	-
At_DN5881_c6_g3_i3	2139	1915.35	79.9138	1.11577	AT1G69550	-
At_DN6174_c1_g3_i3	2099	1875.35	78.0091	1.1124	AT1G10920	LOV1
At_DN6211_c2_g1_i6	1711	1487.35	61.7658	1.11054	AT5G46450	-
At_DN6562_c4_g2_i1	1940	1716.35	71.1287	1.10825	AT5G43470	HRT, RPP8, RCY1
At_DN6790_c0_g1_i1	1874	1650.35	67.6578	1.09633	AT1G72870	TN5
At_DN6490_c6_g7_i2	3112	2888.35	118.248	1.09483	AT5G45250	RPS4
At_DN6434_c2_g5_i3	1649	1425.35	57.7649	1.08378	AT5G58120	DM10
At_DN6366_c1_g1_i22	1987	1763.35	70.5336	1.06969	AT5G46470	RPS6
At_DN6269_c2_g1_i1	1013	789.355	31.5413	1.06858	AT1G63750	-
At_DN6564_c3_g1_i8	2671	2447.35	96.7713	1.05743	AT5G46490	-
At_DN13970_c0_g1_i1	1160	936.355	36	1.02816	AT5G18350	-
At_DN6050_c0_g2_i1	5736	5512.35	211.541	1.02626	AT1G17600	SOC3
At_DN6434_c0_g2_i1	1039	815.355	31	1.01675	AT5G38340	-
At_DN6366_c1_g1_i21	4115	3891.35	144.466	0.992806	AT5G46450	-
At_DN8362_c0_g1_i1	880	656.459	24	0.977697	AT3G46730	-
At_DN6539_c2_g2_i6	2051	1827.35	65.411	0.957256	AT3G44480	cog1, RPP1
At_DN6490_c6_g6_i1	6544	6320.35	225.809	0.955432	AT5G45050	WRKY16, ATWRKY16
At_DN1817_c0_g1_i1	437	224.137	8	0.954504	AT2G17050	-
At_DN6416_c2_g3_i4	2957	2733.35	97.357	0.952515	AT5G51630	-
At_DN6340_c3_g3_i2	1554	1330.35	47.337	0.951555	AT1G72950	TN12
At_DN6541_c1_g5_i2	5417	5193.35	184.693	0.951049	AT5G43740	-
At_DN5884_c2_g7_i2	1554	1330.35	46.8652	0.942071	AT4G12020	WRKY19, MAPKKK11, ATWRKY19, MEKK4
At_DN6558_c2_g1_i17	1313	1089.35	38.3517	0.941491	AT1G61180	UNI
At_DN6558_c2_g1_i2	3080	2856.35	98.0431	0.917922	AT1G61300	-
At_DN6434_c2_g5_i2	1420	1196.35	40.1556	0.897608	AT1G63860	-
At_DN5222_c0_g1_i5	3027	2803.35	94.0191	0.896889	AT4G19510	-
At_DN6486_c2_g1_i6	3626	3402.35	113.808	0.894524	AT4G19060	-
At_DN15826_c0_g1_i1	1453	1229.35	41	0.891882	AT1G17615	TN2
At_DN12413_c0_g1_i1	735	512.06	17	0.887828	AT5G48780	TN20
At_DN6202_c4_g6_i1	1070	846.355	28	0.884721	AT4G16940	SIKIC1
At_DN6558_c2_g1_i20	1654	1430.35	47.2349	0.88312	AT1G61180	UNI
At_DN5819_c1_g2_i2	819	595.615	19.6437	0.88198	AT5G38340	-
At_DN6466_c4_g5_i1	1226	1002.35	32	0.853747	AT1G58410	-
At_DN6416_c2_g3_i1	2887	2663.35	84.2764	0.846209	AT5G51630	-
At_DN3737_c0_g2_i1	602	380.771	12	0.842788	AT5G56220	TN21
At_DN6366_c1_g6_i3	1355	1131.35	35.0819	0.829249	AT5G46520	VICTR, ACQOS
At_DN8509_c0_g1_i1	804	580.732	18	0.828891	AT4G11170	RMG1
At_DN6558_c2_g1_i15	1317	1093.35	32.97	0.806413	AT1G61190	-
At_DN6211_c2_g1_i1	1542	1318.35	39.5871	0.803011	AT5G46470	RPS6
At_DN9251_c0_g1_i1	411	201.296	6	0.797106	AT5G40090	CHL1, TN18
At_DN6071_c2_g2_i10	740	517.034	15.2441	0.788469	AT4G12020	WRKY19, MAPKKK11, ATWRKY19, MEKK4
At_DN8997_c0_g1_i1	333	136.084	4	0.786056	AT1G72860	TNL60
At_DN380_c0_g1_i1	493	275.96	8	0.775254	AT1G64070	RLM1
At_DN6202_c4_g1_i4	1266	1042.35	29.8591	0.766058	AT4G16960	SIKIC3
At_DN6530_c2_g3_i2	3265	3041.35	86.6889	0.762249	AT5G38350	-
At_DN5222_c0_g1_i11	4441	4217.35	119.211	0.755923	AT4G19510	-
At_DN16348_c0_g1_i1	426	214.412	6	0.748345	AT2G17050	-
At_DN5765_c0_g1_i1	1250	1026.35	28.5572	0.744077	AT3G14460	LRRAC1
At_DN6486_c2_g1_i7	3750	3526.35	97.5965	0.740132	AT4G19060	-
At_DN15338_c0_g1_i1	1264	1040.35	28	0.719742	AT4G19050	-
At_DN6541_c1_g2_i2	2069	1845.35	49.5249	0.717702	AT1G12290	L5
At_DN6539_c2_g2_i8	1199	975.355	26.1092	0.715865	AT3G44400	-
At_DN6174_c1_g3_i9	1854	1630.35	43.5617	0.714534	AT1G10920	LOV1
At_DN6504_c9_g2_i1	1656	1432.35	37.6374	0.702699	AT4G14370	-
At_DN5819_c3_g4_i3	381	175.471	4.5765	0.697475	AT4G36140	-
At_DN6228_c7_g3_i2	769	545.928	14.0604	0.688752	AT2G16870	-
At_DN6446_c5_g3_i6	4640	4416.35	112.304	0.680034	AT1G27170	-
At_DN6549_c1_g6_i4	1386	1162.35	29.3517	0.675296	AT5G40910	-
At_DN6486_c2_g1_i8	3569	3345.35	84.1093	0.672361	AT4G19060	-
At_DN529_c0_g1_i1	498	280.734	7	0.666812	AT5G17680	-
At_DN14336_c0_g1_i1	456	241.363	6	0.664786	AT5G17680	-
At_DN5790_c7_g1_i3	5141	4917.35	122.057	0.663789	AT5G44510	TAO1
At_DN9775_c0_g1_i1	314	121.188	3	0.662005	AT2G17060	-
At_DN5881_c6_g4_i1	2217	1993.35	49.2818	0.661154	AT3G04220	-
At_DN6071_c2_g2_i2	759	535.956	13.2462	0.660943	AT4G12020	WRKY19, MAPKKK11, ATWRKY19, MEKK4
At_DN6485_c7_g7_i1	2376	2152.35	53.1105	0.659883	AT1G12280	SUMM2
At_DN3170_c0_g1_i1	5665	5441.35	133.169	0.654483	AT1G72840	TNL40
At_DN12319_c0_g1_i1	508	290.068	7	0.645356	AT5G40090	CHL1, TN18
At_DN3739_c0_g1_i1	1598	1374.35	32.6709	0.635715	AT1G58410	-
At_DN6504_c9_g1_i1	3142	2918.35	69.1183	0.633367	AT5G18360	BAR1
At_DN5819_c3_g4_i1	5113	4889.35	113.63	0.621504	AT4G36140	-
At_DN6071_c2_g2_i8	3519	3295.35	76.4373	0.620303	AT4G12020	WRKY19, MAPKKK11, ATWRKY19, MEKK4
At_DN6340_c3_g1_i2	3272	3048.35	69.9048	0.613256	AT1G72900	TN7
At_DN6416_c2_g4_i7	2627	2403.35	53.7407	0.597979	AT4G16960	SIKIC3
At_DN6202_c4_g1_i6	1716	1492.35	32.9363	0.590206	AT4G16960	SIKIC3
At_DN5890_c5_g1_i3	1187	963.355	21.2563	0.590068	AT4G16900	-
At_DN65_c0_g1_i1	589	368.11	8	0.581183	AT4G19050	-
At_DN6017_c2_g5_i1	3008	2784.35	59.2771	0.569328	AT5G40060	-
At_DN6071_c2_g2_i9	3726	3502.35	74.5246	0.569036	AT4G12020	WRKY19, MAPKKK11, ATWRKY19, MEKK4
At_DN5790_c7_g1_i7	5145	4921.35	103.712	0.563569	AT5G44510	TAO1
At_DN6486_c2_g1_i11	3780	3556.35	74.9364	0.563492	AT4G19060	-
At_DN6071_c2_g2_i4	3652	3428.35	71.4825	0.55759	AT4G12020	WRKY19, MAPKKK11, ATWRKY19, MEKK4
At_DN5819_c0_g1_i2	610	388.539	8.03921	0.553324	AT1G65850	-
At_DN8395_c0_g1_i1	1142	918.355	19	0.553278	AT5G40100	-
At_DN16353_c0_g1_i1	405	196.059	4	0.5456	AT5G17680	-
At_DN6050_c0_g2_i10	5386	5162.35	104.952	0.543681	AT1G17600	SOC3
At_DN6174_c1_g3_i5	1931	1707.35	33.539	0.525323	AT1G53350	-
At_DN11944_c0_g1_i1	794	570.789	11	0.515368	AT4G19050	-
At_DN6524_c0_g1_i1	531	311.911	5.83431	0.500218	AT1G58390	-
At_DN6490_c6_g6_i3	6921	6697.35	125.044	0.499299	AT5G45050	WRKY16, ATWRKY16
At_DN6416_c2_g4_i4	1772	1548.35	28.7304	0.496217	AT4G16940	SIKIC1
At_DN6416_c2_g4_i3	1868	1644.35	30.1188	0.489827	AT4G16960	SIKIC3
At_DN4024_c0_g1_i1	3304	3080.35	55.7722	0.484192	AT5G05400	-
At_DN5765_c0_g1_i2	4780	4556.35	76.9313	0.45153	AT3G14460	LRRAC1
At_DN5755_c3_g1_i3	4025	3801.35	63.6887	0.448048	AT4G19530	-
At_DN6504_c9_g1_i3	3171	2947.35	48.4424	0.439536	AT5G18360	BAR1
At_DN6022_c4_g9_i2	4782	4558.35	72.51	0.425393	AT4G33300	ADR1-L1
At_DN6558_c2_g1_i12	2186	1962.35	30.8301	0.420144	AT1G61190	-
At_DN6541_c1_g5_i11	5713	5489.35	85.7014	0.41751	AT5G43740	-
At_DN6416_c2_g3_i3	2786	2562.35	39.7101	0.414441	AT5G51630	-
At_DN6228_c7_g1_i2	2872	2648.35	40.7682	0.411667	AT5G38850	MIST1
At_DN6366_c1_g1_i11	4763	4539.35	69.3885	0.408784	AT5G46470	RPS6
At_DN6541_c1_g2_i6	3894	3670.35	54.3649	0.396106	AT1G12290	L5
At_DN5222_c0_g1_i3	2945	2721.35	39.7915	0.391026	AT4G19510	-
At_DN6485_c7_g3_i6	4548	4324.35	63.1738	0.390675	AT1G12220	RPS5
At_DN6211_c2_g1_i2	1623	1399.35	19.0436	0.363933	AT5G46450	-
At_DN6485_c7_g3_i1	3334	3110.35	42.2114	0.362928	AT1G12220	RPS5
At_DN6480_c6_g6_i2	2135	1911.35	25.6173	0.358421	AT5G11250	BURNOUT1
At_DN5765_c0_g1_i14	4810	4586.35	61.2341	0.357048	AT3G14460	LRRAC1
At_DN6017_c3_g1_i9	3170	2946.35	38.3358	0.347952	AT4G16990	RLM3, TN16
At_DN6228_c7_g1_i3	3238	3014.35	38.9624	0.345663	AT5G38850	MIST1
At_DN5881_c6_g5_i3	3950	3726.35	47.5884	0.341521	AT5G11250	BURNOUT1
At_DN3170_c0_g1_i2	5289	5065.35	64.3947	0.33997	AT1G72840	TNL40
At_DN5765_c0_g1_i5	4755	4531.35	56.3028	0.332279	AT3G14460	LRRAC1
At_DN6366_c1_g2_i1	2270	2046.35	25.146	0.328616	AT5G22690	-
At_DN4344_c0_g1_i2	2035	1811.35	22.194	0.327668	AT1G72860	TNL60
At_DN5755_c3_g1_i5	3945	3721.35	44.9005	0.322664	AT4G19530	-
At_DN5765_c0_g1_i7	1058	834.355	9.43244	0.302325	AT3G14460	LRRAC1
At_DN6485_c6_g1_i1	5402	5178.35	57.5421	0.297163	AT1G15890	-
At_DN5765_c0_g1_i11	4682	4458.35	47.1982	0.283108	AT3G14460	LRRAC1
At_DN6366_c1_g2_i2	3642	3418.35	36.18	0.283042	AT5G22690	-
At_DN6050_c0_g2_i4	5493	5269.35	54.6627	0.277418	AT1G17600	SOC3
At_DN4344_c0_g1_i4	2207	1983.35	20.1294	0.271414	AT1G72860	TNL60
At_DN6174_c1_g3_i10	2004	1780.35	17.695	0.265793	AT1G10920	LOV1
At_DN6790_c0_g1_i2	1790	1566.35	15.3422	0.261938	AT1G72870	TN5
At_DN5222_c0_g1_i12	3146	2922.35	27.8944	0.255261	AT4G19510	-
At_DN5765_c0_g1_i10	4584	4360.35	40.0555	0.245664	AT3G14460	LRRAC1
At_DN5765_c0_g1_i8	4712	4488.35	37.3937	0.222798	AT3G14460	LRRAC1
At_DN5765_c0_g1_i4	4572	4348.35	34.2903	0.210886	AT3G14460	LRRAC1
At_DN5755_c3_g1_i7	3939	3715.35	27.4624	0.197669	AT4G19530	-
At_DN5790_c7_g1_i8	4893	4669.35	34.1508	0.195589	AT5G44510	TAO1
At_DN5765_c0_g1_i3	4614	4390.35	31.5832	0.192379	AT3G14460	LRRAC1
At_DN6050_c0_g2_i8	2928	2704.35	18.7339	0.185253	AT1G17600	SOC3
At_DN5881_c6_g4_i4	449	234.987	1.54752	0.176114	AT3G04220	-
At_DN4344_c0_g1_i3	2151	1927.35	12.6527	0.175558	AT1G72860	TNL60
At_DN5765_c0_g1_i12	4602	4378.35	27.0212	0.165042	AT3G14460	LRRAC1
At_DN5755_c3_g1_i6	4031	3807.35	23.2729	0.163466	AT4G19530	-
At_DN6446_c5_g3_i1	3896	3672.35	21.7459	0.158355	AT1G27180	-
At_DN4344_c0_g1_i5	2323	2099.35	12.1723	0.155056	AT1G72860	TNL60
At_DN6017_c3_g1_i7	2963	2739.35	15.1339	0.147742	AT4G16990	RLM3, TN16
At_DN6486_c2_g1_i3	2251	2027.35	10.5294	0.138892	AT4G19060	-
At_DN6211_c2_g1_i3	1619	1395.35	6.66768	0.127788	AT5G46450	-
At_DN6486_c2_g1_i5	3286	3062.35	14.3354	0.125186	AT4G19060	-
At_DN2432_c0_g1_i2	3453	3229.35	14.9948	0.124173	AT5G48770	-
At_DN6486_c2_g1_i9	3497	3273.35	13.1687	0.107585	AT4G19060	-
At_DN6174_c1_g3_i4	1836	1612.35	5.79084	0.0960465	AT1G53350	-
At_DN2432_c0_g1_i3	3538	3314.35	11.3821	0.0918385	AT5G48770	-
At_DN6486_c2_g1_i4	3831	3607.35	9.06516	0.0672028	AT4G19060	-
At_DN5222_c0_g1_i13	2865	2641.35	6.38739	0.0646692	AT4G19510	-
At_DN6486_c2_g1_i12	4042	3818.35	8.6153	0.0603385	AT4G19060	-
At_DN5222_c0_g1_i9	3218	2994.35	5.55652	0.049625	AT4G19510	-
At_DN6485_c6_g1_i5	5267	5043.35	9.16955	0.0486216	AT1G15890	-
At_DN5790_c7_g1_i2	5287	5063.35	7.30794	0.0385973	AT5G44510	TAO1
At_DN6050_c0_g2_i3	2651	2427.35	2.89121	0.0318527	AT1G17600	SOC3
At_DN6541_c1_g5_i15	5618	5394.35	4.10851e-8	2.03679e-10	AT5G43740	-
At_DN6050_c0_g2_i2	3822	3598.35	0	0	AT1G17600	SOC3
At_DN6050_c0_g2_i6	5062	4838.35	0	0	AT1G17600	SOC3
At_DN6446_c5_g3_i2	3212	2988.35	0	0	AT1G27180	-
At_DN6558_c2_g1_i5	1888	1664.35	0	0	AT1G61190	-
At_DN6340_c3_g1_i8	1168	944.355	0	0	AT1G72940	TN11
At_DN6071_c2_g5_i1	361	158.869	0	0	AT4G12020	WRKY19, MAPKKK11, ATWRKY19, MEKK4
At_DN5755_c3_g1_i2	3860	3636.35	0	0	AT4G19530	-
At_DN5755_c3_g1_i8	3946	3722.35	0	0	AT4G19530	-
At_DN5819_c3_g2_i4	4531	4307.35	0	0	AT5G18370	DSC2
At_DN6514_c2_g2_i5	3521	3297.35	0	0	AT5G47280	ADR1-L3

## Sheet: At_Ler-0
Transcript ID	Transcript Length	Effective Length	Estimated Counts	Transcripts per million (tpm)	Ecotype	NLR BLAST top hit	NLR gene identifier	CDS DNA sequence % similarity
TRINITY_DN399_c0_g1_i1	3459	3193.09	4283.78	56.6944	Ler0	-	-	-
TRINITY_DN1293_c0_g1_i2	3153	2887.09	3703.66	54.2119	Ler0	ADR1-L1	NM_001036704	99.5
TRINITY_DN399_c0_g1_i2	1775	1509.09	1537.58	43.0573	Ler0	-	-	-
TRINITY_DN2703_c0_g1_i1	1585	1319.09	1316	42.1604	Ler0	-	-	-
TRINITY_DN1022_c0_g1_i1	1882	1616.09	1590.96	41.6024	Ler0	-	-	-
TRINITY_DN762_c0_g1_i1	4913	4647.09	4506.71	40.9828	Ler0	-	-	-
TRINITY_DN15769_c0_g1_i1	2762	2496.09	2397	40.5818	Ler0	-	-	-
TRINITY_DN222_c1_g2_i6	4330	4064.09	3638	37.8288	Ler0	WRR4A^Col-0	NM_104527	97.9
TRINITY_DN1010_c0_g2_i7	2766	2500.09	1730.85	29.2569	Ler0	-	-	-
TRINITY_DN2033_c0_g1_i1	2922	2656.09	1643.48	26.1484	Ler0	RLM3_Col	NM_001341182	87
TRINITY_DN2033_c0_g1_i6	3013	2747.09	1668.16	25.6618	Ler0	-	-	-
TRINITY_DN482_c0_g1_i4	3344	3078.09	1676.72	23.0199	Ler0	-	-	-
TRINITY_DN161_c0_g2_i2	6002	5736.09	2913.67	21.4658	Ler0	-	-	-
TRINITY_DN1010_c0_g2_i9	4109	3843.09	1885.06	20.7286	Ler0	-	-	-
TRINITY_DN4171_c0_g2_i1	1986	1720.09	836.126	20.5421	Ler0	-	-	-
TRINITY_DN222_c1_g2_i5	2952	2686.09	1244.95	19.5864	Ler0	-	-	-
TRINITY_DN399_c0_g2_i2	1571	1305.09	508.554	16.4672	Ler0	-	-	-
TRINITY_DN9557_c0_g1_i1	2598	2332.09	891	16.1457	Ler0	-	-	-
TRINITY_DN354_c0_g1_i4	4193	3927.09	1239.66	13.34	Ler0	-	-	-
TRINITY_DN2703_c0_g2_i1	1579	1313.09	399	12.8411	Ler0	-	-	-
TRINITY_DN1114_c0_g1_i1	2831	2565.09	748.945	12.3387	Ler0	AtNRG1.2	NM_126090	91.2
TRINITY_DN1022_c0_g1_i7	4215	3949.09	1134.73	12.1428	Ler0	-	-	-
TRINITY_DN596_c0_g1_i4	3700	3434.09	964.997	11.8751	Ler0	HRT	AF234174	95.5
TRINITY_DN96_c0_g2_i4	5019	4753.09	1334.56	11.8655	Ler0	RPS2	NM_118742	99.9
TRINITY_DN1447_c0_g1_i2	3040	2774.09	740.544	11.2812	Ler0	RPP13	AF209731	90.6
TRINITY_DN1658_c0_g1_i21	4314	4048.09	1054	11.0031	Ler0	-	-	-
TRINITY_DN596_c0_g1_i1	3780	3514.09	877.801	10.5562	Ler0	RPP8	AF089710	98.9
TRINITY_DN1022_c0_g1_i5	4900	4634.09	1115.72	10.1745	Ler0	-	-	-
TRINITY_DN482_c0_g1_i5	3782	3516.09	839.75	10.0928	Ler0	-	-	-
TRINITY_DN222_c0_g5_i1	1295	1029.09	245.754	10.0919	Ler0	-	-	-
TRINITY_DN1857_c0_g4_i1	1499	1233.09	292	10.0072	Ler0	-	-	-
TRINITY_DN3612_c0_g3_i2	5955	5689.09	1340.33	9.95615	Ler0	SUMM2	NM_101100	99.7
TRINITY_DN5256_c0_g1_i2	899	633.09	149	9.9459	Ler0	-	-	-
TRINITY_DN1763_c0_g1_i3	3009	2743.09	625.258	9.63258	Ler0	RPP39	JQ045573	87.9
TRINITY_DN1022_c0_g1_i12	4743	4477.09	985.142	9.29879	Ler0	RPP4	NM_117790	77.2
TRINITY_DN1786_c0_g2_i1	430	165.263	36	9.20554	Ler0	-	-	-
TRINITY_DN5258_c0_g1_i2	2532	2266.09	488.878	9.1169	Ler0	-	-	-
TRINITY_DN1114_c0_g1_i4	2651	2385.09	496.894	8.80406	Ler0	AtNRG1.1	NM_126089	99.5
TRINITY_DN3947_c0_g2_i1	3842	3576.09	735	8.68565	Ler0	-	-	-
TRINITY_DN161_c0_g1_i2	5179	4913.09	975.119	8.38738	Ler0	-	-	-
TRINITY_DN5256_c1_g1_i1	499	233.325	45.6604	8.26991	Ler0	-	-	-
TRINITY_DN1857_c0_g3_i2	502	236.325	43	7.6892	Ler0	-	-	-
TRINITY_DN222_c0_g6_i1	1298	1032.09	187.737	7.68696	Ler0	-	-	-
TRINITY_DN1857_c0_g2_i1	1582	1316.09	239	7.67425	Ler0	-	-	-
TRINITY_DN8122_c0_g1_i3	3465	3199.09	579.216	7.65134	Ler0	-	-	-
TRINITY_DN222_c0_g2_i1	3528	3262.09	586	7.59146	Ler0	-	-	-
TRINITY_DN1022_c0_g1_i10	2401	2135.09	373.035	7.38341	Ler0	-	-	-
TRINITY_DN7523_c0_g2_i11	3714	3448.09	596.726	7.31341	Ler0	-	-	-
TRINITY_DN1253_c0_g2_i2	2917	2651.09	440.052	7.01461	Ler0	-	-	-
TRINITY_DN6095_c0_g1_i1	3747	3481.09	570.848	6.92992	Ler0	LAZ5	NM_123855	100
TRINITY_DN5256_c0_g2_i1	1279	1013.09	165.841	6.91779	Ler0	-	-	-
TRINITY_DN4171_c0_g3_i1	5157	4891.09	791.971	6.8427	Ler0	-	-	-
TRINITY_DN1114_c1_g2_i1	982	716.09	115	6.78662	Ler0	-	-	-
TRINITY_DN1658_c0_g1_i23	4407	4141.09	644.567	6.57774	Ler0	-	-	-
TRINITY_DN1658_c0_g1_i17	4539	4273.09	651.855	6.44662	Ler0	-	-	-
TRINITY_DN1763_c0_g1_i2	3075	2809.09	425.456	6.40048	Ler0	-	-	-
TRINITY_DN1763_c0_g1_i5	2536	2270.09	340.428	6.33732	Ler0	-	-	-
TRINITY_DN1253_c0_g1_i5	3273	3007.09	449.231	6.31315	Ler0	-	-	-
TRINITY_DN354_c0_g1_i1	4205	3939.09	577.508	6.19563	Ler0	-	-	-
TRINITY_DN8110_c1_g1_i2	2941	2675.09	391.906	6.19109	Ler0	CW9	NM_001333858	89.2
TRINITY_DN3947_c0_g1_i2	4134	3868.09	564.265	6.16467	Ler0	-	-	-
TRINITY_DN11950_c0_g1_i1	3238	2972.09	431	6.12828	Ler0	RPM1	NM_111584	99.6
TRINITY_DN12143_c0_g1_i1	3852	3586.09	499	5.88035	Ler0	-	-	-
TRINITY_DN3947_c0_g4_i2	8495	8229.09	1129.94	5.80265	Ler0	RRS1B	NM_180802	99.1
TRINITY_DN8122_c0_g2_i5	1787	1521.09	208.366	5.78889	Ler0	-	-	-
TRINITY_DN7282_c0_g2_i1	4503	4237.09	577.137	5.75619	Ler0	BAR1	NM_121841	99
TRINITY_DN222_c0_g6_i2	1201	935.09	127.263	5.7514	Ler0	-	-	-
TRINITY_DN5028_c0_g1_i6	1545	1279.09	169.316	5.59396	Ler0	-	-	-
TRINITY_DN3659_c1_g1_i1	1193	927.09	122.524	5.58498	Ler0	-	-	-
TRINITY_DN1857_c0_g3_i4	2975	2709.09	348.318	5.43345	Ler0	-	-	-
TRINITY_DN10851_c0_g1_i1	4116	3850.09	491	5.38932	Ler0	SUT1	NM_125696	91.4
TRINITY_DN1010_c0_g2_i1	3596	3330.09	424.123	5.38219	Ler0	-	-	-
TRINITY_DN596_c0_g1_i5	1598	1332.09	168.268	5.33814	Ler0	-	-	-
TRINITY_DN1010_c0_g2_i2	4627	4361.09	550.521	5.33461	Ler0	-	-	-
TRINITY_DN482_c0_g1_i12	4674	4408.09	527.998	5.06181	Ler0	-	-	-
TRINITY_DN3947_c0_g5_i1	1427	1161.09	138	5.02269	Ler0	-	-	-
TRINITY_DN1253_c0_g1_i2	3155	2889.09	340.668	4.98303	Ler0	-	-	-
TRINITY_DN482_c0_g1_i11	4985	4719.09	539.412	4.83043	Ler0	-	-	-
TRINITY_DN9637_c0_g1_i1	562	296.122	33	4.70942	Ler0	-	-	-
TRINITY_DN1447_c0_g1_i1	2882	2616.09	280.456	4.53039	Ler0	-	-	-
TRINITY_DN6649_c0_g2_i2	3467	3201.09	341.031	4.50215	Ler0	-	-	-
TRINITY_DN762_c0_g1_i2	4978	4712.09	498.912	4.47439	Ler0	-	-	-
TRINITY_DN399_c0_g1_i6	3684	3418.09	359.625	4.4462	Ler0	-	-	-
TRINITY_DN4131_c0_g1_i3	1034	768.09	79.6978	4.38488	Ler0	-	-	-
TRINITY_DN222_c1_g2_i2	5186	4920.09	509.565	4.37673	Ler0	WRR4B^Col-0	NM_104531	68.9
TRINITY_DN222_c0_g4_i1	700	434.09	43	4.18612	Ler0	-	-	-
TRINITY_DN9072_c0_g1_i1	3678	3412.09	336.836	4.17178	Ler0	-	-	-
TRINITY_DN5028_c0_g1_i5	1511	1245.09	121.572	4.12625	Ler0	-	-	-
TRINITY_DN596_c0_g1_i3	2811	2545.09	245.787	4.08113	Ler0	-	-	-
TRINITY_DN6758_c0_g2_i1	3049	2783.09	268	4.06941	Ler0	-	-	-
TRINITY_DN4171_c0_g2_i2	4049	3783.09	357.874	3.99767	Ler0	-	-	-
TRINITY_DN354_c0_g1_i2	2887	2621.09	245.195	3.95324	Ler0	-	-	-
TRINITY_DN2906_c0_g1_i2	8187	7921.09	712.029	3.79871	Ler0	-	-	-
TRINITY_DN1253_c0_g1_i3	3279	3013.09	269.038	3.77333	Ler0	-	-	-
TRINITY_DN1786_c0_g1_i17	1128	862.09	74.2139	3.63794	Ler0	-	-	-
TRINITY_DN4738_c0_g1_i1	2810	2544.09	217	3.60455	Ler0	-	-	-
TRINITY_DN1786_c0_g1_i7	3368	3102.09	263.708	3.59246	Ler0	-	-	-
TRINITY_DN5595_c0_g2_i1	3290	3024.09	251.056	3.50833	Ler0	-	-	-
TRINITY_DN4518_c0_g1_i1	1144	878.09	72.293	3.47921	Ler0	-	-	-
TRINITY_DN4735_c0_g1_i1	959	693.09	57	3.47543	Ler0	-	-	-
TRINITY_DN2033_c0_g1_i4	3200	2934.09	237.877	3.42612	Ler0	-	-	-
TRINITY_DN1658_c0_g1_i11	4246	3980.09	313.483	3.32847	Ler0	-	-	-
TRINITY_DN4131_c0_g2_i2	1662	1396.09	101	3.05725	Ler0	-	-	-
TRINITY_DN11696_c0_g1_i1	537	271.15	19	2.9612	Ler0	-	-	-
TRINITY_DN3612_c0_g1_i3	6935	6669.09	466.539	2.95628	Ler0	RFL1	NM_101093	96.8
TRINITY_DN4518_c0_g1_i2	1013	747.09	51.8784	2.93452	Ler0	-	-	-
TRINITY_DN1658_c0_g1_i12	4361	4095.09	274.017	2.82773	Ler0	-	-	-
TRINITY_DN10212_c0_g1_i2	3787	3521.09	234.117	2.80982	Ler0	-	-	-
TRINITY_DN1010_c0_g2_i5	3888	3622.09	231.781	2.70422	Ler0	-	-	-
TRINITY_DN974_c0_g1_i3	5252	4986.09	317.946	2.69474	Ler0	-	-	-
TRINITY_DN3612_c0_g2_i1	3524	3258.09	207	2.68492	Ler0	-	-	-
TRINITY_DN3214_c0_g1_i1	3630	3364.09	205	2.57519	Ler0	-	-	-
TRINITY_DN482_c0_g1_i2	3114	2848.09	173.379	2.57256	Ler0	-	-	-
TRINITY_DN4549_c0_g3_i1	759	493.09	30	2.5711	Ler0	-	-	-
TRINITY_DN974_c0_g1_i5	5178	4912.09	292.47	2.51616	Ler0	-	-	-
TRINITY_DN8110_c1_g1_i1	1924	1658.09	97.0937	2.47461	Ler0	-	-	-
TRINITY_DN4171_c0_g1_i5	2144	1878.09	108.901	2.4504	Ler0	-	-	-
TRINITY_DN7226_c1_g1_i2	1028	762.09	43.6585	2.42095	Ler0	-	-	-
TRINITY_DN762_c0_g1_i3	4982	4716.09	266.377	2.38693	Ler0	ZAR1	NM_114955	99.4
TRINITY_DN1786_c0_g1_i13	3350	3084.09	173.652	2.37945	Ler0	-	-	-
TRINITY_DN3612_c0_g4_i1	4091	3825.09	212.673	2.3496	Ler0	-	-	-
TRINITY_DN11560_c0_g2_i2	3039	2773.09	153.584	2.34049	Ler0	-	-	-
TRINITY_DN3659_c0_g1_i1	2251	1985.09	108.369	2.307	Ler0	-	-	-
TRINITY_DN3014_c0_g1_i4	3418	3152.09	169.145	2.2677	Ler0	-	-	-
TRINITY_DN2033_c0_g1_i3	3248	2982.09	159.127	2.255	Ler0	-	-	-
TRINITY_DN222_c1_g2_i1	3056	2790.09	145.05	2.19697	Ler0	-	-	-
TRINITY_DN5028_c0_g1_i1	1563	1297.09	66.4282	2.16424	Ler0	-	-	-
TRINITY_DN7970_c0_g1_i7	4293	4027.09	204.723	2.14832	Ler0	-	-	-
TRINITY_DN7523_c2_g1_i1	358	98.3924	5	2.14749	Ler0	-	-	-
TRINITY_DN3947_c0_g4_i3	8412	8146.09	412.944	2.14223	Ler0	-	-	-
TRINITY_DN2906_c0_g1_i3	8078	7812.09	386.154	2.0889	Ler0	-	-	-
TRINITY_DN5028_c0_g1_i4	1793	1527.09	75.1677	2.08013	Ler0	-	-	-
TRINITY_DN4131_c0_g3_i2	994	728.09	35.5195	2.0616	Ler0	-	-	-
TRINITY_DN1010_c0_g2_i3	4589	4323.09	209.849	2.05134	Ler0	-	-	-
TRINITY_DN4171_c0_g3_i2	5229	4963.09	236.258	2.01167	Ler0	-	-	-
TRINITY_DN7523_c1_g1_i1	1578	1312.09	62.2844	2.00604	Ler0	-	-	-
TRINITY_DN1658_c0_g1_i1	4876	4610.09	214.524	1.96648	Ler0	-	-	-
TRINITY_DN1658_c0_g1_i24	4744	4478.09	205.564	1.93989	Ler0	-	-	-
TRINITY_DN1114_c0_g1_i5	3005	2739.09	124.958	1.92789	Ler0	-	-	-
TRINITY_DN13033_c0_g1_i1	1410	1144.09	52	1.92073	Ler0	CHS1	NM_001332314	100
TRINITY_DN1786_c0_g1_i9	3734	3468.09	156.317	1.90476	Ler0	-	-	-
TRINITY_DN6758_c0_g1_i6	4701	4435.09	198.439	1.89081	Ler0	-	-	-
TRINITY_DN1857_c0_g3_i3	3058	2792.09	124.682	1.88711	Ler0	-	-	-
TRINITY_DN1763_c0_g1_i1	2482	2216.09	98.3069	1.87465	Ler0	-	-	-
TRINITY_DN5909_c0_g1_i2	2208	1942.09	85.7939	1.86685	Ler0	-	-	-
TRINITY_DN3887_c0_g2_i1	877	611.09	26.0737	1.80311	Ler0	-	-	-
TRINITY_DN7970_c0_g2_i2	2459	2193.09	93	1.79205	Ler0	-	-	-
TRINITY_DN12204_c0_g1_i1	3184	2918.09	123	1.78127	Ler0	CAR1	NM_103903	86.4
TRINITY_DN596_c0_g1_i2	3570	3304.09	138.58	1.77244	Ler0	RCY1	AB087829	95.6
TRINITY_DN1114_c0_g1_i6	2733	2467.09	102.015	1.74743	Ler0	-	-	-
TRINITY_DN482_c0_g1_i1	5001	4735.09	193.023	1.72268	Ler0	-	-	-
TRINITY_DN6095_c0_g1_i2	3659	3393.09	137.152	1.70817	Ler0	-	-	-
TRINITY_DN2906_c0_g1_i9	8575	8309.09	334.929	1.70343	Ler0	-	-	-
TRINITY_DN5256_c1_g1_i2	499	233.325	9.33962	1.69157	Ler0	-	-	-
TRINITY_DN4171_c0_g1_i7	5766	5500.09	218.325	1.67748	Ler0	-	-	-
TRINITY_DN1658_c0_g1_i8	4436	4170.09	159.523	1.6166	Ler0	-	-	-
TRINITY_DN7970_c0_g1_i4	4169	3903.09	148.173	1.60429	Ler0	-	-	-
TRINITY_DN9331_c0_g1_i1	1859	1593.09	60	1.5916	Ler0	-	-	-
TRINITY_DN1658_c0_g1_i2	4304	4038.09	150.695	1.57705	Ler0	-	-	-
TRINITY_DN222_c0_g5_i2	1399	1133.09	42.2458	1.57559	Ler0	-	-	-
TRINITY_DN6144_c1_g2_i5	4816	4550.09	169.404	1.57336	Ler0	-	-	-
TRINITY_DN12199_c0_g1_i1	2612	2346.09	87	1.5671	Ler0	-	-	-
TRINITY_DN596_c0_g1_i6	1373	1107.09	40.5665	1.54849	Ler0	-	-	-
TRINITY_DN4549_c0_g1_i1	2346	2080.09	74.7382	1.51839	Ler0	-	-	-
TRINITY_DN7523_c0_g2_i9	3461	3195.09	114.789	1.51824	Ler0	-	-	-
TRINITY_DN12420_c1_g1_i1	1232	966.09	34	1.48725	Ler0	-	-	-
TRINITY_DN5258_c0_g1_i3	2485	2219.09	78.062	1.48658	Ler0	-	-	-
TRINITY_DN1658_c0_g1_i15	4434	4168.09	146.184	1.48213	Ler0	-	-	-
TRINITY_DN1114_c0_g1_i2	2767	2501.09	86.8013	1.46663	Ler0	-	-	-
TRINITY_DN11571_c0_g1_i1	378	116.009	4	1.4571	Ler0	-	-	-
TRINITY_DN161_c0_g1_i4	5266	5000.09	170.246	1.43887	Ler0	-	-	-
TRINITY_DN12854_c1_g1_i1	473	207.438	7	1.42604	Ler0	-	-	-
TRINITY_DN10212_c0_g2_i1	2322	2056.09	67	1.37707	Ler0	-	-	-
TRINITY_DN2033_c1_g1_i2	2642	2376.09	76.6944	1.36403	Ler0	-	-	-
TRINITY_DN10630_c0_g1_i2	1460	1194.09	38	1.34484	Ler0	-	-	-
TRINITY_DN4171_c0_g1_i4	5737	5471.09	173.232	1.33806	Ler0	-	-	-
TRINITY_DN6758_c0_g1_i2	1427	1161.09	36.7442	1.33735	Ler0	-	-	-
TRINITY_DN1786_c0_g1_i5	3716	3450.09	107.444	1.31605	Ler0	-	-	-
TRINITY_DN1658_c0_g1_i3	4625	4359.09	135.08	1.30954	Ler0	-	-	-
TRINITY_DN7970_c0_g1_i3	3184	2918.09	88.9596	1.2883	Ler0	-	-	-
TRINITY_DN6144_c1_g2_i1	4732	4466.09	135.25	1.27977	Ler0	-	-	-
TRINITY_DN1658_c0_g1_i22	4493	4227.09	127.271	1.27237	Ler0	-	-	-
TRINITY_DN974_c0_g1_i1	5039	4773.09	142.048	1.25765	Ler0	-	-	-
TRINITY_DN5576_c0_g1_i2	3003	2737.09	81.1752	1.25331	Ler0	-	-	-
TRINITY_DN1786_c0_g1_i19	3365	3099.09	91.1034	1.24229	Ler0	-	-	-
TRINITY_DN8122_c0_g1_i4	6671	6405.09	184.541	1.21756	Ler0	-	-	-
TRINITY_DN12854_c0_g1_i2	992	726.09	20.7421	1.20722	Ler0	-	-	-
TRINITY_DN2033_c1_g1_i3	2442	2176.09	61.1664	1.18784	Ler0	-	-	-
TRINITY_DN2033_c0_g1_i2	3289	3023.09	84.5023	1.18125	Ler0	-	-	-
TRINITY_DN10004_c0_g1_i1	860	594.09	16	1.13813	Ler0	-	-	-
TRINITY_DN21603_c0_g1_i1	452	186.631	5	1.13217	Ler0	-	-	-
TRINITY_DN16775_c0_g1_i1	644	378.09	10	1.11771	Ler0	-	-	-
TRINITY_DN4171_c0_g1_i1	2115	1849.09	48.5422	1.10939	Ler0	-	-	-
TRINITY_DN1293_c0_g1_i3	2212	1946.09	50.5879	1.09852	Ler0	-	-	-
TRINITY_DN3947_c0_g1_i1	4219	3953.09	100.447	1.0738	Ler0	-	-	-
TRINITY_DN2033_c0_g1_i5	3198	2932.09	73.858	1.06449	Ler0	-	-	-
TRINITY_DN12420_c0_g2_i1	1069	803.09	20	1.05242	Ler0	-	-	-
TRINITY_DN222_c1_g2_i7	1798	1532.09	37.1469	1.02462	Ler0	-	-	-
TRINITY_DN3659_c1_g1_i3	701	435.09	10.4762	1.01753	Ler0	-	-	-
TRINITY_DN354_c0_g1_i14	4162	3896.09	90.8594	0.985517	Ler0	-	-	-
TRINITY_DN1022_c0_g1_i2	3390	3124.09	70.4065	0.952386	Ler0	-	-	-
TRINITY_DN4971_c0_g1_i1	3712	3446.09	74.2838	0.910942	Ler0	-	-	-
TRINITY_DN4549_c0_g1_i6	1637	1371.09	27.8874	0.85954	Ler0	-	-	-
TRINITY_DN1763_c0_g1_i4	2557	2291.09	46.551	0.858639	Ler0	-	-	-
TRINITY_DN161_c0_g1_i1	5070	4804.09	95.2227	0.837631	Ler0	-	-	-
TRINITY_DN3014_c0_g2_i1	731	465.09	9	0.817765	Ler0	-	-	-
TRINITY_DN3014_c0_g3_i2	3387	3121.09	60.2021	0.815134	Ler0	-	-	-
TRINITY_DN2033_c1_g1_i9	3636	3370.09	64.122	0.804061	Ler0	-	-	-
TRINITY_DN3090_c0_g2_i2	3947	3681.09	67.5672	0.775681	Ler0	-	-	-
TRINITY_DN5576_c0_g1_i1	3542	3276.09	59.8248	0.7717	Ler0	-	-	-
TRINITY_DN1786_c0_g1_i10	3829	3563.09	64.0668	0.759853	Ler0	-	-	-
TRINITY_DN2033_c1_g1_i8	2760	2494.09	43.5858	0.73851	Ler0	-	-	-
TRINITY_DN2906_c0_g1_i1	8365	8099.09	138.616	0.723273	Ler0	-	-	-
TRINITY_DN1857_c0_g3_i1	502	236.325	4	0.715275	Ler0	-	-	-
TRINITY_DN1010_c0_g2_i6	2819	2553.09	40.6967	0.673622	Ler0	-	-	-
TRINITY_DN5595_c0_g2_i3	3381	3115.09	48.9436	0.663971	Ler0	-	-	-
TRINITY_DN2033_c1_g1_i14	3718	3452.09	54.2315	0.663886	Ler0	-	-	-
TRINITY_DN161_c0_g1_i3	3593	3327.09	51.4119	0.653014	Ler0	-	-	-
TRINITY_DN3090_c0_g2_i3	4076	3810.09	58.377	0.647486	Ler0	-	-	-
TRINITY_DN8122_c0_g2_i1	1679	1413.09	21.594	0.645782	Ler0	-	-	-
TRINITY_DN3014_c0_g1_i3	3493	3227.09	49.1373	0.643463	Ler0	-	-	-
TRINITY_DN6144_c1_g2_i2	5222	4956.09	75.3462	0.64246	Ler0	-	-	-
TRINITY_DN2033_c1_g1_i6	4089	3823.09	57.4971	0.635558	Ler0	-	-	-
TRINITY_DN6649_c0_g2_i1	3583	3317.09	49.6967	0.633131	Ler0	-	-	-
TRINITY_DN2033_c1_g1_i15	3518	3252.09	45.8003	0.595154	Ler0	-	-	-
TRINITY_DN7523_c0_g2_i4	3876	3610.09	49.4844	0.57926	Ler0	-	-	-
TRINITY_DN6649_c0_g2_i3	3234	2968.09	37.2719	0.530674	Ler0	-	-	-
TRINITY_DN11560_c0_g2_i1	2610	2344.09	29.4157	0.530308	Ler0	-	-	-
TRINITY_DN1658_c0_g1_i13	4773	4507.09	55.6173	0.52148	Ler0	-	-	-
TRINITY_DN1786_c0_g1_i8	3811	3545.09	42.8297	0.510554	Ler0	-	-	-
TRINITY_DN354_c0_g1_i10	2264	1998.09	23.9077	0.505645	Ler0	-	-	-
TRINITY_DN7282_c0_g2_i2	4698	4432.09	51.8629	0.494506	Ler0	-	-	-
TRINITY_DN10212_c0_g1_i1	4510	4244.09	49.4894	0.492777	Ler0	-	-	-
TRINITY_DN3014_c0_g3_i1	3487	3221.09	37.3369	0.489846	Ler0	-	-	-
TRINITY_DN3612_c0_g1_i4	6903	6637.09	74.365	0.473494	Ler0	-	-	-
TRINITY_DN2033_c1_g1_i11	3836	3570.09	36.6374	0.43368	Ler0	-	-	-
TRINITY_DN3659_c0_g1_i2	523	257.229	2.63123	0.432276	Ler0	-	-	-
TRINITY_DN1658_c0_g1_i20	4366	4100.09	40.8273	0.420805	Ler0	-	-	-
TRINITY_DN1658_c0_g1_i14	4211	3945.09	37.6896	0.403728	Ler0	-	-	-
TRINITY_DN5909_c0_g1_i1	2290	2024.09	19.2061	0.40099	Ler0	-	-	-
TRINITY_DN2906_c0_g1_i6	2688	2422.09	21.8911	0.381945	Ler0	-	-	-
TRINITY_DN3014_c0_g3_i4	3418	3152.09	28.3722	0.38038	Ler0	-	-	-
TRINITY_DN1658_c0_g1_i4	4464	4198.09	37.3144	0.375619	Ler0	-	-	-
TRINITY_DN15123_c0_g1_i1	381	118.769	1	0.355811	Ler0	-	-	-
TRINITY_DN1658_c0_g1_i25	4332	4066.09	33.6303	0.349525	Ler0	-	-	-
TRINITY_DN3947_c0_g4_i1	8585	8319.09	68.1185	0.346029	Ler0	-	-	-
TRINITY_DN3090_c0_g2_i8	3966	3700.09	30.0558	0.343272	Ler0	-	-	-
TRINITY_DN9331_c1_g1_i1	2160	1894.09	14.9114	0.332692	Ler0	-	-	-
TRINITY_DN1658_c0_g1_i18	4522	4256.09	31.6021	0.313783	Ler0	-	-	-
TRINITY_DN1786_c0_g1_i4	3332	3066.09	21.2334	0.292657	Ler0	-	-	-
TRINITY_DN3014_c0_g1_i2	3562	3296.09	20.7173	0.265619	Ler0	-	-	-
TRINITY_DN4131_c0_g3_i1	1016	750.09	4.55325	0.256526	Ler0	-	-	-
TRINITY_DN5028_c0_g1_i3	1713	1447.09	8.51665	0.248712	Ler0	-	-	-
TRINITY_DN3014_c0_g3_i3	1295	1029.09	5.08877	0.208969	Ler0	-	-	-
TRINITY_DN1786_c0_g1_i3	3314	3048.09	13.3366	0.184902	Ler0	-	-	-
TRINITY_DN354_c0_g1_i7	2872	2606.09	11.0668	0.179455	Ler0	-	-	-
TRINITY_DN1786_c0_g1_i16	2099	1833.09	0.0390598	0.000900471	Ler0	-	-	-
TRINITY_DN1253_c0_g1_i4	3205	2939.09	0.00606876	8.72591e-05	Ler0	-	-	-
TRINITY_DN1253_c0_g1_i1	3081	2815.09	0.00491069	7.3718e-05	Ler0	-	-	-
TRINITY_DN2906_c0_g1_i7	8016	7750.09	0.00830979	4.53113e-05	Ler0	-	-	-
TRINITY_DN354_c0_g1_i3	4262	3996.09	5.01387e-05	5.30226e-07	Ler0	-	-	-
TRINITY_DN482_c0_g1_i10	4096	3830.09	3.71301e-07	4.09676e-09	Ler0	-	-	-
TRINITY_DN7523_c0_g2_i10	3563	3297.09	2.26367e-08	2.90139e-10	Ler0	-	-	-
TRINITY_DN11560_c0_g1_i1	3002	2736.09	1.29764e-08	2.00423e-10	Ler0	-	-	-
TRINITY_DN354_c0_g1_i16	3061	2795.09	0	0	Ler0	-	-	-
TRINITY_DN354_c0_g1_i11	4245	3979.09	0	0	Ler0	-	-	-
TRINITY_DN7523_c0_g2_i1	2004	1738.09	0	0	Ler0	-	-	-
TRINITY_DN1658_c0_g1_i9	4989	4723.09	0	0	Ler0	-	-	-
TRINITY_DN1658_c0_g1_i5	5057	4791.09	0	0	Ler0	-	-	-
TRINITY_DN1658_c0_g1_i6	4857	4591.09	0	0	Ler0	-	-	-
TRINITY_DN1658_c0_g1_i7	4925	4659.09	0	0	Ler0	-	-	-
TRINITY_DN5256_c0_g1_i3	768	502.09	0	0	Ler0	-	-	-
TRINITY_DN1022_c0_g1_i3	2900	2634.09	0	0	Ler0	-	-	-
TRINITY_DN3659_c1_g1_i2	942	676.09	0	0	Ler0	-	-	-
TRINITY_DN1786_c0_g1_i18	2138	1872.09	0	0	Ler0	-	-	-
TRINITY_DN4171_c0_g1_i3	5597	5331.09	0	0	Ler0	-	-	-
TRINITY_DN4171_c0_g1_i2	5568	5302.09	0	0	Ler0	-	-	-
TRINITY_DN5595_c0_g2_i2	783	517.09	0	0	Ler0	-	-	-
TRINITY_DN12854_c0_g1_i3	838	572.09	0	0	Ler0	-	-	-

## Sheet: At_Sf2
Transcript ID	Transcript Length	Effective Length	Estimated Counts	Transcripts per million (tpm)	Ecotype	NLR BLAST top hit	NLR gene identifier	CDS DNA sequence % similarity
TRINITY_DN69_c1_g1_i3	2873	2612.21	5446.65	109.725	Sf2	RLM3_Col	NM_001341182	87.1
TRINITY_DN69_c1_g1_i2	2968	2707.21	2699.65	52.4771	Sf2	-	-	-
TRINITY_DN1390_c0_g1_i1	769	508.207	425.266	44.0355	Sf2	-	-	-
TRINITY_DN910_c0_g2_i1	3735	3474.21	2321	35.1563	Sf2	ZAR1	NM_114955	99
TRINITY_DN5548_c0_g2_i1	1509	1248.21	681.313	28.7239	Sf2	-	-	-
TRINITY_DN1160_c0_g1_i1	3145	2884.21	1460.38	26.6455	Sf2	-	-	-
TRINITY_DN2346_c0_g1_i1	3058	2797.21	1250.89	23.533	Sf2	ADR1-L1	NM_001036704	99.5
TRINITY_DN69_c1_g1_i1	2888	2627.21	1148.37	23.0023	Sf2	-	-	-
TRINITY_DN1077_c0_g1_i1	3031	2770.21	1084.9	20.6093	Sf2	RPP13	AF209731	90.6
TRINITY_DN3365_c0_g1_i3	3151	2890.21	1063.17	19.3579	Sf2	-	-	-
TRINITY_DN3743_c0_g1_i7	5364	5103.21	1872.35	19.3076	Sf2	-	-	-
TRINITY_DN19035_c0_g1_i1	2778	2517.21	923	19.2959	Sf2	ADR1-L2	NM_120554	100
TRINITY_DN609_c0_g3_i1	3370	3109.21	1025	17.3483	Sf2	-	-	-
TRINITY_DN609_c0_g2_i1	1106	845.207	265.411	16.5249	Sf2	-	-	-
TRINITY_DN461_c0_g1_i12	4106	3845.21	1204.3	16.4815	Sf2	-	-	-
TRINITY_DN403_c0_g1_i3	2894	2633.21	823.9	16.4654	Sf2	-	-	-
TRINITY_DN1029_c0_g2_i4	2318	2057.21	605.914	15.4995	Sf2	-	-	-
TRINITY_DN3791_c0_g1_i1	384	126.784	33.3438	13.8399	Sf2	-	-	-
TRINITY_DN1029_c0_g2_i5	2545	2284.21	524.321	12.0794	Sf2	-	-	-
TRINITY_DN937_c0_g1_i2	3242	2981.21	661	11.6679	Sf2	-	-	-
TRINITY_DN403_c0_g1_i4	4113	3852.21	820.006	11.2019	Sf2	-	-	-
TRINITY_DN403_c4_g1_i8	3665	3404.21	709.929	10.9744	Sf2	RCY1	AB087829	95.9
TRINITY_DN10540_c0_g1_i1	4151	3890.21	775.504	10.4905	Sf2	SUT1	NM_125696	100
TRINITY_DN461_c0_g1_i6	4427	4166.21	811.716	10.2529	Sf2	-	-	-
TRINITY_DN10926_c0_g1_i1	2590	2329.21	449	10.1443	Sf2	-	-	-
TRINITY_DN3365_c0_g1_i2	2947	2686.21	496.852	9.73355	Sf2	RPP39	JQ045573	85.5
TRINITY_DN1341_c0_g1_i3	1563	1302.21	240	9.69872	Sf2	-	-	-
TRINITY_DN10756_c0_g1_i1	307	65.1794	12	9.68845	Sf2	-	-	-
TRINITY_DN1968_c0_g1_i1	604	343.245	63	9.65872	Sf2	-	-	-
TRINITY_DN1515_c0_g2_i3	5203	4942.21	902.297	9.60753	Sf2	-	-	-
TRINITY_DN1029_c0_g1_i1	3013	2752.21	501.252	9.58426	Sf2	CW9	NM_001333858	92.9
TRINITY_DN609_c0_g1_i13	4589	4328.21	766.581	9.32037	Sf2	-	-	-
TRINITY_DN69_c1_g1_i4	3097	2836.21	492.124	9.13103	Sf2	-	-	-
TRINITY_DN403_c4_g1_i6	3272	3011.21	508.113	8.8798	Sf2	-	-	-
TRINITY_DN2162_c0_g1_i1	3794	3533.21	594.407	8.85316	Sf2	-	-	-
TRINITY_DN5262_c0_g2_i2	5131	4870.21	812.321	8.77735	Sf2	CHS3	NM_121795	99.3
TRINITY_DN1160_c0_g1_i2	3136	2875.21	470.455	8.61058	Sf2	-	-	-
TRINITY_DN609_c0_g1_i9	4298	4037.21	639.34	8.33363	Sf2	-	-	-
TRINITY_DN403_c4_g1_i9	3143	2882.21	426.51	7.78732	Sf2	-	-	-
TRINITY_DN5358_c0_g1_i7	968	707.207	103.651	7.71275	Sf2	-	-	-
TRINITY_DN3260_c0_g1_i1	2217	1956.21	262	7.04806	Sf2	-	-	-
TRINITY_DN937_c0_g1_i1	2321	2060.21	270	6.89662	Sf2	-	-	-
TRINITY_DN3743_c0_g1_i2	11380	11119.2	1442.96	6.8291	Sf2	RRS1B	NM_180802	91.7
TRINITY_DN5262_c0_g4_i1	4969	4708.21	601	6.71742	Sf2	-	-	-
TRINITY_DN1515_c0_g3_i1	3814	3553.21	452	6.69424	Sf2	RPP28	NM_126980	90.5
TRINITY_DN4350_c0_g1_i4	2770	2509.21	315.138	6.60917	Sf2	AtNRG1.1	NM_126089	99.8
TRINITY_DN1977_c0_g1_i1	5141	4880.21	574.286	6.1926	Sf2	RPS2	NM_118742	100
TRINITY_DN2005_c2_g1_i2	490	229.541	27	6.18993	Sf2	-	-	-
TRINITY_DN4350_c0_g2_i3	2770	2509.21	283.704	5.94993	Sf2	AtNRG1.2	NM_126090	92.1
TRINITY_DN2005_c0_g3_i2	3614	3353.21	378.39	5.9383	Sf2	WRR4A^Col-0	NM_104527	99
TRINITY_DN12162_c0_g1_i1	3196	2935.21	331	5.93434	Sf2	RPM1	NM_111584	100
TRINITY_DN1977_c0_g1_i2	4901	4640.21	492.714	5.5878	Sf2	-	-	-
TRINITY_DN2005_c0_g1_i4	3486	3225.21	335.587	5.47559	Sf2	DM10^Col-0	NM_125197	63.9
TRINITY_DN11410_c0_g1_i1	1674	1413.21	136	5.06426	Sf2	-	-	-
TRINITY_DN937_c0_g2_i2	6165	5904.21	558.611	4.97887	Sf2	-	-	-
TRINITY_DN8448_c0_g1_i1	1007	746.207	70	4.93653	Sf2	-	-	-
TRINITY_DN6492_c0_g1_i2	787	526.207	48.3842	4.83871	Sf2	-	-	-
TRINITY_DN2005_c0_g5_i1	3452	3191.21	291	4.79867	Sf2	-	-	-
TRINITY_DN1515_c0_g1_i2	3821	3560.21	320.283	4.73414	Sf2	-	-	-
TRINITY_DN1515_c0_g2_i6	5306	5045.21	444.264	4.63389	Sf2	-	-	-
TRINITY_DN937_c0_g2_i1	6039	5778.21	502.389	4.57541	Sf2	-	-	-
TRINITY_DN4400_c0_g1_i1	2908	2647.21	228.223	4.53685	Sf2	-	-	-
TRINITY_DN2005_c0_g2_i2	1897	1636.21	136.176	4.37972	Sf2	-	-	-
TRINITY_DN3743_c0_g2_i1	1577	1316.21	108	4.318	Sf2	-	-	-
TRINITY_DN1160_c0_g1_i3	2441	2180.21	174.732	4.21753	Sf2	-	-	-
TRINITY_DN2346_c0_g1_i2	3155	2894.21	224.111	4.0749	Sf2	-	-	-
TRINITY_DN1515_c0_g1_i5	2304	2043.21	157.398	4.05388	Sf2	-	-	-
TRINITY_DN5218_c0_g1_i5	2861	2600.21	197.675	4.00063	Sf2	-	-	-
TRINITY_DN403_c4_g1_i11	3144	2883.21	216.121	3.94462	Sf2	-	-	-
TRINITY_DN2802_c0_g1_i3	2430	2169.21	155.43	3.77066	Sf2	-	-	-
TRINITY_DN5449_c0_g2_i1	3456	3195.21	228.103	3.75677	Sf2	-	-	-
TRINITY_DN24088_c0_g1_i1	335	84.5695	6	3.73354	Sf2	-	-	-
TRINITY_DN2005_c0_g2_i3	1876	1615.21	110.824	3.61068	Sf2	-	-	-
TRINITY_DN1077_c0_g1_i2	2873	2612.21	179.095	3.60794	Sf2	-	-	-
TRINITY_DN3484_c0_g1_i3	5194	4933.21	333.553	3.55811	Sf2	-	-	-
TRINITY_DN1960_c0_g2_i1	794	533.207	35	3.45426	Sf2	-	-	-
TRINITY_DN2671_c0_g2_i1	2791	2530.21	166	3.45251	Sf2	-	-	-
TRINITY_DN8736_c0_g1_i2	795	534.207	35	3.4478	Sf2	-	-	-
TRINITY_DN8736_c0_g1_i1	690	429.207	28	3.433	Sf2	-	-	-
TRINITY_DN5358_c0_g1_i3	779	518.207	33.6678	3.41897	Sf2	-	-	-
TRINITY_DN1160_c0_g1_i4	3118	2857.21	184.428	3.3968	Sf2	-	-	-
TRINITY_DN22242_c0_g1_i1	398	139.828	9	3.38713	Sf2	-	-	-
TRINITY_DN5481_c0_g1_i3	1032	771.207	48.5954	3.31594	Sf2	-	-	-
TRINITY_DN5218_c0_g1_i2	1863	1602.21	99.6403	3.27265	Sf2	-	-	-
TRINITY_DN3443_c1_g1_i1	5758	5497.21	330.34	3.16229	Sf2	-	-	-
TRINITY_DN403_c0_g1_i5	3494	3233.21	193.583	3.15077	Sf2	-	-	-
TRINITY_DN8522_c0_g1_i2	751	490.207	29.1978	3.13439	Sf2	-	-	-
TRINITY_DN3743_c0_g1_i1	4382	4121.21	244.802	3.12588	Sf2	-	-	-
TRINITY_DN6762_c0_g1_i2	4187	3926.21	226.101	3.03049	Sf2	RPP2B	NM_001341350	66.8
TRINITY_DN6621_c0_g1_i7	3119	2858.21	164.28	3.02465	Sf2	-	-	-
TRINITY_DN3743_c0_g1_i4	5445	5184.21	297.514	3.02001	Sf2	-	-	-
TRINITY_DN3005_c0_g1_i9	4463	4202.21	240.649	3.01363	Sf2	RPP2A	NM_118070	61.7
TRINITY_DN1390_c1_g1_i1	3669	3408.21	193	2.97999	Sf2	-	-	-
TRINITY_DN4938_c0_g1_i1	797	536.207	30	2.94423	Sf2	-	-	-
TRINITY_DN2671_c0_g1_i6	3800	3539.21	187.762	2.79181	Sf2	-	-	-
TRINITY_DN22714_c0_g1_i1	2506	2245.21	119	2.78916	Sf2	-	-	-
TRINITY_DN1029_c0_g2_i1	1162	901.207	47.6651	2.7833	Sf2	-	-	-
TRINITY_DN3443_c0_g1_i5	2047	1786.21	91	2.68098	Sf2	TN13	NM_001337506	99.2
TRINITY_DN5262_c0_g1_i1	2503	2242.21	113.258	2.65814	Sf2	DAR5	NM_126061	99.4
TRINITY_DN4350_c0_g1_i1	2968	2707.21	135.832	2.64036	Sf2	-	-	-
TRINITY_DN2005_c1_g1_i1	1446	1185.21	59	2.61964	Sf2	-	-	-
TRINITY_DN10417_c0_g1_i2	2542	2281.21	111.028	2.56125	Sf2	-	-	-
TRINITY_DN403_c4_g1_i10	3143	2882.21	140.167	2.55919	Sf2	-	-	-
TRINITY_DN3443_c1_g1_i2	5633	5372.21	258.66	2.53373	Sf2	-	-	-
TRINITY_DN12993_c0_g1_i1	3533	3272.21	157	2.52489	Sf2	-	-	-
TRINITY_DN18050_c0_g1_i1	406	147.277	7	2.50118	Sf2	-	-	-
TRINITY_DN5218_c0_g1_i3	2819	2558.21	117.508	2.41722	Sf2	-	-	-
TRINITY_DN5269_c0_g1_i1	3754	3493.21	160	2.41034	Sf2	-	-	-
TRINITY_DN10505_c1_g4_i1	3129	2868.21	131	2.4035	Sf2	-	-	-
TRINITY_DN69_c1_g1_i5	3002	2741.21	120.202	2.30756	Sf2	-	-	-
TRINITY_DN461_c0_g1_i10	4058	3797.21	161.022	2.23154	Sf2	-	-	-
TRINITY_DN5548_c0_g2_i2	1103	842.207	35.6873	2.22986	Sf2	-	-	-
TRINITY_DN23754_c0_g1_i1	413	154.112	6	2.0488	Sf2	-	-	-
TRINITY_DN6621_c0_g1_i4	3663	3402.21	131.928	2.0406	Sf2	LAZ5	NM_123855	89.2
TRINITY_DN10683_c0_g1_i1	3420	3159.21	120	1.99888	Sf2	-	-	-
TRINITY_DN4350_c0_g1_i3	2852	2591.21	97.7542	1.98526	Sf2	-	-	-
TRINITY_DN10505_c1_g5_i1	2978	2717.21	102	1.97543	Sf2	RFL1	NM_101093	96.7
TRINITY_DN11020_c0_g1_i1	1225	964.207	36.0035	1.96498	Sf2	-	-	-
TRINITY_DN12723_c0_g1_i1	2911	2650.21	98	1.94594	Sf2	-	-	-
TRINITY_DN1390_c0_g1_i2	769	508.207	18.7342	1.93989	Sf2	-	-	-
TRINITY_DN3562_c0_g1_i8	3494	3233.21	118.722	1.93233	Sf2	-	-	-
TRINITY_DN6187_c1_g1_i5	4137	3876.21	139.863	1.8988	Sf2	BAR1	NM_121841	100
TRINITY_DN3361_c0_g1_i2	2824	2563.21	92.3976	1.89697	Sf2	-	-	-
TRINITY_DN14693_c0_g1_i1	427	167.51	6	1.88492	Sf2	-	-	-
TRINITY_DN22568_c0_g1_i1	401	142.642	5	1.84461	Sf2	-	-	-
TRINITY_DN1515_c0_g2_i7	5347	5086.21	176.604	1.82722	Sf2	-	-	-
TRINITY_DN9589_c0_g1_i1	612	351.245	12	1.79785	Sf2	-	-	-
TRINITY_DN8364_c0_g1_i2	3731	3470.21	115.85	1.7568	Sf2	-	-	-
TRINITY_DN1515_c0_g2_i4	5378	5117.21	168.442	1.73221	Sf2	-	-	-
TRINITY_DN20803_c0_g1_i1	812	551.207	18	1.71847	Sf2	-	-	-
TRINITY_DN6187_c1_g2_i25	4617	4356.21	137.196	1.65736	Sf2	-	-	-
TRINITY_DN19135_c0_g1_i1	1253	992.207	31	1.64415	Sf2	-	-	-
TRINITY_DN403_c4_g1_i1	944	683.207	21.3176	1.64198	Sf2	-	-	-
TRINITY_DN22247_c0_g1_i1	306	64.5291	2	1.63101	Sf2	-	-	-
TRINITY_DN6187_c1_g2_i10	4931	4670.21	142.55	1.60626	Sf2	-	-	-
TRINITY_DN1515_c0_g2_i8	5464	5203.21	152.392	1.54126	Sf2	-	-	-
TRINITY_DN403_c0_g1_i8	4157	3896.21	113.99	1.53959	Sf2	-	-	-
TRINITY_DN14690_c0_g1_i1	472	211.676	6	1.49164	Sf2	-	-	-
TRINITY_DN6187_c1_g1_i4	4381	4120.21	116.004	1.48162	Sf2	-	-	-
TRINITY_DN8119_c0_g1_i1	623	362.245	10	1.45272	Sf2	-	-	-
TRINITY_DN5218_c0_g1_i6	2720	2459.21	67.1759	1.43748	Sf2	-	-	-
TRINITY_DN2005_c0_g1_i3	3592	3331.21	90.402	1.4281	Sf2	-	-	-
TRINITY_DN4553_c0_g1_i2	3044	2783.21	75.2869	1.4235	Sf2	-	-	-
TRINITY_DN4553_c0_g2_i1	784	523.207	14	1.40811	Sf2	-	-	-
TRINITY_DN5302_c0_g2_i1	1505	1244.21	33	1.39574	Sf2	-	-	-
TRINITY_DN461_c0_g1_i13	4248	3987.21	105.65	1.39439	Sf2	-	-	-
TRINITY_DN7726_c0_g1_i1	3516	3255.21	86	1.39028	Sf2	-	-	-
TRINITY_DN11936_c0_g3_i2	1167	906.207	23.4862	1.36385	Sf2	-	-	-
TRINITY_DN17607_c0_g1_i1	650	389.207	10	1.35208	Sf2	-	-	-
TRINITY_DN3365_c0_g1_i1	3160	2899.21	73.9739	1.34271	Sf2	-	-	-
TRINITY_DN2005_c0_g1_i1	3898	3637.21	89.011	1.28783	Sf2	WRR9^Hi-0	MK034464	62
TRINITY_DN4480_c0_g1_i6	4093	3832.21	93.2462	1.28046	Sf2	-	-	-
TRINITY_DN6187_c1_g2_i7	4851	4590.21	111.613	1.27958	Sf2	-	-	-
TRINITY_DN2802_c0_g1_i4	2719	2458.21	58.7163	1.25697	Sf2	-	-	-
TRINITY_DN10970_c0_g1_i1	512	251.493	6	1.25548	Sf2	-	-	-
TRINITY_DN4553_c2_g1_i1	643	382.207	9	1.23916	Sf2	-	-	-
TRINITY_DN3853_c0_g1_i1	1314	1053.21	24.3338	1.21585	Sf2	-	-	-
TRINITY_DN6762_c0_g1_i1	4050	3789.21	87.3012	1.21243	Sf2	-	-	-
TRINITY_DN4400_c0_g1_i3	1131	870.207	19.8246	1.19885	Sf2	-	-	-
TRINITY_DN3562_c0_g1_i5	3685	3424.21	77.6296	1.19303	Sf2	-	-	-
TRINITY_DN6187_c1_g2_i37	4958	4697.21	105.471	1.18161	Sf2	-	-	-
TRINITY_DN3005_c0_g1_i3	4813	4552.21	102.022	1.17938	Sf2	-	-	-
TRINITY_DN10731_c0_g1_i1	707	446.207	10	1.17936	Sf2	-	-	-
TRINITY_DN17174_c0_g1_i1	1872	1611.21	35	1.14314	Sf2	-	-	-
TRINITY_DN9708_c0_g1_i2	3595	3334.21	72.0306	1.13686	Sf2	-	-	-
TRINITY_DN4350_c0_g1_i2	2647	2386.21	51.2763	1.13082	Sf2	-	-	-
TRINITY_DN3361_c0_g1_i3	3450	3189.21	68.2589	1.12631	Sf2	-	-	-
TRINITY_DN609_c0_g1_i7	4599	4338.21	91.6573	1.11183	Sf2	-	-	-
TRINITY_DN6187_c1_g2_i3	4784	4523.21	95.2322	1.10795	Sf2	-	-	-
TRINITY_DN3484_c0_g1_i4	5101	4840.21	98.8919	1.07518	Sf2	-	-	-
TRINITY_DN24165_c0_g1_i1	514	253.468	5	1.03808	Sf2	-	-	-
TRINITY_DN8988_c0_g1_i1	1380	1119.21	22	1.03442	Sf2	-	-	-
TRINITY_DN5302_c0_g1_i2	4528	4267.21	83.6361	1.03141	Sf2	-	-	-
TRINITY_DN6504_c0_g1_i3	3001	2740.21	52.811	1.0142	Sf2	-	-	-
TRINITY_DN6187_c1_g2_i27	4806	4545.21	87.229	1.00993	Sf2	-	-	-
TRINITY_DN5262_c0_g2_i1	5240	4979.21	95.0222	1.00426	Sf2	-	-	-
TRINITY_DN8192_c0_g1_i1	2208	1947.21	37	0.999937	Sf2	-	-	-
TRINITY_DN8736_c1_g1_i1	692	431.207	8	0.976309	Sf2	-	-	-
TRINITY_DN6504_c0_g1_i1	2927	2666.21	49.2814	0.972685	Sf2	CAR1	NM_103903	66.2
TRINITY_DN8522_c0_g1_i3	5591	5330.21	97.8202	0.965757	Sf2	-	-	-
TRINITY_DN17938_c0_g1_i1	479	218.632	4	0.962784	Sf2	-	-	-
TRINITY_DN3484_c0_g1_i2	3662	3401.21	62.0908	0.960678	Sf2	-	-	-
TRINITY_DN5302_c0_g1_i1	3975	3714.21	66.9973	0.949237	Sf2	-	-	-
TRINITY_DN10417_c0_g1_i1	2621	2360.21	41.9716	0.935811	Sf2	-	-	-
TRINITY_DN12100_c0_g1_i4	1769	1508.21	26.7382	0.932942	Sf2	-	-	-
TRINITY_DN8522_c0_g1_i1	5317	5056.21	87.982	0.915698	Sf2	-	-	-
TRINITY_DN3005_c0_g1_i10	4725	4464.21	70.958	0.83645	Sf2	-	-	-
TRINITY_DN4400_c0_g1_i2	3094	2833.21	44.9529	0.834954	Sf2	-	-	-
TRINITY_DN6187_c1_g2_i2	4944	4683.21	73.2816	0.823446	Sf2	-	-	-
TRINITY_DN10624_c0_g1_i1	973	712.207	11	0.812774	Sf2	-	-	-
TRINITY_DN6187_c1_g2_i31	5335	5074.21	75.9687	0.787862	Sf2	-	-	-
TRINITY_DN3005_c0_g1_i7	4482	4221.21	62.9999	0.785392	Sf2	-	-	-
TRINITY_DN5302_c0_g1_i3	4617	4356.21	63.2975	0.764648	Sf2	-	-	-
TRINITY_DN12498_c0_g3_i5	3297	3036.21	43.9566	0.761862	Sf2	-	-	-
TRINITY_DN6621_c0_g1_i2	3031	2770.21	39.7277	0.754683	Sf2	-	-	-
TRINITY_DN2671_c0_g1_i3	3327	3066.21	43.9177	0.75374	Sf2	-	-	-
TRINITY_DN6187_c1_g2_i4	4934	4673.21	66.4889	0.748716	Sf2	RPS6	NM_124017	69.7
TRINITY_DN5302_c0_g1_i4	4568	4307.21	61.0691	0.746121	Sf2	-	-	-
TRINITY_DN17683_c0_g1_i1	898	637.207	9	0.743267	Sf2	-	-	-
TRINITY_DN2671_c0_g1_i4	3269	3008.21	42.0187	0.735052	Sf2	-	-	-
TRINITY_DN4480_c0_g1_i5	4205	3944.21	54.8772	0.732176	Sf2	-	-	-
TRINITY_DN6621_c0_g1_i8	3204	2943.21	39.9653	0.714572	Sf2	-	-	-
TRINITY_DN3005_c0_g1_i2	4302	4041.21	53.3005	0.69407	Sf2	-	-	-
TRINITY_DN3005_c0_g1_i14	4562	4301.21	54.9962	0.672861	Sf2	-	-	-
TRINITY_DN5449_c0_g2_i5	3174	2913.21	36.0454	0.651121	Sf2	-	-	-
TRINITY_DN2162_c0_g1_i2	3791	3530.21	43.5929	0.649829	Sf2	-	-	-
TRINITY_DN6187_c1_g2_i15	2230	1969.21	24.2682	0.648529	Sf2	-	-	-
TRINITY_DN6621_c0_g1_i6	3575	3314.21	39.9814	0.634836	Sf2	-	-	-
TRINITY_DN1341_c0_g2_i2	3233	2972.21	34.955	0.61889	Sf2	-	-	-
TRINITY_DN609_c0_g1_i2	4298	4037.21	43.3777	0.565417	Sf2	-	-	-
TRINITY_DN12498_c0_g3_i3	2534	2273.21	23.9784	0.55509	Sf2	-	-	-
TRINITY_DN6187_c1_g2_i5	4766	4505.21	46.3463	0.541356	Sf2	-	-	-
TRINITY_DN609_c0_g1_i3	4589	4328.21	40.0456	0.486889	Sf2	-	-	-
TRINITY_DN3361_c0_g1_i1	2921	2660.21	24.3435	0.48156	Sf2	-	-	-
TRINITY_DN5449_c0_g2_i2	3518	3257.21	28.8521	0.466139	Sf2	-	-	-
TRINITY_DN2005_c0_g3_i3	3718	3457.21	28.7309	0.437328	Sf2	-	-	-
TRINITY_DN4350_c0_g2_i2	2852	2591.21	21.2963	0.432498	Sf2	-	-	-
TRINITY_DN6621_c0_g1_i1	3244	2983.21	22.1566	0.390844	Sf2	-	-	-
TRINITY_DN6762_c0_g1_i3	4271	4010.21	29.5977	0.388395	Sf2	-	-	-
TRINITY_DN11936_c0_g3_i1	1291	1030.21	7.51384	0.383814	Sf2	-	-	-
TRINITY_DN8364_c0_g1_i1	3803	3542.21	25.1505	0.373642	Sf2	-	-	-
TRINITY_DN5358_c0_g1_i2	779	518.207	3.24591	0.329623	Sf2	-	-	-
TRINITY_DN4938_c0_g1_i3	599	338.245	2	0.311159	Sf2	-	-	-
TRINITY_DN1515_c0_g1_i6	3438	3177.21	16.3191	0.270293	Sf2	-	-	-
TRINITY_DN1029_c0_g1_i2	2993	2732.21	11.7479	0.226271	Sf2	-	-	-
TRINITY_DN1029_c0_g2_i2	2318	2057.21	1.46684	0.0375221	Sf2	-	-	-
TRINITY_DN4553_c0_g1_i3	2046	1785.21	0.713106	0.0210208	Sf2	-	-	-
TRINITY_DN1029_c0_g2_i3	2545	2284.21	0.00801192	0.00018458	Sf2	-	-	-
TRINITY_DN3005_c0_g1_i4	4481	4220.21	0.0110886	0.00013827	Sf2	-	-	-
TRINITY_DN403_c4_g1_i4	3373	3112.21	1.48132e-05	2.50475e-07	Sf2	rpp8_sus	NM_001344485	96.2
TRINITY_DN2005_c2_g1_i1	490	229.541	0	0	Sf2	-	-	-
TRINITY_DN5449_c0_g2_i4	2383	2122.21	0	0	Sf2	-	-	-
TRINITY_DN461_c0_g1_i2	3324	3063.21	0	0	Sf2	RPP1-WsA	AF098962	82.7
TRINITY_DN403_c0_g1_i10	3344	3083.21	0	0	Sf2	-	-	-
TRINITY_DN1960_c0_g1_i1	361	106.085	0	0	Sf2	-	-	-
TRINITY_DN1960_c0_g1_i2	361	106.085	0	0	Sf2	-	-	-

## Sheet: At_Ws0
Transcript ID	Transcript Length	Effective Length	Estimated Counts	Transcripts per million (tpm)	Ecotype	NLR BLAST top hit	NLR gene identifier	CDS DNA sequence % similarity
TRINITY_DN517_c0_g1_i4	2962	2700.24	4636.99	90.2372	Ws0	RLM3_Col	NM_001341182	79.9
TRINITY_DN517_c0_g1_i3	3057	2795.24	3721.57	69.9614	Ws0	-	-	-
TRINITY_DN1493_c0_g1_i2	3423	3161.24	3303.3	54.909	Ws0	RPP8	AF089710	95.8
TRINITY_DN182_c0_g1_i7	6232	5970.24	5648.51	49.7158	Ws0	SIKIC2, RPP5	NM_117798	68.5
TRINITY_DN5151_c0_g2_i1	2115	1853.24	1724	48.883	Ws0	TN13	NM_001337506	99.2
TRINITY_DN1072_c0_g2_i2	3041	2779.24	2270.13	42.9218	Ws0	ADR1-L1	NM_001036704	99.3
TRINITY_DN1904_c0_g2_i1	4390	4128.24	2942.22	37.451	Ws0	-	-	-
TRINITY_DN1128_c0_g3_i1	3873	3611.24	2314.83	33.6834	Ws0	ZAR1	NM_114955	99.5
TRINITY_DN2233_c0_g2_i1	2433	2171.24	1352	32.7206	Ws0	-	-	-
TRINITY_DN380_c0_g1_i1	3046	2784.24	1586.12	29.9352	Ws0	-	-	-
TRINITY_DN13914_c0_g1_i1	2784	2522.24	1263	26.3129	Ws0	ADR1-L2	NM_120554	99.8
TRINITY_DN380_c0_g1_i3	3034	2772.24	1268.72	24.0485	Ws0	RPP13	AF209731	93.1
TRINITY_DN341_c0_g1_i3	4450	4188.24	1809.09	22.6977	Ws0	RPP7	KF112064	85.2
TRINITY_DN2188_c0_g1_i1	1380	1118.24	385.879	18.1329	Ws0	-	-	-
TRINITY_DN805_c0_g1_i1	1575	1313.24	426.347	17.0597	Ws0	-	-	-
TRINITY_DN2373_c1_g2_i1	3089	2827.24	847.565	15.753	Ws0	-	-	-
TRINITY_DN1493_c0_g1_i3	3327	3065.24	912.696	15.6464	Ws0	RCY1	AB087829	94.6
TRINITY_DN5151_c0_g1_i2	3948	3686.24	1075.69	15.334	Ws0	RPP28	NM_126980	92.3
TRINITY_DN1980_c0_g2_i2	4181	3919.24	1105.6	14.8234	Ws0	RPP1-WsB	AF098963	87.2
TRINITY_DN8799_c0_g1_i1	5496	5234.24	1471.7	14.7746	Ws0	-	-	-
TRINITY_DN1273_c0_g1_i3	5225	4963.24	1340.37	14.191	Ws0	-	-	-
TRINITY_DN182_c0_g1_i3	5791	5529.24	1437.31	13.6596	Ws0	SIKIC1	NM_117797	70.6
TRINITY_DN5177_c0_g1_i2	5591	5329.24	1368.37	13.4924	Ws0	-	-	-
TRINITY_DN730_c0_g1_i14	4457	4195.24	1068.84	13.3878	Ws0	-	-	-
TRINITY_DN2213_c0_g2_i1	5220	4958.24	1240	13.1415	Ws0	RPS2	NM_118742	99.9
TRINITY_DN3662_c0_g1_i2	930	668.242	162.877	12.8079	Ws0	-	-	-
TRINITY_DN6385_c0_g1_i1	2515	2253.24	489.972	11.4266	Ws0	-	-	-
TRINITY_DN2240_c0_g1_i1	3857	3595.24	762	11.1373	Ws0	-	-	-
TRINITY_DN9784_c0_g1_i2	3156	2894.24	610.524	11.0846	Ws0	-	-	-
TRINITY_DN474_c0_g5_i1	4283	4021.24	807.084	10.5466	Ws0	-	-	-
TRINITY_DN2428_c0_g1_i3	2787	2525.24	474.086	9.86523	Ws0	AtNRG1.1	NM_126089	99.7
TRINITY_DN805_c0_g1_i2	2934	2672.24	499.112	9.81465	Ws0	RPP39	JQ045573	86.7
TRINITY_DN805_c0_g1_i13	2149	1887.24	348.981	9.71687	Ws0	-	-	-
TRINITY_DN3106_c1_g1_i4	3480	3218.24	541.485	8.84138	Ws0	-	-	-
TRINITY_DN805_c0_g1_i7	2955	2693.24	449.783	8.77566	Ws0	-	-	-
TRINITY_DN2240_c0_g2_i1	8426	8164.24	1318.3	8.48498	Ws0	RRS1B	NM_180802	99
TRINITY_DN182_c0_g1_i8	5755	5493.24	792.302	7.57905	Ws0	-	-	-
TRINITY_DN2215_c0_g1_i2	1579	1317.24	188.101	7.50373	Ws0	-	-	-
TRINITY_DN4200_c0_g1_i3	3754	3492.24	484.793	7.29465	Ws0	LAZ5	NM_123855	88.4
TRINITY_DN888_c0_g3_i1	5351	5089.24	695	7.17603	Ws0	-	-	-
TRINITY_DN1867_c0_g1_i7	6062	5800.24	773.095	7.00389	Ws0	SUMM2	NM_101100	99.7
TRINITY_DN3662_c0_g1_i6	677	415.342	54.5046	6.89573	Ws0	-	-	-
TRINITY_DN2428_c0_g1_i2	2814	2552.24	320.63	6.60138	Ws0	AtNRG1.2	NM_126090	91.7
TRINITY_DN15247_c0_g1_i1	2524	2262.24	283	6.57355	Ws0	-	-	-
TRINITY_DN1867_c0_g2_i1	4258	3996.24	499.221	6.56438	Ws0	-	-	-
TRINITY_DN12476_c0_g1_i1	1808	1546.24	192	6.52494	Ws0	-	-	-
TRINITY_DN2240_c0_g2_i6	3083	2821.24	346.908	6.46139	Ws0	-	-	-
TRINITY_DN9098_c0_g1_i1	3441	3179.24	378	6.24771	Ws0	RPM1	NM_111584	99.5
TRINITY_DN3984_c0_g1_i2	4460	4198.24	497.901	6.23201	Ws0	-	-	-
TRINITY_DN341_c0_g1_i5	4767	4505.24	502.399	5.8598	Ws0	-	-	-
TRINITY_DN5492_c0_g1_i1	4163	3901.24	414	5.57635	Ws0	-	-	-
TRINITY_DN517_c0_g1_i2	2365	2103.24	222.205	5.55159	Ws0	-	-	-
TRINITY_DN3146_c0_g3_i2	3552	3290.24	340.024	5.43043	Ws0	-	-	-
TRINITY_DN3662_c0_g1_i3	669	407.342	41.8289	5.39598	Ws0	-	-	-
TRINITY_DN1980_c0_g2_i7	3594	3332.24	339.302	5.3506	Ws0	-	-	-
TRINITY_DN805_c0_g1_i8	1861	1599.24	160.415	5.27087	Ws0	-	-	-
TRINITY_DN5151_c0_g3_i1	6342	6080.24	609	5.26319	Ws0	-	-	-
TRINITY_DN4451_c0_g2_i1	2939	2677.24	264.038	5.1824	Ws0	CW9	NM_001333858	91.3
TRINITY_DN4451_c0_g1_i1	2952	2690.24	260.051	5.07948	Ws0	LOV	EF472599	99.9
TRINITY_DN10424_c0_g1_i1	843	581.242	56	5.06272	Ws0	-	-	-
TRINITY_DN13015_c0_g1_i1	2903	2641.24	253	5.03344	Ws0	-	-	-
TRINITY_DN1980_c0_g2_i3	3165	2903.24	277.887	5.02964	Ws0	-	-	-
TRINITY_DN2240_c0_g2_i5	4342	4080.24	386.407	4.97635	Ws0	-	-	-
TRINITY_DN12094_c0_g1_i1	4315	4053.24	370	4.7968	Ws0	DSC1	NM_117271	98.5
TRINITY_DN730_c1_g1_i10	5205	4943.24	430.543	4.57675	Ws0	-	-	-
TRINITY_DN730_c0_g1_i12	5025	4763.24	406.746	4.48717	Ws0	-	-	-
TRINITY_DN1904_c0_g1_i1	3765	3503.24	297.605	4.46398	Ws0	-	-	-
TRINITY_DN3984_c0_g1_i3	3674	3412.24	285.153	4.39128	Ws0	-	-	-
TRINITY_DN5139_c0_g1_i1	3460	3198.24	263	4.32113	Ws0	-	-	-
TRINITY_DN7567_c0_g1_i1	3946	3684.24	301	4.2931	Ws0	-	-	-
TRINITY_DN182_c0_g1_i5	5851	5589.24	448.456	4.21618	Ws0	-	-	-
TRINITY_DN1980_c0_g2_i1	4105	3843.24	304.79	4.16731	Ws0	-	-	-
TRINITY_DN380_c0_g1_i5	3007	2745.24	214.937	4.11417	Ws0	-	-	-
TRINITY_DN3662_c0_g1_i5	470	208.667	16	4.02921	Ws0	-	-	-
TRINITY_DN805_c0_g1_i12	2920	2658.24	200.256	3.95862	Ws0	-	-	-
TRINITY_DN6314_c0_g1_i1	1034	772.242	57	3.87859	Ws0	-	-	-
TRINITY_DN2233_c0_g1_i1	1344	1082.24	78	3.78724	Ws0	-	-	-
TRINITY_DN3146_c1_g1_i1	780	518.299	37	3.75123	Ws0	-	-	-
TRINITY_DN1128_c0_g3_i2	3942	3680.24	261.167	3.72901	Ws0	-	-	-
TRINITY_DN3984_c0_g2_i1	3739	3477.24	246.547	3.72578	Ws0	-	-	-
TRINITY_DN3984_c0_g2_i2	3993	3731.24	264.453	3.72433	Ws0	-	-	-
TRINITY_DN3984_c0_g1_i14	3545	3283.24	228.367	3.65496	Ws0	-	-	-
TRINITY_DN20122_c0_g1_i1	356	100.702	7	3.6527	Ws0	-	-	-
TRINITY_DN1980_c0_g2_i8	4175	3913.24	270.511	3.63246	Ws0	RPP1-WsA	AF098962	79.8
TRINITY_DN22488_c0_g1_i1	4242	3980.24	267	3.52496	Ws0	SUT1	NM_125696	91.4
TRINITY_DN3619_c1_g1_i1	409	149.305	10	3.51948	Ws0	-	-	-
TRINITY_DN805_c0_g1_i9	2941	2679.24	179.39	3.51834	Ws0	-	-	-
TRINITY_DN730_c0_g1_i10	4383	4121.24	274.993	3.50627	Ws0	-	-	-
TRINITY_DN2215_c0_g2_i2	1419	1157.24	76.5904	3.47779	Ws0	-	-	-
TRINITY_DN5372_c0_g1_i1	2182	1920.24	126.922	3.47323	Ws0	-	-	-
TRINITY_DN1980_c0_g2_i6	3518	3256.24	210.633	3.39908	Ws0	-	-	-
TRINITY_DN1601_c0_g1_i4	4367	4105.24	262.863	3.36468	Ws0	-	-	-
TRINITY_DN517_c0_g1_i5	3196	2934.24	185.125	3.31529	Ws0	-	-	-
TRINITY_DN158_c0_g1_i9	754	492.299	30.7268	3.27974	Ws0	-	-	-
TRINITY_DN11655_c0_g1_i1	984	722.242	45	3.27403	Ws0	-	-	-
TRINITY_DN1273_c0_g1_i1	5297	5035.24	302.273	3.1545	Ws0	-	-	-
TRINITY_DN8998_c0_g1_i1	480	218.625	13	3.12462	Ws0	-	-	-
TRINITY_DN3662_c0_g1_i4	861	599.242	34.7895	3.05069	Ws0	-	-	-
TRINITY_DN6169_c0_g1_i2	4601	4339.24	246.334	2.98307	Ws0	-	-	-
TRINITY_DN4451_c0_g1_i2	3124	2862.24	161.949	2.97321	Ws0	-	-	-
TRINITY_DN730_c1_g1_i7	5034	4772.24	269.099	2.96308	Ws0	-	-	-
TRINITY_DN1980_c0_g2_i9	3089	2827.24	158.911	2.95354	Ws0	-	-	-
TRINITY_DN4451_c0_g3_i3	4012	3750.24	203.969	2.85797	Ws0	-	-	-
TRINITY_DN7964_c0_g3_i1	3012	2750.24	148	2.82777	Ws0	-	-	-
TRINITY_DN3984_c0_g1_i4	3578	3316.24	174.24	2.76092	Ws0	-	-	-
TRINITY_DN3106_c1_g1_i3	3892	3630.24	187.42	2.71289	Ws0	WRR9^Hi-0	MK034464	93.9
TRINITY_DN474_c0_g5_i2	4437	4175.24	212.916	2.67965	Ws0	-	-	-
TRINITY_DN5177_c0_g1_i4	5672	5410.24	273.469	2.65609	Ws0	-	-	-
TRINITY_DN805_c0_g1_i4	2860	2598.24	128.586	2.60056	Ws0	-	-	-
TRINITY_DN10820_c0_g1_i1	403	143.527	7	2.56282	Ws0	-	-	-
TRINITY_DN4615_c0_g1_i2	4627	4365.24	211.639	2.54765	Ws0	-	-	-
TRINITY_DN2240_c0_g2_i3	6124	5862.24	281.44	2.52275	Ws0	SLH1	AB188827	60.5
TRINITY_DN19787_c0_g1_i1	363	106.839	5	2.4592	Ws0	-	-	-
TRINITY_DN1904_c0_g1_i4	3314	3052.24	142.047	2.44549	Ws0	-	-	-
TRINITY_DN11904_c1_g2_i1	3474	3212.24	149	2.43742	Ws0	-	-	-
TRINITY_DN14389_c0_g1_i1	308	65.2398	3	2.41636	Ws0	-	-	-
TRINITY_DN1072_c0_g2_i1	3138	2876.24	130.893	2.39135	Ws0	-	-	-
TRINITY_DN730_c0_g1_i2	4363	4101.24	185.026	2.37066	Ws0	-	-	-
TRINITY_DN1867_c0_g1_i5	8821	8559.24	382.496	2.34825	Ws0	-	-	-
TRINITY_DN1601_c0_g1_i6	4497	4235.24	187.404	2.32516	Ws0	-	-	-
TRINITY_DN805_c0_g1_i3	1840	1578.24	69.651	2.31903	Ws0	-	-	-
TRINITY_DN14583_c0_g1_i1	419	158.686	7	2.318	Ws0	-	-	-
TRINITY_DN4682_c0_g1_i2	3048	2786.24	122.047	2.30177	Ws0	-	-	-
TRINITY_DN805_c0_g1_i10	2881	2619.24	114.48	2.29672	Ws0	-	-	-
TRINITY_DN6376_c0_g1_i1	1342	1080.24	47	2.28628	Ws0	-	-	-
TRINITY_DN730_c0_g1_i7	4289	4027.24	173.722	2.26673	Ws0	-	-	-
TRINITY_DN6169_c0_g2_i1	4229	3967.24	171	2.26496	Ws0	-	-	-
TRINITY_DN3619_c0_g1_i1	5608	5346.24	226.104	2.22235	Ws0	-	-	-
TRINITY_DN341_c0_g1_i1	5174	4912.24	202.986	2.17139	Ws0	-	-	-
TRINITY_DN10435_c0_g1_i2	1086	824.242	34	2.16759	Ws0	-	-	-
TRINITY_DN5151_c0_g1_i3	4230	3968.24	157.991	2.09212	Ws0	-	-	-
TRINITY_DN5151_c1_g4_i1	483	221.625	8.78943	2.08399	Ws0	-	-	-
TRINITY_DN9453_c0_g1_i3	3785	3523.24	138.791	2.07001	Ws0	-	-	-
TRINITY_DN8820_c0_g1_i1	1831	1569.24	61.493	2.05915	Ws0	-	-	-
TRINITY_DN7832_c0_g1_i1	546	284.406	11	2.03239	Ws0	-	-	-
TRINITY_DN7964_c0_g1_i1	1538	1276.24	49	2.01751	Ws0	-	-	-
TRINITY_DN341_c0_g1_i4	4400	4138.24	158.543	2.01319	Ws0	-	-	-
TRINITY_DN13358_c0_g1_i1	663	401.342	15	1.96395	Ws0	-	-	-
TRINITY_DN4200_c0_g1_i1	3666	3404.24	126.902	1.95885	Ws0	-	-	-
TRINITY_DN9894_c0_g1_i1	452	190.767	7	1.92818	Ws0	-	-	-
TRINITY_DN5177_c0_g1_i1	5575	5313.24	192.161	1.90046	Ws0	-	-	-
TRINITY_DN11662_c0_g1_i1	512	250.486	9	1.88805	Ws0	-	-	-
TRINITY_DN22596_c0_g1_i1	1411	1149.24	41	1.87467	Ws0	-	-	-
TRINITY_DN7964_c0_g2_i1	1458	1196.24	42	1.84494	Ws0	-	-	-
TRINITY_DN3350_c0_g1_i4	3309	3047.24	105.658	1.822	Ws0	DAR5	NM_126061	95.8
TRINITY_DN5151_c1_g2_i1	793	531.299	18	1.78027	Ws0	-	-	-
TRINITY_DN7068_c0_g1_i3	3838	3576.24	118.57	1.74221	Ws0	-	-	-
TRINITY_DN4451_c0_g3_i1	3913	3651.24	120.698	1.73704	Ws0	-	-	-
TRINITY_DN1904_c0_g1_i2	3946	3684.24	120.744	1.72215	Ws0	-	-	-
TRINITY_DN2428_c0_g1_i1	2869	2607.24	85.2835	1.71884	Ws0	-	-	-
TRINITY_DN3619_c1_g2_i1	1529	1267.24	41	1.70011	Ws0	CHS1	NM_001332314	99.9
TRINITY_DN9784_c0_g1_i1	3051	2789.24	88.4761	1.66683	Ws0	-	-	-
TRINITY_DN9488_c0_g1_i1	1410	1148.24	36	1.64749	Ws0	-	-	-
TRINITY_DN4200_c0_g1_i2	3884	3622.24	110.738	1.60647	Ws0	-	-	-
TRINITY_DN6169_c0_g1_i6	4477	4215.24	125.282	1.56178	Ws0	-	-	-
TRINITY_DN6385_c0_g1_i4	2468	2206.24	64.7168	1.5414	Ws0	-	-	-
TRINITY_DN3619_c0_g1_i2	5752	5490.24	160.896	1.53995	Ws0	-	-	-
TRINITY_DN7068_c0_g1_i2	4109	3847.24	112.605	1.53802	Ws0	-	-	-
TRINITY_DN14102_c0_g1_i1	399	139.784	4	1.50367	Ws0	-	-	-
TRINITY_DN8767_c0_g1_i1	2994	2732.24	78	1.50013	Ws0	CAR1	NM_103903	66.2
TRINITY_DN7940_c0_g1_i1	1227	965.242	27	1.46987	Ws0	-	-	-
TRINITY_DN1904_c0_g2_i2	3013	2751.24	75.7763	1.4473	Ws0	-	-	-
TRINITY_DN182_c0_g1_i6	6241	5979.24	162.117	1.42474	Ws0	RPP4	NM_117790	72.8
TRINITY_DN17077_c0_g1_i1	522	260.46	7	1.41224	Ws0	-	-	-
TRINITY_DN3619_c0_g2_i1	3403	3141.24	83.7295	1.40065	Ws0	-	-	-
TRINITY_DN1904_c0_g1_i3	3833	3571.24	95.181	1.4005	Ws0	-	-	-
TRINITY_DN16283_c0_g1_i1	324	75.8817	2	1.38499	Ws0	-	-	-
TRINITY_DN5151_c0_g1_i1	4309	4047.24	104.321	1.35446	Ws0	-	-	-
TRINITY_DN1601_c0_g1_i2	4533	4271.24	107.846	1.3268	Ws0	-	-	-
TRINITY_DN730_c0_g1_i9	4951	4689.24	118.165	1.32416	Ws0	-	-	-
TRINITY_DN3619_c0_g2_i7	3195	2933.24	73.1079	1.30969	Ws0	-	-	-
TRINITY_DN4615_c0_g1_i1	4748	4486.24	109.361	1.28095	Ws0	-	-	-
TRINITY_DN11959_c0_g1_i1	551	289.406	7	1.27099	Ws0	-	-	-
TRINITY_DN3619_c0_g2_i4	3478	3216.24	77.1626	1.2607	Ws0	-	-	-
TRINITY_DN730_c1_g1_i4	5102	4840.24	115.254	1.25124	Ws0	-	-	-
TRINITY_DN16793_c0_g1_i1	743	481.299	11	1.20096	Ws0	-	-	-
TRINITY_DN4682_c0_g1_i1	3140	2878.24	62.9529	1.14932	Ws0	-	-	-
TRINITY_DN21366_c0_g1_i1	1186	924.242	20	1.1371	Ws0	-	-	-
TRINITY_DN730_c1_g5_i1	446	184.918	4	1.13667	Ws0	-	-	-
TRINITY_DN341_c0_g1_i2	4790	4528.24	96.9785	1.12538	Ws0	-	-	-
TRINITY_DN3984_c0_g1_i6	5060	4798.24	102.228	1.11954	Ws0	-	-	-
TRINITY_DN4451_c0_g3_i4	2220	1958.24	41.3333	1.10914	Ws0	-	-	-
TRINITY_DN22563_c0_g1_i1	2898	2636.24	55	1.0963	Ws0	-	-	-
TRINITY_DN8799_c0_g1_i2	5405	5143.24	106.305	1.08609	Ws0	-	-	-
TRINITY_DN730_c1_g1_i6	5137	4875.24	97.1277	1.04689	Ws0	-	-	-
TRINITY_DN5139_c0_g2_i1	817	555.299	11	1.04092	Ws0	-	-	-
TRINITY_DN9453_c0_g1_i8	3972	3710.24	70.0891	0.992661	Ws0	-	-	-
TRINITY_DN1980_c0_g2_i4	4099	3837.24	71.3662	0.977296	Ws0	-	-	-
TRINITY_DN3984_c0_g1_i13	4931	4669.24	84.1112	0.946586	Ws0	-	-	-
TRINITY_DN17045_c0_g1_i1	599	337.342	6	0.934617	Ws0	-	-	-
TRINITY_DN1601_c0_g1_i3	4462	4200.24	71.8865	0.899344	Ws0	-	-	-
TRINITY_DN9453_c0_g1_i1	7810	7548.24	114.162	0.794746	Ws0	-	-	-
TRINITY_DN6385_c0_g1_i3	2596	2334.24	34.7656	0.78263	Ws0	-	-	-
TRINITY_DN6169_c0_g1_i1	3649	3387.24	46.7433	0.725147	Ws0	-	-	-
TRINITY_DN6385_c0_g1_i2	2489	2227.24	27.4284	0.64712	Ws0	-	-	-
TRINITY_DN6169_c0_g1_i3	4528	4266.24	50.786	0.625535	Ws0	-	-	-
TRINITY_DN9453_c0_g1_i6	7744	7482.24	86.6622	0.608626	Ws0	-	-	-
TRINITY_DN9453_c0_g1_i9	7798	7536.24	78.2954	0.545926	Ws0	-	-	-
TRINITY_DN7068_c0_g1_i1	4118	3856.24	34.8248	0.474545	Ws0	-	-	-
TRINITY_DN3106_c1_g1_i2	2068	1806.24	14.0959	0.410082	Ws0	-	-	-
TRINITY_DN4200_c0_g1_i5	3796	3534.24	27.5665	0.409862	Ws0	-	-	-
TRINITY_DN730_c0_g1_i4	4475	4213.24	7.64805	0.0953865	Ws0	-	-	-
TRINITY_DN380_c0_g1_i4	2864	2602.24	0.183421	0.00370386	Ws0	-	-	-
TRINITY_DN182_c0_g1_i2	6220	5958.24	8.28492e-05	7.30672e-07	Ws0	-	-	-
TRINITY_DN182_c0_g1_i4	3021	2759.24	0	0	Ws0	-	-	-

## Sheet: Sly_Motelle_leaf
Transcript ID	Transcript Length	Effective Length	Estimated Counts	Transcripts per million (tpm)	NLR BLAST hit	NLR gene identifier	CDS DNA sequence % similarity	NLR BLAST hit	NLR gene identifier	CDS DNA sequence % similarity
S_lycopersicum_Motelle_leaf_0463_3_DN802_c0_g1_i3	3125	2877.47	4280	41.8237	NRC4a	NM_001372087	100	-	-	-
S_lycopersicum_Motelle_leaf_0463_3_DN3166_c0_g1_i1	2771	2523.47	2848.37	31.7386	-	-	-	-	-	-
S_lycopersicum_Motelle_leaf_0463_3_DN6086_c0_g1_i1	3118	2870.47	3042	29.7986	SlZAR1-sis-2	MZ322972	100	-	-	-
S_lycopersicum_Motelle_leaf_0463_3_DN802_c0_g1_i2	3055	2807.47	2292	22.9556	NRC4b	XM_010321126	99.848	-	-	-
S_lycopersicum_Motelle_leaf_0463_3_DN15306_c0_g1_i1	3306	3058.47	2387	21.9451	NRC2	NC_015447	100	-	-	-
S_lycopersicum_Motelle_leaf_0463_3_DN5068_c0_g1_i2	3177	2929.47	1810.59	17.3788	NRC3	XM_004238900	100	-	-	-
S_lycopersicum_Motelle_leaf_0463_3_DN15306_c0_g4_i1	3145	2897.47	1412	13.7027	NRC1	NM_001247273	100	-	-	-
S_lycopersicum_Motelle_leaf_0463_3_DN3115_c1_g1_i4	3595	3347.47	1325.18	11.1313	Sw5a	AY007366	82.651	-	-	-
S_lycopersicum_Motelle_leaf_0463_3_DN3254_c0_g1_i9	5053	4805.47	1720.25	10.0657	Mi-1.4	DQ863287	99.706	-	-	-
S_lycopersicum_Motelle_leaf_0463_3_DN4900_c1_g3_i3	3395	3147.47	868.541	7.75922	-	-	-	-	-	-
S_lycopersicum_Motelle_leaf_0463_3_DN3888_c0_g1_i1	4808	4560.47	1225.4	7.55539	-	-	-	-	-	-
S_lycopersicum_Motelle_leaf_0463_3_DN7930_c0_g1_i2	3220	2972.47	752.909	7.1222	-	-	-	-	-	-
S_lycopersicum_Motelle_leaf_0463_3_DN1175_c0_g2_i1	2678	2430.47	587	6.79105	-	-	-	-	-	-
S_lycopersicum_Motelle_leaf_0463_3_DN4447_c0_g1_i1	2880	2632.47	604.274	6.45446	Tm-2	AF536200	82.274	Ph-3	KJ563933	95.618
S_lycopersicum_Motelle_leaf_0463_3_DN1179_c1_g3_i1	6220	5972.47	1363.04	6.41718	Prf	NC_015442	100	-	-	-
S_lycopersicum_Motelle_leaf_0463_3_DN13593_c0_g1_i1	3164	2916.47	615	5.92935	-	-	-	-	-	-
S_lycopersicum_Motelle_leaf_0463_3_DN1175_c0_g1_i6	2705	2457.47	447.905	5.12492	-	-	-	-	-	-
S_lycopersicum_Motelle_leaf_0463_3_DN5806_c0_g1_i2	4161	3913.47	569.438	4.09141	-	-	-	-	-	-
S_lycopersicum_Motelle_leaf_0463_3_DN4647_c0_g1_i4	4744	4496.47	647.628	4.04989	-	-	-	-	-	-
S_lycopersicum_Motelle_leaf_0463_3_DN4201_c0_g1_i1	2845	2597.47	372	4.027	-	-	-	-	-	-
S_lycopersicum_Motelle_leaf_0463_3_DN14427_c0_g1_i1	2995	2747.47	384.243	3.93244	-	-	-	-	-	-
S_lycopersicum_Motelle_leaf_0463_3_DN4647_c0_g1_i5	3712	3464.47	460.539	3.73782	-	-	-	-	-	-
S_lycopersicum_Motelle_leaf_0463_3_DN3637_c0_g1_i5	853	605.58	79	3.66812	-	-	-	-	-	-
S_lycopersicum_Motelle_leaf_0463_3_DN11459_c0_g2_i1	3809	3561.47	447.439	3.53259	-	-	-	-	-	-
S_lycopersicum_Motelle_leaf_0463_3_DN9862_c0_g1_i3	5252	5004.47	626.688	3.52113	-	-	-	-	-	-
S_lycopersicum_Motelle_leaf_0463_3_DN3888_c0_g1_i8	4967	4719.47	563.462	3.35707	-	-	-	-	-	-
S_lycopersicum_Motelle_leaf_0463_3_DN12137_c0_g1_i1	3295	3047.47	357.587	3.29937	-	-	-	-	-	-
S_lycopersicum_Motelle_leaf_0463_3_DN4619_c0_g1_i3	4576	4328.47	480.489	3.12132	-	-	-	-	-	-
S_lycopersicum_Motelle_leaf_0463_3_DN3763_c0_g1_i1	3509	3261.47	342.505	2.95286	-	-	-	-	-	-
S_lycopersicum_Motelle_leaf_0463_3_DN3254_c0_g1_i4	4979	4731.47	494.055	2.93608	Mi-1.4	DQ863287	97.671	-	-	-
S_lycopersicum_Motelle_leaf_0463_3_DN3254_c0_g1_i7	3677	3429.47	345.097	2.82946	Mi-1.4	DQ863287	99.551	-	-	-
S_lycopersicum_Motelle_leaf_0463_3_DN5571_c0_g1_i3	5870	5622.47	558.034	2.79076	-	-	-	-	-	-
S_lycopersicum_Motelle_leaf_0463_3_DN5806_c0_g1_i3	3051	2803.47	268.647	2.69448	-	-	-	-	-	-
S_lycopersicum_Motelle_leaf_0463_3_DN6094_c0_g1_i2	3401	3153.47	281.873	2.51335	-	-	-	-	-	-
S_lycopersicum_Motelle_leaf_0463_3_DN13703_c0_g1_i1	2806	2558.47	226.918	2.49389	-	-	-	-	-	-
S_lycopersicum_Motelle_leaf_0463_3_DN2316_c0_g2_i3	3345	3097.47	273.568	2.4834	Bs4	AY438027	70.548	-	-	-
S_lycopersicum_Motelle_leaf_0463_3_DN6094_c0_g1_i1	3493	3245.47	286.002	2.47788	-	-	-	-	-	-
S_lycopersicum_Motelle_leaf_0463_3_DN16942_c0_g1_i3	4679	4431.47	378.229	2.39991	-	-	-	-	-	-
S_lycopersicum_Motelle_leaf_0463_3_DN9751_c0_g1_i3	3870	3622.47	283.433	2.20006	-	-	-	-	-	-
S_lycopersicum_Motelle_leaf_0463_3_DN3763_c0_g2_i1	3542	3294.47	257	2.1935	-	-	-	-	-	-
S_lycopersicum_Motelle_leaf_0463_3_DN5852_c0_g1_i1	4138	3890.47	303.29	2.19203	-	-	-	-	-	-
S_lycopersicum_Motelle_leaf_0463_3_DN5999_c0_g1_i1	3428	3180.47	247.123	2.18479	-	-	-	-	-	-
S_lycopersicum_Motelle_leaf_0463_3_DN3338_c0_g1_i1	3521	3273.47	251.664	2.16173	-	-	-	-	-	-
S_lycopersicum_Motelle_leaf_0463_3_DN3254_c0_g1_i8	5053	4805.47	356.946	2.0886	-	-	-	-	-	-
S_lycopersicum_Motelle_leaf_0463_3_DN4647_c0_g1_i6	5424	5176.47	381.417	2.07184	-	-	-	-	-	-
S_lycopersicum_Motelle_leaf_0463_3_DN3115_c1_g1_i5	3690	3442.47	232.031	1.89524	-	-	-	-	-	-
S_lycopersicum_Motelle_leaf_0463_3_DN2316_c0_g3_i2	3585	3337.47	220.639	1.85889	-	-	-	-	-	-
S_lycopersicum_Motelle_leaf_0463_3_DN3637_c0_g1_i8	3082	2834.47	185.747	1.84263	-	-	-	-	-	-
S_lycopersicum_Motelle_leaf_0463_3_DN3888_c0_g1_i6	5082	4834.47	316.139	1.83873	-	-	-	-	-	-
S_lycopersicum_Motelle_leaf_0463_3_DN4739_c0_g1_i4	2449	2201.47	137.869	1.76094	-	-	-	-	-	-
S_lycopersicum_Motelle_leaf_0463_3_DN4447_c0_g1_i3	2880	2632.47	161.608	1.7262	-	-	-	-	-	-
S_lycopersicum_Motelle_leaf_0463_3_DN11059_c0_g1_i1	3997	3749.47	230	1.72483	-	-	-	-	-	-
S_lycopersicum_Motelle_leaf_0463_3_DN4465_c1_g1_i1	4133	3885.47	236.159	1.70903	-	-	-	-	-	-
S_lycopersicum_Motelle_leaf_0463_3_DN1175_c0_g1_i4	2668	2420.47	143.968	1.67246	-	-	-	-	-	-
S_lycopersicum_Motelle_leaf_0463_3_DN3338_c0_g1_i10	3486	3238.47	189.832	1.64824	-	-	-	-	-	-
S_lycopersicum_Motelle_leaf_0463_3_DN4465_c2_g1_i1	2866	2618.47	147	1.57855	-	-	-	-	-	-
S_lycopersicum_Motelle_leaf_0463_3_DN4647_c0_g1_i8	4733	4485.47	249.181	1.56205	-	-	-	-	-	-
S_lycopersicum_Motelle_leaf_0463_3_DN14255_c0_g1_i1	2983	2735.47	150	1.54187	-	-	-	-	-	-
S_lycopersicum_Motelle_leaf_0463_3_DN3637_c0_g1_i12	2747	2499.47	135.782	1.52751	-	-	-	-	-	-
S_lycopersicum_Motelle_leaf_0463_3_DN3763_c0_g1_i2	9270	9022.47	486.514	1.51621	-	-	-	-	-	-
S_lycopersicum_Motelle_leaf_0463_3_DN6390_c0_g1_i1	2774	2526.47	131	1.45796	-	-	-	-	-	-
S_lycopersicum_Motelle_leaf_0463_3_DN4900_c1_g3_i2	3165	2917.47	146.706	1.41394	-	-	-	-	-	-
S_lycopersicum_Motelle_leaf_0463_3_DN4308_c0_g1_i7	4055	3807.47	189.653	1.40059	-	-	-	-	-	-
S_lycopersicum_Motelle_leaf_0463_3_DN3763_c0_g1_i3	5538	5290.47	255.981	1.36051	-	-	-	-	-	-
S_lycopersicum_Motelle_leaf_0463_3_DN5999_c0_g1_i2	3496	3248.47	154.169	1.33447	-	-	-	-	-	-
S_lycopersicum_Motelle_leaf_0463_3_DN4647_c0_g1_i2	4528	4280.47	197.139	1.295	-	-	-	-	-	-
S_lycopersicum_Motelle_leaf_0463_3_DN5089_c0_g1_i7	5315	5067.47	233.156	1.29373	-	-	-	-	-	-
S_lycopersicum_Motelle_leaf_0463_3_DN6481_c0_g1_i11	3620	3372.47	152.271	1.26958	-	-	-	-	-	-
S_lycopersicum_Motelle_leaf_0463_3_DN5068_c0_g1_i1	3408	3160.47	141.412	1.25812	-	-	-	-	-	-
S_lycopersicum_Motelle_leaf_0463_3_DN1175_c0_g1_i2	2927	2679.47	117.497	1.23301	-	-	-	-	-	-
S_lycopersicum_Motelle_leaf_0463_3_DN4739_c0_g1_i3	1734	1486.47	64.6059	1.2221	-	-	-	-	-	-
S_lycopersicum_Motelle_leaf_0463_3_DN51790_c0_g1_i1	2807	2559.47	110	1.20846	-	-	-	-	-	-
S_lycopersicum_Motelle_leaf_0463_3_DN5852_c0_g1_i3	3915	3667.47	150.956	1.15737	-	-	-	-	-	-
S_lycopersicum_Motelle_leaf_0463_3_DN3338_c0_g1_i7	3258	3010.47	122.385	1.1431	-	-	-	-	-	-
S_lycopersicum_Motelle_leaf_0463_3_DN17321_c0_g2_i13	3917	3669.47	147.174	1.12776	-	-	-	-	-	-
S_lycopersicum_Motelle_leaf_0463_3_DN9751_c0_g1_i5	1810	1562.47	61.4946	1.10666	-	-	-	-	-	-
S_lycopersicum_Motelle_leaf_0463_3_DN5806_c0_g1_i1	4407	4159.47	154.783	1.04634	-	-	-	-	-	-
S_lycopersicum_Motelle_leaf_0463_3_DN3533_c0_g2_i7	3615	3367.47	122.799	1.02537	-	-	-	-	-	-
S_lycopersicum_Motelle_leaf_0463_3_DN3637_c0_g1_i9	3091	2843.47	102.064	1.00928	-	-	-	-	-	-
S_lycopersicum_Motelle_leaf_0463_3_DN3115_c1_g1_i3	3673	3425.47	122.691	1.00712	-	-	-	-	-	-
S_lycopersicum_Motelle_leaf_0463_3_DN4447_c0_g1_i2	2883	2635.47	92.3414	0.985207	-	-	-	-	-	-
S_lycopersicum_Motelle_leaf_0463_3_DN4465_c0_g1_i4	3920	3672.47	127.67	0.977505	-	-	-	-	-	-
S_lycopersicum_Motelle_leaf_0463_3_DN4308_c0_g1_i4	4043	3795.47	129.919	0.96249	-	-	-	-	-	-
S_lycopersicum_Motelle_leaf_0463_3_DN6481_c0_g1_i7	3849	3601.47	123.031	0.960556	-	-	-	-	-	-
S_lycopersicum_Motelle_leaf_0463_3_DN2316_c0_g2_i4	1851	1603.47	51.5526	0.904023	-	-	-	-	-	-
S_lycopersicum_Motelle_leaf_0463_3_DN17321_c0_g2_i6	4300	4052.47	129.61	0.899305	-	-	-	-	-	-
S_lycopersicum_Motelle_leaf_0463_3_DN3338_c0_g1_i2	3877	3629.47	115.86	0.897594	-	-	-	-	-	-
S_lycopersicum_Motelle_leaf_0463_3_DN6481_c0_g1_i12	3548	3300.47	102.712	0.875055	-	-	-	-	-	-
S_lycopersicum_Motelle_leaf_0463_3_DN9751_c0_g1_i2	3053	2805.47	85.7714	0.859659	-	-	-	-	-	-
S_lycopersicum_Motelle_leaf_0463_3_DN3338_c0_g1_i9	3223	2975.47	88.6838	0.838066	-	-	-	-	-	-
S_lycopersicum_Motelle_leaf_0463_3_DN17321_c0_g2_i1	3677	3429.47	100.378	0.822998	-	-	-	-	-	-
S_lycopersicum_Motelle_leaf_0463_3_DN5852_c0_g1_i5	4265	4017.47	116.753	0.817157	-	-	-	-	-	-
S_lycopersicum_Motelle_leaf_0463_3_DN4465_c0_g1_i3	3700	3452.47	95.7282	0.779649	-	-	-	-	-	-
S_lycopersicum_Motelle_leaf_0463_3_DN3533_c0_g2_i1	3889	3641.47	99.2163	0.766117	-	-	-	-	-	-
S_lycopersicum_Motelle_leaf_0463_3_DN2144_c0_g1_i2	3917	3669.47	99.2149	0.760261	-	-	-	-	-	-
S_lycopersicum_Motelle_leaf_0463_3_DN5108_c0_g1_i5	2957	2709.47	72.1992	0.749268	-	-	-	-	-	-
S_lycopersicum_Motelle_leaf_0463_3_DN3620_c0_g1_i9	2978	2730.47	72.2496	0.744024	-	-	-	-	-	-
S_lycopersicum_Motelle_leaf_0463_3_DN3637_c0_g1_i1	2747	2499.47	60.1865	0.677081	-	-	-	-	-	-
S_lycopersicum_Motelle_leaf_0463_3_DN4308_c0_g1_i15	4076	3828.47	91.4238	0.671464	-	-	-	-	-	-
S_lycopersicum_Motelle_leaf_0463_3_DN3637_c0_g1_i6	2231	1983.47	46.5931	0.660519	-	-	-	-	-	-
S_lycopersicum_Motelle_leaf_0463_3_DN3620_c0_g1_i5	3262	3014.47	70.257	0.655342	-	-	-	-	-	-
S_lycopersicum_Motelle_leaf_0463_3_DN4647_c0_g1_i9	4606	4358.47	101.118	0.652357	-	-	-	-	-	-
S_lycopersicum_Motelle_leaf_0463_3_DN4447_c0_g1_i4	2631	2383.47	55.2935	0.65231	-	-	-	-	-	-
S_lycopersicum_Motelle_leaf_0463_3_DN9862_c0_g1_i5	5128	4880.47	107.115	0.617131	-	-	-	-	-	-
S_lycopersicum_Motelle_leaf_0463_3_DN9751_c0_g1_i7	3047	2799.47	60.949	0.612181	-	-	-	-	-	-
S_lycopersicum_Motelle_leaf_0463_3_DN4308_c0_g1_i8	4028	3780.47	81.3895	0.605357	-	-	-	-	-	-
S_lycopersicum_Motelle_leaf_0463_3_DN3620_c0_g1_i2	3159	2911.47	62.662	0.605176	-	-	-	-	-	-
S_lycopersicum_Motelle_leaf_0463_3_DN17321_c0_g2_i3	3885	3637.47	72.825	0.562951	-	-	-	-	-	-
S_lycopersicum_Motelle_leaf_0463_3_DN5089_c0_g1_i6	5324	5076.47	94.0311	0.520833	-	-	-	-	-	-
S_lycopersicum_Motelle_leaf_0463_3_DN9751_c0_g1_i9	3059	2811.47	49.6076	0.49614	-	-	-	-	-	-
S_lycopersicum_Motelle_leaf_0463_3_DN3338_c0_g1_i3	3709	3461.47	59.2727	0.481486	-	-	-	-	-	-
S_lycopersicum_Motelle_leaf_0463_3_DN3338_c0_g1_i5	3614	3366.47	55.8884	0.466805	-	-	-	-	-	-
S_lycopersicum_Motelle_leaf_0463_3_DN16942_c0_g1_i7	4781	4533.47	73.3512	0.454952	-	-	-	-	-	-
S_lycopersicum_Motelle_leaf_0463_3_DN4308_c0_g1_i1	4064	3816.47	61.1593	0.450598	-	-	-	-	-	-
S_lycopersicum_Motelle_leaf_0463_3_DN17321_c0_g2_i5	4023	3775.47	58.9403	0.438965	-	-	-	-	-	-
S_lycopersicum_Motelle_leaf_0463_3_DN6481_c0_g1_i9	3499	3251.47	48.5886	0.420188	-	-	-	-	-	-
S_lycopersicum_Motelle_leaf_0463_3_DN4308_c0_g1_i21	4016	3768.47	53.9975	0.4029	-	-	-	-	-	-
S_lycopersicum_Motelle_leaf_0463_3_DN9862_c0_g1_i7	4435	4187.47	57.3438	0.385056	-	-	-	-	-	-
S_lycopersicum_Motelle_leaf_0463_3_DN17321_c0_g2_i8	4406	4158.47	56.5827	0.382595	-	-	-	-	-	-
S_lycopersicum_Motelle_leaf_0463_3_DN5721_c0_g1_i1	3256	3008.47	39.1036	0.365477	-	-	-	-	-	-
S_lycopersicum_Motelle_leaf_0463_3_DN3338_c0_g1_i4	3674	3426.47	44.1509	0.362311	-	-	-	-	-	-
S_lycopersicum_Motelle_leaf_0463_3_DN17321_c0_g2_i2	4445	4197.47	49.8145	0.333701	-	-	-	-	-	-
S_lycopersicum_Motelle_leaf_0463_3_DN3533_c0_g2_i5	3526	3278.47	36.8876	0.316372	-	-	-	-	-	-
S_lycopersicum_Motelle_leaf_0463_3_DN9862_c0_g1_i8	4946	4698.47	52.1618	0.312166	-	-	-	-	-	-
S_lycopersicum_Motelle_leaf_0463_3_DN4465_c1_g1_i2	3160	2912.47	31.2982	0.302167	-	-	-	-	-	-
S_lycopersicum_Motelle_leaf_0463_3_DN4619_c0_g1_i5	4648	4400.47	45.8982	0.293282	-	-	-	-	-	-
S_lycopersicum_Motelle_leaf_0463_3_DN5721_c0_g1_i4	3346	3098.47	30.2976	0.274948	-	-	-	-	-	-
S_lycopersicum_Motelle_leaf_0463_3_DN5999_c0_g1_i4	2945	2697.47	24.7079	0.257554	-	-	-	-	-	-
S_lycopersicum_Motelle_leaf_0463_3_DN14427_c0_g1_i2	2872	2624.47	23.7574	0.254535	-	-	-	-	-	-
S_lycopersicum_Motelle_leaf_0463_3_DN4308_c0_g1_i5	4049	3801.47	33.9519	0.251132	-	-	-	-	-	-
S_lycopersicum_Motelle_leaf_0463_3_DN16942_c0_g1_i5	4563	4315.47	37.7352	0.245871	-	-	-	-	-	-
S_lycopersicum_Motelle_leaf_0463_3_DN4465_c0_g1_i2	4012	3764.47	30.602	0.228579	-	-	-	-	-	-
S_lycopersicum_Motelle_leaf_0463_3_DN6481_c0_g1_i8	2877	2629.47	19.3973	0.207425	-	-	-	-	-	-
S_lycopersicum_Motelle_leaf_0463_3_DN9862_c0_g1_i6	4893	4645.47	32.1751	0.194751	-	-	-	-	-	-
S_lycopersicum_Motelle_leaf_0463_3_DN9751_c0_g1_i1	3858	3610.47	23.7441	0.184919	-	-	-	-	-	-
S_lycopersicum_Motelle_leaf_0463_3_DN4308_c0_g1_i20	4037	3789.47	21.7436	0.16134	-	-	-	-	-	-
S_lycopersicum_Motelle_leaf_0463_3_DN3637_c0_g1_i3	2969	2721.47	14.6279	0.151136	-	-	-	-	-	-
S_lycopersicum_Motelle_leaf_0463_3_DN3254_c0_g1_i6	5053	4805.47	17.9096	0.104795	-	-	-	-	-	-
S_lycopersicum_Motelle_leaf_0463_3_DN9751_c0_g1_i10	2249	2001.47	8.20783e-07	1.1531e-08	-	-	-	-	-	-
S_lycopersicum_Motelle_leaf_0463_3_DN3533_c0_g2_i8	2629	2381.47	0	0	-	-	-	-	-	-
S_lycopersicum_Motelle_leaf_0463_3_DN3637_c0_g1_i10	2969	2721.47	0	0	-	-	-	-	-	-
S_lycopersicum_Motelle_leaf_0463_3_DN5108_c0_g1_i6	3267	3019.47	0	0	-	-	-	-	-	-
S_lycopersicum_Motelle_leaf_0463_3_DN5108_c0_g1_i12	2448	2200.47	0	0	-	-	-	-	-	-
S_lycopersicum_Motelle_leaf_0463_3_DN1175_c0_g1_i1	2522	2274.47	0	0	-	-	-	-	-	-

## Sheet: Sly_Motelle_root
Transcript ID	Transcript Length	Effective Length	Estimated Counts	Transcripts per million (tpm)	NLR BLAST hit	NLR gene identifier	CDS DNA sequence % similarity	NLR BLAST hit	NLR gene identifier	CDS DNA sequence % similarity
S_lycopersicum_Motelle_root_0463_4_DN150_c0_g1_i12	3114	2867.2	19611.7	213.303	NRC4a	NM_001372087	73.905	-	-	-
S_lycopersicum_Motelle_root_0463_4_DN150_c0_g1_i5	2997	2750.2	7366.95	83.5337	NRC4a	NM_001372087	75.3	-	-	-
S_lycopersicum_Motelle_root_0463_4_DN2855_c0_g1_i2	3340	3093.2	6056.87	61.063	-	-	-	-	-	-
S_lycopersicum_Motelle_root_0463_4_DN150_c0_g1_i6	3056	2809.2	3828.03	42.4943	NRC4a	NM_001372087	91.485	-	-	-
S_lycopersicum_Motelle_root_0463_4_DN1799_c2_g1_i2	3018	2771.2	3641.19	40.9745	-	-	-	-	-	-
S_lycopersicum_Motelle_root_0463_4_DN150_c0_g1_i2	3030	2783.2	3178.47	35.6133	NRC4a	NM_001372087	99.808	-	-	-
S_lycopersicum_Motelle_root_0463_4_DN2780_c0_g1_i2	3457	3210.2	3425.14	33.2724	NRC2	NC_015447	100	-	-	-
S_lycopersicum_Motelle_root_0463_4_DN863_c0_g1_i1	3100	2853.2	2880	31.4774	NRC6	XM_004237141	100	-	-	-
S_lycopersicum_Motelle_root_0463_4_DN288_c1_g1_i5	4854	4607.2	3618.69	24.4936	-	-	-	-	-	-
S_lycopersicum_Motelle_root_0463_4_DN192_c2_g1_i1	4254	4007.2	3110	24.2024	-	-	-	-	-	-
S_lycopersicum_Motelle_root_0463_4_DN1687_c1_g1_i2	3096	2849.2	1961.13	21.4645	NRC3	XM_004238900	100	-	-	-
S_lycopersicum_Motelle_root_0463_4_DN4533_c1_g1_i1	3048	2801.2	1897	21.1184	-	-	-	-	-	-
S_lycopersicum_Motelle_root_0463_4_DN13435_c0_g2_i1	2738	2491.2	1663	20.8172	-	-	-	-	-	-
S_lycopersicum_Motelle_root_0463_4_DN9124_c0_g3_i1	2619	2372.2	1525	20.0474	-	-	-	-	-	-
S_lycopersicum_Motelle_root_0463_4_DN160_c0_g2_i5	6731	6484.2	4042.28	19.4405	Sw5a	AY007366	82.94	-	-	-
S_lycopersicum_Motelle_root_0463_4_DN863_c0_g2_i9	5292	5045.2	2741.27	16.9439	-	-	-	-	-	-
S_lycopersicum_Motelle_root_0463_4_DN4140_c0_g3_i1	3189	2942.2	1581.26	16.7598	-	-	-	-	-	-
S_lycopersicum_Motelle_root_0463_4_DN2359_c0_g1_i1	4496	4249.2	1961.15	14.3927	Hero	AJ457052	88.43	-	-	-
S_lycopersicum_Motelle_root_0463_4_DN150_c0_g1_i4	3030	2783.2	1225.56	13.7318	NRC4b	XM_010321126	91.846	-	-	-
S_lycopersicum_Motelle_root_0463_4_DN863_c0_g2_i5	5307	5060.2	2218.1	13.6694	-	-	-	-	-	-
S_lycopersicum_Motelle_root_0463_4_DN150_c0_g1_i7	4979	4732.2	1938.82	12.7765	NRC4a	NM_001372087	65.476	-	-	-
S_lycopersicum_Motelle_root_0463_4_DN987_c0_g1_i10	6680	6433.2	2490.76	12.0738	Mi-1.4	DQ863287	97.644	-	-	-
S_lycopersicum_Motelle_root_0463_4_DN14219_c0_g1_i1	3059	2812.2	1004	11.1334	-	-	-	-	-	-
S_lycopersicum_Motelle_root_0463_4_DN1847_c0_g1_i1	4398	4151.2	1479.65	11.1154	-	-	-	-	-	-
S_lycopersicum_Motelle_root_0463_4_DN3810_c0_g1_i2	7244	6997.2	2403.75	10.7128	-	-	-	-	-	-
S_lycopersicum_Motelle_root_0463_4_DN160_c0_g2_i2	6761	6514.2	2125.76	10.1763	Sw5a	AY007366	84.185	-	-	-
S_lycopersicum_Motelle_root_0463_4_DN2895_c1_g2_i2	4822	4575.2	1489.47	10.1522	-	-	-	-	-	-
S_lycopersicum_Motelle_root_0463_4_DN172_c0_g2_i1	1759	1512.2	469	9.6717	-	-	-	-	-	-
S_lycopersicum_Motelle_root_0463_4_DN863_c0_g2_i10	5603	5356.2	1556.57	9.06253	-	-	-	-	-	-
S_lycopersicum_Motelle_root_0463_4_DN3833_c0_g1_i4	11643	11396.2	3076.22	8.41772	-	-	-	-	-	-
S_lycopersicum_Motelle_root_0463_4_DN2184_c0_g1_i5	4274	4027.2	1074.62	8.32125	-	-	-	-	-	-
S_lycopersicum_Motelle_root_0463_4_DN160_c0_g2_i8	4324	4077.2	906.578	6.93396	Sw5a	AY007366	81.033	-	-	-
S_lycopersicum_Motelle_root_0463_4_DN860_c0_g1_i3	5204	4957.2	1078.64	6.78545	-	-	-	-	-	-
S_lycopersicum_Motelle_root_0463_4_DN192_c0_g1_i1	6521	6274.2	1346.94	6.69464	-	-	-	-	-	-
S_lycopersicum_Motelle_root_0463_4_DN9124_c0_g2_i8	2753	2506.2	516.172	6.4227	-	-	-	-	-	-
S_lycopersicum_Motelle_root_0463_4_DN2855_c0_g1_i1	4839	4592.2	944.036	6.41071	-	-	-	-	-	-
S_lycopersicum_Motelle_root_0463_4_DN4375_c0_g1_i4	2836	2589.2	498.976	6.00969	Tm-2	AF536200	82.242	Ph-3	KJ563933	95.305
S_lycopersicum_Motelle_root_0463_4_DN4274_c0_g1_i1	3240	2993.2	566.234	5.89927	-	-	-	-	-	-
S_lycopersicum_Motelle_root_0463_4_DN192_c0_g1_i4	4364	4117.2	778.094	5.89344	-	-	-	-	-	-
S_lycopersicum_Motelle_root_0463_4_DN2780_c0_g2_i1	3147	2900.2	534.334	5.74544	NRC1	NM_001247273	100	-	-	-
S_lycopersicum_Motelle_root_0463_4_DN172_c0_g1_i8	8946	8699.2	1560.46	5.59384	Prf	NC_015442	100	-	-	-
S_lycopersicum_Motelle_root_0463_4_DN4265_c1_g1_i2	5042	4795.2	859.547	5.58986	-	-	-	-	-	-
S_lycopersicum_Motelle_root_0463_4_DN4520_c0_g2_i8	5372	5125.2	886.676	5.39501	-	-	-	-	-	-
S_lycopersicum_Motelle_root_0463_4_DN6999_c0_g1_i2	3964	3717.2	632.764	5.30841	-	-	-	-	-	-
S_lycopersicum_Motelle_root_0463_4_DN4018_c0_g1_i3	4041	3794.2	644.275	5.29529	-	-	-	-	-	-
S_lycopersicum_Motelle_root_0463_4_DN2705_c0_g1_i6	3910	3663.2	619.611	5.27469	-	-	-	-	-	-
S_lycopersicum_Motelle_root_0463_4_DN3711_c0_g1_i4	2573	2326.2	387.363	5.1929	Bs4	AY438027	34.235	-	-	-
S_lycopersicum_Motelle_root_0463_4_DN20429_c0_g1_i2	2743	2496.2	413.038	5.15999	-	-	-	-	-	-
S_lycopersicum_Motelle_root_0463_4_DN4265_c1_g1_i7	5229	4982.2	780.966	4.8882	-	-	-	-	-	-
S_lycopersicum_Motelle_root_0463_4_DN11939_c0_g1_i9	2536	2289.2	351.389	4.78678	-	-	-	-	-	-
S_lycopersicum_Motelle_root_0463_4_DN2184_c0_g1_i1	4163	3916.2	592.178	4.71548	-	-	-	-	-	-
S_lycopersicum_Motelle_root_0463_4_DN150_c0_g1_i1	4862	4615.2	696.008	4.70286	NRC4a	NM_001372087	66.78	-	-	-
S_lycopersicum_Motelle_root_0463_4_DN160_c0_g2_i4	4371	4124.2	612.101	4.6283	Sw5a	AY007366	80.159	-	-	-
S_lycopersicum_Motelle_root_0463_4_DN192_c0_g1_i6	4046	3799.2	553.267	4.54131	-	-	-	-	-	-
S_lycopersicum_Motelle_root_0463_4_DN2031_c1_g2_i1	4559	4312.2	608.68	4.40178	-	-	-	-	-	-
S_lycopersicum_Motelle_root_0463_4_DN5578_c0_g2_i1	7205	6958.2	979.755	4.39095	-	-	-	-	-	-
S_lycopersicum_Motelle_root_0463_4_DN2895_c1_g2_i4	3854	3607.2	467.965	4.04559	-	-	-	-	-	-
S_lycopersicum_Motelle_root_0463_4_DN1847_c0_g1_i7	4283	4036.2	518.047	4.00253	-	-	-	-	-	-
S_lycopersicum_Motelle_root_0463_4_DN6999_c0_g1_i1	3966	3719.2	464.547	3.8951	-	-	-	-	-	-
S_lycopersicum_Motelle_root_0463_4_DN14224_c0_g2_i1	3262	3015.2	376	3.88875	-	-	-	-	-	-
S_lycopersicum_Motelle_root_0463_4_DN5886_c0_g1_i2	3206	2959.2	355.614	3.74751	-	-	-	-	-	-
S_lycopersicum_Motelle_root_0463_4_DN1847_c0_g1_i4	5685	5438.2	649.226	3.72288	-	-	-	-	-	-
S_lycopersicum_Motelle_root_0463_4_DN15773_c0_g1_i1	2941	2694.2	301.716	3.49226	-	-	-	-	-	-
S_lycopersicum_Motelle_root_0463_4_DN11085_c0_g1_i1	3322	3075.2	342.586	3.47404	-	-	-	-	-	-
S_lycopersicum_Motelle_root_0463_4_DN2359_c0_g1_i2	4460	4213.2	443.02	3.27906	-	-	-	-	-	-
S_lycopersicum_Motelle_root_0463_4_DN4265_c1_g1_i1	5722	5475.2	571.553	3.25532	-	-	-	-	-	-
S_lycopersicum_Motelle_root_0463_4_DN987_c0_g1_i5	5032	4785.2	492.5	3.20955	-	-	-	-	-	-
S_lycopersicum_Motelle_root_0463_4_DN860_c0_g1_i1	5621	5374.2	545.515	3.16542	-	-	-	-	-	-
S_lycopersicum_Motelle_root_0463_4_DN9835_c0_g1_i1	3999	3752.2	370	3.07506	-	-	-	-	-	-
S_lycopersicum_Motelle_root_0463_4_DN288_c1_g1_i7	5593	5346.2	526.42	3.07062	-	-	-	-	-	-
S_lycopersicum_Motelle_root_0463_4_DN8306_c0_g1_i1	3440	3193.2	309.361	3.02119	-	-	-	-	-	-
S_lycopersicum_Motelle_root_0463_4_DN8338_c0_g1_i8	3536	3289.2	316.737	3.00294	-	-	-	-	-	-
S_lycopersicum_Motelle_root_0463_4_DN5231_c0_g1_i4	3697	3450.2	326.37	2.94988	-	-	-	-	-	-
S_lycopersicum_Motelle_root_0463_4_DN4375_c0_g1_i5	3095	2848.2	267.654	2.9305	-	-	-	-	-	-
S_lycopersicum_Motelle_root_0463_4_DN4265_c1_g1_i8	5909	5662.2	531.39	2.92662	-	-	-	-	-	-
S_lycopersicum_Motelle_root_0463_4_DN4512_c0_g1_i1	2805	2558.2	234	2.85246	-	-	-	-	-	-
S_lycopersicum_Motelle_root_0463_4_DN288_c1_g1_i6	5386	5139.2	464.053	2.81586	-	-	-	-	-	-
S_lycopersicum_Motelle_root_0463_4_DN2296_c0_g1_i5	9044	8797.2	793.199	2.81174	-	-	-	-	-	-
S_lycopersicum_Motelle_root_0463_4_DN4265_c1_g1_i3	4800	4553.2	406.437	2.78365	-	-	-	-	-	-
S_lycopersicum_Motelle_root_0463_4_DN5468_c0_g1_i2	3462	3215.2	285.424	2.76835	-	-	-	-	-	-
S_lycopersicum_Motelle_root_0463_4_DN4140_c0_g3_i2	2987	2740.2	235.74	2.68281	-	-	-	-	-	-
S_lycopersicum_Motelle_root_0463_4_DN2705_c0_g1_i2	4726	4479.2	379.038	2.63888	-	-	-	-	-	-
S_lycopersicum_Motelle_root_0463_4_DN2296_c0_g1_i7	8899	8652.2	713.525	2.5717	-	-	-	-	-	-
S_lycopersicum_Motelle_root_0463_4_DN1687_c1_g1_i3	3327	3080.2	249.011	2.52103	-	-	-	-	-	-
S_lycopersicum_Motelle_root_0463_4_DN4803_c0_g1_i5	7948	7701.2	619.333	2.50786	-	-	-	-	-	-
S_lycopersicum_Motelle_root_0463_4_DN8338_c0_g1_i3	3612	3365.2	265.673	2.46193	-	-	-	-	-	-
S_lycopersicum_Motelle_root_0463_4_DN1799_c2_g1_i1	3831	3584.2	275.812	2.39971	-	-	-	-	-	-
S_lycopersicum_Motelle_root_0463_4_DN12401_c0_g2_i3	3029	2782.2	212.791	2.38508	-	-	-	-	-	-
S_lycopersicum_Motelle_root_0463_4_DN5468_c0_g2_i2	3214	2967.2	226	2.3752	-	-	-	-	-	-
S_lycopersicum_Motelle_root_0463_4_DN2705_c0_g1_i4	4007	3760.2	284.191	2.35688	-	-	-	-	-	-
S_lycopersicum_Motelle_root_0463_4_DN2296_c2_g1_i2	1705	1458.2	110.196	2.35662	-	-	-	-	-	-
S_lycopersicum_Motelle_root_0463_4_DN5578_c0_g1_i2	5351	5104.2	360.58	2.20298	-	-	-	-	-	-
S_lycopersicum_Motelle_root_0463_4_DN9124_c0_g2_i10	2987	2740.2	182.26	2.07419	-	-	-	-	-	-
S_lycopersicum_Motelle_root_0463_4_DN9124_c0_g2_i9	2600	2353.2	155.72	2.0636	-	-	-	-	-	-
S_lycopersicum_Motelle_root_0463_4_DN288_c1_g1_i2	5388	5141.2	335.009	2.03203	-	-	-	-	-	-
S_lycopersicum_Motelle_root_0463_4_DN2919_c0_g1_i6	3948	3701.2	240.409	2.02557	-	-	-	-	-	-
S_lycopersicum_Motelle_root_0463_4_DN2855_c0_g1_i3	3478	3231.2	207.31	2.00076	-	-	-	-	-	-
S_lycopersicum_Motelle_root_0463_4_DN288_c1_g1_i10	5059	4812.2	301.988	1.95697	-	-	-	-	-	-
S_lycopersicum_Motelle_root_0463_4_DN463_c1_g2_i12	6202	5955.2	363.173	1.90176	-	-	-	-	-	-
S_lycopersicum_Motelle_root_0463_4_DN2359_c0_g1_i3	3850	3603.2	219.458	1.89933	-	-	-	-	-	-
S_lycopersicum_Motelle_root_0463_4_DN4027_c0_g1_i12	3666	3419.2	207.491	1.8924	-	-	-	-	-	-
S_lycopersicum_Motelle_root_0463_4_DN860_c0_g1_i9	4968	4721.2	281.113	1.8568	-	-	-	-	-	-
S_lycopersicum_Motelle_root_0463_4_DN4027_c0_g1_i1	3588	3341.2	197.677	1.84498	-	-	-	-	-	-
S_lycopersicum_Motelle_root_0463_4_DN4018_c0_g1_i6	4146	3899.2	230.35	1.84226	-	-	-	-	-	-
S_lycopersicum_Motelle_root_0463_4_DN4520_c0_g2_i1	4780	4533.2	262.873	1.80833	-	-	-	-	-	-
S_lycopersicum_Motelle_root_0463_4_DN25519_c0_g1_i1	3194	2947.2	166	1.75645	-	-	-	-	-	-
S_lycopersicum_Motelle_root_0463_4_DN2296_c0_g1_i2	8232	7985.2	446.9	1.74527	-	-	-	-	-	-
S_lycopersicum_Motelle_root_0463_4_DN9124_c0_g2_i6	2762	2515.2	139.672	1.73171	-	-	-	-	-	-
S_lycopersicum_Motelle_root_0463_4_DN4018_c0_g1_i4	4746	4499.2	249.397	1.7286	-	-	-	-	-	-
S_lycopersicum_Motelle_root_0463_4_DN5578_c0_g1_i1	7306	7059.2	391.016	1.72734	-	-	-	-	-	-
S_lycopersicum_Motelle_root_0463_4_DN987_c0_g1_i6	5037	4790.2	257.764	1.67806	-	-	-	-	-	-
S_lycopersicum_Motelle_root_0463_4_DN1914_c1_g1_i16	4471	4224.2	222.574	1.64312	-	-	-	-	-	-
S_lycopersicum_Motelle_root_0463_4_DN1914_c1_g1_i9	4371	4124.2	215.644	1.63056	-	-	-	-	-	-
S_lycopersicum_Motelle_root_0463_4_DN2780_c0_g1_i1	3987	3740.2	194.861	1.62468	-	-	-	-	-	-
S_lycopersicum_Motelle_root_0463_4_DN3833_c0_g1_i7	11949	11702.2	605.881	1.61457	-	-	-	-	-	-
S_lycopersicum_Motelle_root_0463_4_DN8632_c0_g1_i6	4039	3792.2	190.658	1.56784	-	-	-	-	-	-
S_lycopersicum_Motelle_root_0463_4_DN192_c0_g1_i5	4299	4052.2	203.65	1.56722	-	-	-	-	-	-
S_lycopersicum_Motelle_root_0463_4_DN160_c0_g2_i9	4419	4172.2	208.423	1.55782	-	-	-	-	-	-
S_lycopersicum_Motelle_root_0463_4_DN1847_c0_g1_i2	3971	3724.2	185.822	1.55598	-	-	-	-	-	-
S_lycopersicum_Motelle_root_0463_4_DN9124_c0_g2_i7	3108	2861.2	142.649	1.55475	-	-	-	-	-	-
S_lycopersicum_Motelle_root_0463_4_DN20450_c0_g1_i1	3429	3182.2	158	1.54835	-	-	-	-	-	-
S_lycopersicum_Motelle_root_0463_4_DN11939_c0_g1_i7	2315	2068.2	102.527	1.54591	-	-	-	-	-	-
S_lycopersicum_Motelle_root_0463_4_DN2359_c0_g1_i4	4487	4240.2	209.507	1.54081	-	-	-	-	-	-
S_lycopersicum_Motelle_root_0463_4_DN2031_c1_g2_i5	2200	1953.2	92.9477	1.48399	-	-	-	-	-	-
S_lycopersicum_Motelle_root_0463_4_DN11739_c0_g1_i2	3784	3537.2	160.248	1.41277	-	-	-	-	-	-
S_lycopersicum_Motelle_root_0463_4_DN5886_c0_g1_i8	2589	2342.2	106.108	1.41274	-	-	-	-	-	-
S_lycopersicum_Motelle_root_0463_4_DN18503_c0_g1_i3	3746	3499.2	156.483	1.39456	-	-	-	-	-	-
S_lycopersicum_Motelle_root_0463_4_DN4265_c1_g1_i4	4595	4348.2	192.914	1.38354	-	-	-	-	-	-
S_lycopersicum_Motelle_root_0463_4_DN2705_c0_g1_i3	4823	4576.2	200.38	1.36549	-	-	-	-	-	-
S_lycopersicum_Motelle_root_0463_4_DN288_c1_g1_i3	5061	4814.2	209.829	1.35919	-	-	-	-	-	-
S_lycopersicum_Motelle_root_0463_4_DN192_c0_g1_i8	3987	3740.2	160.54	1.33852	-	-	-	-	-	-
S_lycopersicum_Motelle_root_0463_4_DN7160_c0_g1_i15	2876	2629.2	111.933	1.32761	-	-	-	-	-	-
S_lycopersicum_Motelle_root_0463_4_DN8338_c0_g1_i5	3353	3106.2	131.307	1.31824	-	-	-	-	-	-
S_lycopersicum_Motelle_root_0463_4_DN6231_c0_g1_i1	5068	4821.2	201.774	1.30511	-	-	-	-	-	-
S_lycopersicum_Motelle_root_0463_4_DN7160_c0_g1_i2	1932	1685.2	69.8555	1.29267	-	-	-	-	-	-
S_lycopersicum_Motelle_root_0463_4_DN2296_c0_g1_i14	7780	7533.2	302.658	1.25288	-	-	-	-	-	-
S_lycopersicum_Motelle_root_0463_4_DN2705_c0_g1_i7	4853	4606.2	183.089	1.23953	-	-	-	-	-	-
S_lycopersicum_Motelle_root_0463_4_DN5578_c0_g2_i2	7023	6776.2	253.245	1.16545	-	-	-	-	-	-
S_lycopersicum_Motelle_root_0463_4_DN288_c1_g1_i9	5388	5141.2	189.847	1.15154	-	-	-	-	-	-
S_lycopersicum_Motelle_root_0463_4_DN5886_c0_g1_i1	3586	3339.2	120.386	1.12427	-	-	-	-	-	-
S_lycopersicum_Motelle_root_0463_4_DN160_c0_g2_i6	4478	4231.2	150.163	1.10672	-	-	-	-	-	-
S_lycopersicum_Motelle_root_0463_4_DN150_c0_g1_i8	3004	2757.2	97.4531	1.10221	-	-	-	-	-	-
S_lycopersicum_Motelle_root_0463_4_DN7160_c0_g1_i4	2976	2729.2	94.8645	1.08394	-	-	-	-	-	-
S_lycopersicum_Motelle_root_0463_4_DN2895_c1_g2_i3	3614	3367.2	116.475	1.0787	-	-	-	-	-	-
S_lycopersicum_Motelle_root_0463_4_DN987_c0_g1_i9	5371	5124.2	173.047	1.05311	-	-	-	-	-	-
S_lycopersicum_Motelle_root_0463_4_DN2296_c0_g1_i3	8382	8135.2	272.668	1.04521	-	-	-	-	-	-
S_lycopersicum_Motelle_root_0463_4_DN9383_c0_g1_i4	4560	4313.2	143.519	1.03764	-	-	-	-	-	-
S_lycopersicum_Motelle_root_0463_4_DN3711_c0_g1_i3	4496	4249.2	139.142	1.02115	-	-	-	-	-	-
S_lycopersicum_Motelle_root_0463_4_DN12401_c0_g1_i1	3386	3139.2	96.7259	0.960865	-	-	-	-	-	-
S_lycopersicum_Motelle_root_0463_4_DN6231_c0_g1_i5	5567	5320.2	163.581	0.958831	-	-	-	-	-	-
S_lycopersicum_Motelle_root_0463_4_DN463_c1_g2_i1	5860	5613.2	171.313	0.95174	-	-	-	-	-	-
S_lycopersicum_Motelle_root_0463_4_DN6378_c0_g1_i6	3141	2894.2	87.7293	0.945267	-	-	-	-	-	-
S_lycopersicum_Motelle_root_0463_4_DN4520_c0_g2_i7	5248	5001.2	150.997	0.941527	-	-	-	-	-	-
S_lycopersicum_Motelle_root_0463_4_DN6957_c0_g1_i5	2798	2551.2	76.9334	0.940392	-	-	-	-	-	-
S_lycopersicum_Motelle_root_0463_4_DN4265_c1_g1_i5	4673	4426.2	133.194	0.938411	-	-	-	-	-	-
S_lycopersicum_Motelle_root_0463_4_DN7160_c0_g1_i16	2077	1830.2	54.3498	0.926059	-	-	-	-	-	-
S_lycopersicum_Motelle_root_0463_4_DN7160_c0_g1_i14	2934	2687.2	78.4669	0.910595	-	-	-	-	-	-
S_lycopersicum_Motelle_root_0463_4_DN9124_c0_g2_i4	2892	2645.2	75.1278	0.885688	-	-	-	-	-	-
S_lycopersicum_Motelle_root_0463_4_DN160_c0_g2_i1	4550	4303.2	118.608	0.859528	-	-	-	-	-	-
S_lycopersicum_Motelle_root_0463_4_DN6957_c0_g1_i4	2821	2574.2	66.1558	0.801428	-	-	-	-	-	-
S_lycopersicum_Motelle_root_0463_4_DN6231_c0_g1_i3	4431	4184.2	106.845	0.796307	-	-	-	-	-	-
S_lycopersicum_Motelle_root_0463_4_DN6378_c0_g1_i7	2867	2620.2	65.705	0.781993	-	-	-	-	-	-
S_lycopersicum_Motelle_root_0463_4_DN11939_c0_g1_i4	2602	2355.2	58.6219	0.776195	-	-	-	-	-	-
S_lycopersicum_Motelle_root_0463_4_DN26107_c0_g1_i1	1332	1085.2	27	0.775878	-	-	-	-	-	-
S_lycopersicum_Motelle_root_0463_4_DN2359_c0_g1_i8	2206	1959.2	48.4426	0.771058	-	-	-	-	-	-
S_lycopersicum_Motelle_root_0463_4_DN29225_c0_g1_i1	4075	3828.2	92.9143	0.756879	-	-	-	-	-	-
S_lycopersicum_Motelle_root_0463_4_DN7160_c0_g1_i3	3034	2787.2	67.4123	0.75424	-	-	-	-	-	-
S_lycopersicum_Motelle_root_0463_4_DN5578_c0_g1_i3	7307	7060.2	166.039	0.733382	-	-	-	-	-	-
S_lycopersicum_Motelle_root_0463_4_DN288_c1_g1_i1	5061	4814.2	112.163	0.726546	-	-	-	-	-	-
S_lycopersicum_Motelle_root_0463_4_DN4018_c0_g1_i2	4851	4604.2	104.864	0.710247	-	-	-	-	-	-
S_lycopersicum_Motelle_root_0463_4_DN4803_c0_g1_i3	3218	2971.2	67.0808	0.704053	-	-	-	-	-	-
S_lycopersicum_Motelle_root_0463_4_DN9383_c0_g1_i5	5463	5216.2	115.907	0.692939	-	-	-	-	-	-
S_lycopersicum_Motelle_root_0463_4_DN6999_c0_g1_i3	3707	3460.2	76.6886	0.691143	-	-	-	-	-	-
S_lycopersicum_Motelle_root_0463_4_DN3711_c0_g1_i6	4127	3880.2	85.4951	0.687108	-	-	-	-	-	-
S_lycopersicum_Motelle_root_0463_4_DN11939_c0_g1_i2	2513	2266.2	48.6462	0.669406	-	-	-	-	-	-
S_lycopersicum_Motelle_root_0463_4_DN4803_c0_g1_i12	7871	7624.2	161.29	0.659706	-	-	-	-	-	-
S_lycopersicum_Motelle_root_0463_4_DN2705_c0_g1_i1	4950	4703.2	98.6023	0.65378	-	-	-	-	-	-
S_lycopersicum_Motelle_root_0463_4_DN11939_c0_g1_i3	2596	2349.2	48.5465	0.644431	-	-	-	-	-	-
S_lycopersicum_Motelle_root_0463_4_DN4803_c0_g1_i11	6697	6450.2	132.63	0.641219	-	-	-	-	-	-
S_lycopersicum_Motelle_root_0463_4_DN9124_c0_g2_i1	3342	3095.2	59.3264	0.59772	-	-	-	-	-	-
S_lycopersicum_Motelle_root_0463_4_DN6231_c0_g1_i8	4930	4683.2	89.5447	0.596259	-	-	-	-	-	-
S_lycopersicum_Motelle_root_0463_4_DN4027_c0_g1_i8	3365	3118.2	58.5824	0.58587	-	-	-	-	-	-
S_lycopersicum_Motelle_root_0463_4_DN463_c1_g2_i7	6274	6027.2	112.157	0.580294	-	-	-	-	-	-
S_lycopersicum_Motelle_root_0463_4_DN9124_c0_g2_i2	2996	2749.2	49.9635	0.566742	-	-	-	-	-	-
S_lycopersicum_Motelle_root_0463_4_DN11939_c0_g1_i6	2507	2260.2	39.9674	0.551439	-	-	-	-	-	-
S_lycopersicum_Motelle_root_0463_4_DN5468_c0_g1_i3	3650	3403.2	59.2555	0.542975	-	-	-	-	-	-
S_lycopersicum_Motelle_root_0463_4_DN2855_c0_g1_i4	4977	4730.2	77.7874	0.512823	-	-	-	-	-	-
S_lycopersicum_Motelle_root_0463_4_DN7160_c0_g1_i11	2939	2692.2	43.7354	0.506599	-	-	-	-	-	-
S_lycopersicum_Motelle_root_0463_4_DN29225_c0_g1_i6	3989	3742.2	60.2364	0.501961	-	-	-	-	-	-
S_lycopersicum_Motelle_root_0463_4_DN9124_c0_g2_i5	2955	2708.2	43.3988	0.499731	-	-	-	-	-	-
S_lycopersicum_Motelle_root_0463_4_DN15773_c0_g1_i2	2991	2744.2	43.2844	0.491875	-	-	-	-	-	-
S_lycopersicum_Motelle_root_0463_4_DN192_c0_g1_i2	4240	3993.2	61.5563	0.480717	-	-	-	-	-	-
S_lycopersicum_Motelle_root_0463_4_DN4520_c0_g2_i12	6388	6141.2	92.4766	0.469588	-	-	-	-	-	-
S_lycopersicum_Motelle_root_0463_4_DN29225_c0_g1_i5	3644	3397.2	50.96	0.467786	-	-	-	-	-	-
S_lycopersicum_Motelle_root_0463_4_DN20429_c0_g1_i1	3017	2770.2	40.9632	0.461128	-	-	-	-	-	-
S_lycopersicum_Motelle_root_0463_4_DN4520_c0_g2_i10	6270	6023.2	88.5012	0.458205	-	-	-	-	-	-
S_lycopersicum_Motelle_root_0463_4_DN4375_c0_g1_i7	2233	1986.2	28.9965	0.455261	-	-	-	-	-	-
S_lycopersicum_Motelle_root_0463_4_DN1914_c1_g1_i13	4371	4124.2	58.7199	0.444001	-	-	-	-	-	-
S_lycopersicum_Motelle_root_0463_4_DN4520_c0_g2_i5	6188	5941.2	84.2572	0.442253	-	-	-	-	-	-
S_lycopersicum_Motelle_root_0463_4_DN7160_c0_g1_i1	3039	2792.2	38.0657	0.425134	-	-	-	-	-	-
S_lycopersicum_Motelle_root_0463_4_DN9124_c0_g2_i3	2609	2362.2	32.1704	0.424697	-	-	-	-	-	-
S_lycopersicum_Motelle_root_0463_4_DN4520_c0_g2_i2	10997	10750.2	145.341	0.42161	-	-	-	-	-	-
S_lycopersicum_Motelle_root_0463_4_DN18503_c0_g1_i2	3747	3500.2	42.5166	0.378795	-	-	-	-	-	-
S_lycopersicum_Motelle_root_0463_4_DN8632_c0_g1_i4	4111	3864.2	45.0234	0.363343	-	-	-	-	-	-
S_lycopersicum_Motelle_root_0463_4_DN11739_c0_g1_i1	3864	3617.2	41.7523	0.359954	-	-	-	-	-	-
S_lycopersicum_Motelle_root_0463_4_DN987_c0_g1_i2	5371	5124.2	57.1139	0.34758	-	-	-	-	-	-
S_lycopersicum_Motelle_root_0463_4_DN1847_c0_g1_i3	5308	5061.2	51.9477	0.320075	-	-	-	-	-	-
S_lycopersicum_Motelle_root_0463_4_DN6957_c0_g1_i1	2310	2063.2	19.9108	0.300944	-	-	-	-	-	-
S_lycopersicum_Motelle_root_0463_4_DN8632_c0_g1_i5	3538	3291.2	28.3492	0.268612	-	-	-	-	-	-
S_lycopersicum_Motelle_root_0463_4_DN8306_c0_g1_i2	2829	2582.2	21.6387	0.261324	-	-	-	-	-	-
S_lycopersicum_Motelle_root_0463_4_DN12401_c0_g2_i2	2832	2585.2	19.1389	0.230867	-	-	-	-	-	-
S_lycopersicum_Motelle_root_0463_4_DN2895_c1_g2_i5	4280	4033.2	27.8142	0.215058	-	-	-	-	-	-
S_lycopersicum_Motelle_root_0463_4_DN2359_c0_g1_i6	4140	3893.2	16.198	0.129746	-	-	-	-	-	-
S_lycopersicum_Motelle_root_0463_4_DN172_c0_g1_i7	11057	10810.2	18.4368	0.0531851	-	-	-	-	-	-
S_lycopersicum_Motelle_root_0463_4_DN172_c0_g1_i4	9174	8927.2	14.7959	0.0516849	-	-	-	-	-	-
S_lycopersicum_Motelle_root_0463_4_DN11939_c0_g1_i10	1892	1645.2	2.63027	0.0498564	-	-	-	-	-	-
S_lycopersicum_Motelle_root_0463_4_DN7160_c0_g1_i12	2146	1899.2	2.14573	0.0352325	-	-	-	-	-	-
S_lycopersicum_Motelle_root_0463_4_DN7160_c0_g1_i8	2246	1999.2	2.05068	0.0319875	-	-	-	-	-	-
S_lycopersicum_Motelle_root_0463_4_DN463_c1_g2_i2	5934	5687.2	0.663953	0.00364063	-	-	-	-	-	-
S_lycopersicum_Motelle_root_0463_4_DN1847_c0_g1_i9	4775	4528.2	0.000139707	9.62122e-07	-	-	-	-	-	-
S_lycopersicum_Motelle_root_0463_4_DN7160_c0_g1_i6	1863	1616.2	1.1766e-05	2.27025e-07	-	-	-	-	-	-
S_lycopersicum_Motelle_root_0463_4_DN860_c0_g1_i8	4460	4213.2	2.81649e-05	2.08466e-07	-	-	-	-	-	-
S_lycopersicum_Motelle_root_0463_4_DN7160_c0_g1_i5	2953	2706.2	1.26969e-05	1.46311e-07	-	-	-	-	-	-
S_lycopersicum_Motelle_root_0463_4_DN860_c0_g1_i10	4447	4200.2	3.54124e-08	2.6292e-10	-	-	-	-	-	-
S_lycopersicum_Motelle_root_0463_4_DN1847_c0_g1_i11	4298	4051.2	0	0	-	-	-	-	-	-
S_lycopersicum_Motelle_root_0463_4_DN463_c1_g2_i11	6200	5953.2	0	0	-	-	-	-	-	-

## Sheet: Sly_VFNTCherry_leaf
Transcript ID	Transcript Length	Effective Length	Estimated Counts	Transcripts per million (tpm)	NLR BLAST hit	NLR gene identifier	CDS DNA sequence % similarity	NLR BLAST hit	NLR gene identifier	CDS DNA sequence % similarity
S_lycopersicum_VFNTCherry_leaf_0463_1_DN1917_c0_g1_i1	3102	2856.56	3806	31.557	NRC4a	NM_001372087	100	-	-	-
S_lycopersicum_VFNTCherry_leaf_0463_1_DN9071_c0_g1_i1	2702	2456.56	2935	28.2977	-	-	-	-	-	-
S_lycopersicum_VFNTCherry_leaf_0463_1_DN9597_c0_g1_i1	3071	2825.56	1787	14.9793	-	-	-	-	-	-
S_lycopersicum_VFNTCherry_leaf_0463_1_DN1917_c0_g2_i1	2961	2715.56	1574	13.7283	NRC4a	NM_001372087	77.274	-	-	-
S_lycopersicum_VFNTCherry_leaf_0463_1_DN1187_c0_g2_i1	3252	3006.56	1649.9	12.9975	NRC2	NC_015447	100	-	-	-
S_lycopersicum_VFNTCherry_leaf_0463_1_DN2686_c1_g1_i1	2653	2407.56	655.794	6.4515	-	-	-	-	-	-
S_lycopersicum_VFNTCherry_leaf_0463_1_DN13241_c0_g1_i1	3057	2811.56	762	6.41916	-	-	-	-	-	-
S_lycopersicum_VFNTCherry_leaf_0463_1_DN5212_c1_g1_i4	3101	2855.56	694.885	5.76358	NRC3	XM_004238900	100	-	-	-
S_lycopersicum_VFNTCherry_leaf_0463_1_DN975_c0_g1_i2	5275	5029.56	1198.58	5.64426	Mi-1.4	DQ863287	98.67	-	-	-
S_lycopersicum_VFNTCherry_leaf_0463_1_DN19055_c0_g1_i1	3062	2816.56	616	5.18003	-	-	-	-	-	-
S_lycopersicum_VFNTCherry_leaf_0463_1_DN4751_c0_g2_i4	6190	5944.56	1287.57	5.13007	Prf	NC_015442	99.89	-	-	-
S_lycopersicum_VFNTCherry_leaf_0463_1_DN1466_c0_g1_i5	4540	4294.56	799.476	4.40918	-	-	-	-	-	-
S_lycopersicum_VFNTCherry_leaf_0463_1_DN13111_c0_g1_i4	4138	3892.56	720.069	4.38137	-	-	-	-	-	-
S_lycopersicum_VFNTCherry_leaf_0463_1_DN2686_c1_g2_i1	2699	2453.56	446.208	4.30737	-	-	-	-	-	-
S_lycopersicum_VFNTCherry_leaf_0463_1_DN1187_c0_g1_i1	3149	2903.56	520.519	4.24596	NRC1	NM_001247273	99.963	-	-	-
S_lycopersicum_VFNTCherry_leaf_0463_1_DN2435_c0_g2_i11	2837	2591.56	463	4.23146	Tm-2	AF536200	97.349	Ph-3	KJ563933	81.486
S_lycopersicum_VFNTCherry_leaf_0463_1_DN3296_c0_g1_i8	3296	3050.56	530.402	4.11809	-	-	-	-	-	-
S_lycopersicum_VFNTCherry_leaf_0463_1_DN2269_c0_g1_i4	2548	2302.56	345.122	3.55003	Sw5a	AY007366	97.271	-	-	-
S_lycopersicum_VFNTCherry_leaf_0463_1_DN13111_c1_g1_i6	2697	2451.56	366.416	3.53999	-	-	-	-	-	-
S_lycopersicum_VFNTCherry_leaf_0463_1_DN1298_c0_g1_i2	3118	2872.56	428.856	3.536	-	-	-	-	-	-
S_lycopersicum_VFNTCherry_leaf_0463_1_DN16653_c0_g3_i1	3071	2825.56	391.069	3.27808	-	-	-	-	-	-
S_lycopersicum_VFNTCherry_leaf_0463_1_DN10103_c0_g1_i4	3152	2906.56	402.192	3.27737	-	-	-	-	-	-
S_lycopersicum_VFNTCherry_leaf_0463_1_DN5820_c0_g1_i3	2793	2547.56	322.684	3.00002	-	-	-	-	-	-
S_lycopersicum_VFNTCherry_leaf_0463_1_DN15461_c0_g1_i1	3045	2799.56	350	2.96107	-	-	-	-	-	-
S_lycopersicum_VFNTCherry_leaf_0463_1_DN1791_c4_g1_i1	3521	3275.56	397	2.87062	-	-	-	-	-	-
S_lycopersicum_VFNTCherry_leaf_0463_1_DN8848_c0_g1_i1	3619	3373.56	362.963	2.54827	-	-	-	-	-	-
S_lycopersicum_VFNTCherry_leaf_0463_1_DN975_c0_g1_i5	5290	5044.56	516.227	2.42375	-	-	-	-	-	-
S_lycopersicum_VFNTCherry_leaf_0463_1_DN2269_c0_g1_i3	4313	4067.56	402.697	2.34485	-	-	-	-	-	-
S_lycopersicum_VFNTCherry_leaf_0463_1_DN1466_c0_g1_i3	4459	4213.56	416.028	2.33854	-	-	-	-	-	-
S_lycopersicum_VFNTCherry_leaf_0463_1_DN2245_c0_g1_i1	2369	2123.56	205.924	2.29675	-	-	-	-	-	-
S_lycopersicum_VFNTCherry_leaf_0463_1_DN4635_c0_g1_i1	2328	2082.56	199	2.26322	-	-	-	-	-	-
S_lycopersicum_VFNTCherry_leaf_0463_1_DN4751_c0_g1_i1	2325	2079.56	190.093	2.16503	-	-	-	-	-	-
S_lycopersicum_VFNTCherry_leaf_0463_1_DN1964_c0_g1_i8	3412	3166.56	285.535	2.13571	-	-	-	-	-	-
S_lycopersicum_VFNTCherry_leaf_0463_1_DN6523_c0_g1_i4	5238	4992.56	439.919	2.08699	-	-	-	-	-	-
S_lycopersicum_VFNTCherry_leaf_0463_1_DN7541_c0_g2_i8	4246	4000.56	318.803	1.88744	-	-	-	-	-	-
S_lycopersicum_VFNTCherry_leaf_0463_1_DN2245_c0_g1_i12	3340	3094.56	242.047	1.85256	-	-	-	-	-	-
S_lycopersicum_VFNTCherry_leaf_0463_1_DN25445_c0_g1_i1	2554	2308.56	176	1.80569	-	-	-	-	-	-
S_lycopersicum_VFNTCherry_leaf_0463_1_DN24012_c0_g1_i1	2321	2075.56	153	1.74593	-	-	-	-	-	-
S_lycopersicum_VFNTCherry_leaf_0463_1_DN7541_c0_g2_i5	4147	3901.56	279.011	1.69377	-	-	-	-	-	-
S_lycopersicum_VFNTCherry_leaf_0463_1_DN2245_c0_g1_i5	2409	2163.56	151.742	1.66115	-	-	-	-	-	-
S_lycopersicum_VFNTCherry_leaf_0463_1_DN5096_c0_g2_i1	2872	2626.56	175.618	1.58363	-	-	-	-	-	-
S_lycopersicum_VFNTCherry_leaf_0463_1_DN1187_c0_g1_i3	3270	3024.56	199.971	1.56594	-	-	-	-	-	-
S_lycopersicum_VFNTCherry_leaf_0463_1_DN10921_c0_g1_i1	3475	3229.56	208.467	1.52885	-	-	-	-	-	-
S_lycopersicum_VFNTCherry_leaf_0463_1_DN5430_c0_g1_i3	3896	3650.56	228.481	1.48239	-	-	-	-	-	-
S_lycopersicum_VFNTCherry_leaf_0463_1_DN36458_c0_g1_i1	1344	1098.56	68	1.46607	-	-	-	-	-	-
S_lycopersicum_VFNTCherry_leaf_0463_1_DN1964_c0_g1_i10	3444	3198.56	186.942	1.38428	-	-	-	-	-	-
S_lycopersicum_VFNTCherry_leaf_0463_1_DN2686_c1_g2_i4	2627	2381.56	137.675	1.36919	-	-	-	-	-	-
S_lycopersicum_VFNTCherry_leaf_0463_1_DN14589_c0_g1_i4	3674	3428.56	197.773	1.36624	-	-	-	-	-	-
S_lycopersicum_VFNTCherry_leaf_0463_1_DN11955_c0_g1_i1	2847	2601.56	143	1.30189	-	-	-	-	-	-
S_lycopersicum_VFNTCherry_leaf_0463_1_DN1466_c0_g1_i9	4945	4699.56	257.022	1.29534	-	-	-	-	-	-
S_lycopersicum_VFNTCherry_leaf_0463_1_DN1466_c0_g1_i7	4733	4487.56	236.983	1.25077	-	-	-	-	-	-
S_lycopersicum_VFNTCherry_leaf_0463_1_DN37810_c0_g1_i1	1349	1103.56	56	1.20189	-	-	-	-	-	-
S_lycopersicum_VFNTCherry_leaf_0463_1_DN2269_c0_g1_i5	3653	3407.56	165.324	1.14912	-	-	-	-	-	-
S_lycopersicum_VFNTCherry_leaf_0463_1_DN3296_c0_g1_i1	3417	3171.56	151.693	1.13283	-	-	-	-	-	-
S_lycopersicum_VFNTCherry_leaf_0463_1_DN10921_c0_g1_i3	3582	3336.56	155.355	1.1028	-	-	-	-	-	-
S_lycopersicum_VFNTCherry_leaf_0463_1_DN1298_c0_g1_i1	2932	2686.56	124.144	1.09446	-	-	-	-	-	-
S_lycopersicum_VFNTCherry_leaf_0463_1_DN975_c0_g1_i11	4507	4261.56	192.148	1.06792	-	-	-	-	-	-
S_lycopersicum_VFNTCherry_leaf_0463_1_DN8681_c0_g4_i2	1285	1039.56	44.7572	1.01973	-	-	-	-	-	-
S_lycopersicum_VFNTCherry_leaf_0463_1_DN14589_c0_g1_i3	3690	3444.56	139.209	0.957204	-	-	-	-	-	-
S_lycopersicum_VFNTCherry_leaf_0463_1_DN3296_c0_g1_i4	3034	2788.56	111.58	0.947713	-	-	-	-	-	-
S_lycopersicum_VFNTCherry_leaf_0463_1_DN6523_c0_g1_i1	5114	4868.56	191.546	0.931844	-	-	-	-	-	-
S_lycopersicum_VFNTCherry_leaf_0463_1_DN13111_c0_g1_i1	4047	3801.56	148.237	0.923559	-	-	-	-	-	-
S_lycopersicum_VFNTCherry_leaf_0463_1_DN2430_c0_g1_i9	1299	1053.56	40.7762	0.916681	-	-	-	-	-	-
S_lycopersicum_VFNTCherry_leaf_0463_1_DN723_c0_g1_i10	4211	3965.56	151.224	0.903204	-	-	-	-	-	-
S_lycopersicum_VFNTCherry_leaf_0463_1_DN7223_c0_g1_i2	3920	3674.56	138.009	0.889557	-	-	-	-	-	-
S_lycopersicum_VFNTCherry_leaf_0463_1_DN1466_c0_g1_i8	4618	4372.56	160.328	0.868451	-	-	-	-	-	-
S_lycopersicum_VFNTCherry_leaf_0463_1_DN2269_c0_g1_i2	3732	3486.56	126.776	0.861214	-	-	-	-	-	-
S_lycopersicum_VFNTCherry_leaf_0463_1_DN2430_c0_g1_i7	1890	1644.56	59.1643	0.852081	-	-	-	-	-	-
S_lycopersicum_VFNTCherry_leaf_0463_1_DN14589_c0_g1_i2	3659	3413.56	110.449	0.766344	-	-	-	-	-	-
S_lycopersicum_VFNTCherry_leaf_0463_1_DN3296_c0_g1_i9	3221	2975.56	95.3103	0.758651	-	-	-	-	-	-
S_lycopersicum_VFNTCherry_leaf_0463_1_DN2245_c0_g1_i8	1943	1697.56	46.0692	0.642771	-	-	-	-	-	-
S_lycopersicum_VFNTCherry_leaf_0463_1_DN723_c0_g1_i7	4006	3760.56	100.953	0.635827	-	-	-	-	-	-
S_lycopersicum_VFNTCherry_leaf_0463_1_DN5212_c1_g1_i3	3332	3086.56	82.2656	0.631269	-	-	-	-	-	-
S_lycopersicum_VFNTCherry_leaf_0463_1_DN2686_c1_g2_i3	3054	2808.56	74.2389	0.626064	-	-	-	-	-	-
S_lycopersicum_VFNTCherry_leaf_0463_1_DN2245_c0_g1_i10	2412	2166.56	56.7998	0.620936	-	-	-	-	-	-
S_lycopersicum_VFNTCherry_leaf_0463_1_DN1466_c0_g1_i2	4574	4328.56	108.352	0.592875	-	-	-	-	-	-
S_lycopersicum_VFNTCherry_leaf_0463_1_DN1964_c0_g1_i12	2948	2702.56	64.1251	0.561984	-	-	-	-	-	-
S_lycopersicum_VFNTCherry_leaf_0463_1_DN8848_c0_g1_i4	3792	3546.56	82.0014	0.547627	-	-	-	-	-	-
S_lycopersicum_VFNTCherry_leaf_0463_1_DN4751_c0_g2_i2	6073	5827.56	134.337	0.545982	-	-	-	-	-	-
S_lycopersicum_VFNTCherry_leaf_0463_1_DN1964_c0_g1_i9	3393	3147.56	68.101	0.512448	-	-	-	-	-	-
S_lycopersicum_VFNTCherry_leaf_0463_1_DN7541_c0_g2_i3	4356	4110.56	87.6393	0.504974	-	-	-	-	-	-
S_lycopersicum_VFNTCherry_leaf_0463_1_DN4751_c0_g2_i1	6124	5878.56	119.18	0.48018	-	-	-	-	-	-
S_lycopersicum_VFNTCherry_leaf_0463_1_DN14589_c0_g1_i5	3723	3477.56	66.5694	0.453389	-	-	-	-	-	-
S_lycopersicum_VFNTCherry_leaf_0463_1_DN7541_c0_g2_i7	4257	4011.56	74.4481	0.439553	-	-	-	-	-	-
S_lycopersicum_VFNTCherry_leaf_0463_1_DN8681_c0_g2_i3	1902	1656.56	30.2564	0.432594	-	-	-	-	-	-
S_lycopersicum_VFNTCherry_leaf_0463_1_DN5212_c1_g1_i1	3112	2866.56	45.8782	0.379067	-	-	-	-	-	-
S_lycopersicum_VFNTCherry_leaf_0463_1_DN16653_c0_g3_i2	3100	2854.56	42.931	0.356207	-	-	-	-	-	-
S_lycopersicum_VFNTCherry_leaf_0463_1_DN1964_c0_g1_i1	3408	3162.56	42.6925	0.31973	-	-	-	-	-	-
S_lycopersicum_VFNTCherry_leaf_0463_1_DN1964_c0_g1_i7	2963	2717.56	36.6626	0.319533	-	-	-	-	-	-
S_lycopersicum_VFNTCherry_leaf_0463_1_DN2430_c0_g1_i6	1106	860.559	11.3824	0.313273	-	-	-	-	-	-
S_lycopersicum_VFNTCherry_leaf_0463_1_DN6523_c0_g1_i2	4457	4211.56	53.0902	0.298567	-	-	-	-	-	-
S_lycopersicum_VFNTCherry_leaf_0463_1_DN3296_c0_g1_i2	3155	2909.56	28.8658	0.234978	-	-	-	-	-	-
S_lycopersicum_VFNTCherry_leaf_0463_1_DN3296_c0_g1_i5	3342	3096.56	26.7001	0.204223	-	-	-	-	-	-
S_lycopersicum_VFNTCherry_leaf_0463_1_DN2245_c0_g1_i11	2094	1848.56	5.56403	0.0712897	-	-	-	-	-	-
S_lycopersicum_VFNTCherry_leaf_0463_1_DN975_c0_g1_i6	3493	3247.56	0.000106859	7.79334e-07	-	-	-	-	-	-
S_lycopersicum_VFNTCherry_leaf_0463_1_DN1466_c0_g1_i11	4670	4424.56	0	0	-	-	-	-	-	-
S_lycopersicum_VFNTCherry_leaf_0463_1_DN2245_c0_g1_i6	2153	1907.56	0	0	-	-	-	-	-	-
S_lycopersicum_VFNTCherry_leaf_0463_1_DN2245_c0_g1_i7	2412	2166.56	0	0	-	-	-	-	-	-

## Sheet: Sly_VFNTCherry_root
Transcript ID	Transcript Length	Effective Length	Estimated Counts	Transcripts per million (tpm)	NLR BLAST hit	NLR gene identifier	CDS DNA sequence % similarity	NLR BLAST hit	NLR gene identifier	CDS DNA sequence % similarity
S_lycopersicum_VFNTCherry_root_0463_2_DN841_c0_g1_i15	3058	2809.68	20751.7	228.34	NRC4a	NM_001372087	73.794	-	-	-
S_lycopersicum_VFNTCherry_root_0463_2_DN8197_c1_g1_i1	3007	2758.68	7465.38	83.6634	-	-	-	-	-	-
S_lycopersicum_VFNTCherry_root_0463_2_DN2563_c0_g1_i1	3432	3183.68	6036.74	58.6217	-	-	-	-	-	-
S_lycopersicum_VFNTCherry_root_0463_2_DN841_c0_g1_i3	3030	2781.68	5083.26	56.4964	NRC4a	NM_001372087	75.526	-	-	-
S_lycopersicum_VFNTCherry_root_0463_2_DN2855_c0_g1_i2	3293	3044.68	5390.32	54.7341	-	-	-	-	-	-
S_lycopersicum_VFNTCherry_root_0463_2_DN3921_c0_g1_i1	3324	3075.68	4891.03	49.1637	NRC2	NC_015447	100	-	-	-
S_lycopersicum_VFNTCherry_root_0463_2_DN1239_c0_g1_i1	3128	2879.68	3968	42.6003	NRC6	XM_004237141	100	-	-	-
S_lycopersicum_VFNTCherry_root_0463_2_DN841_c0_g1_i17	3044	2795.68	3642.32	40.2787	NRC4a	NM_001372087	91.6	-	-	-
S_lycopersicum_VFNTCherry_root_0463_2_DN841_c0_g1_i6	3118	2869.68	3035.23	32.6997	NRC4a	NM_001372087	99.962	-	-	-
S_lycopersicum_VFNTCherry_root_0463_2_DN7114_c0_g1_i1	3102	2853.68	2826	30.6163	-	-	-	-	-	-
S_lycopersicum_VFNTCherry_root_0463_2_DN3830_c2_g2_i3	3154	2905.68	2509.54	26.7012	-	-	-	-	-	-
S_lycopersicum_VFNTCherry_root_0463_2_DN7345_c0_g1_i1	2748	2499.68	1889	23.3632	-	-	-	-	-	-
S_lycopersicum_VFNTCherry_root_0463_2_DN4952_c1_g1_i1	3202	2953.68	2156	22.5668	-	-	-	-	-	-
S_lycopersicum_VFNTCherry_root_0463_2_DN820_c0_g1_i12	2481	2232.68	1625.71	22.5114	-	-	-	-	-	-
S_lycopersicum_VFNTCherry_root_0463_2_DN4283_c1_g1_i2	3241	2992.68	1719.29	17.7613	-	-	-	-	-	-
S_lycopersicum_VFNTCherry_root_0463_2_DN1591_c0_g1_i12	5038	4789.68	2707.34	17.4752	Mi-1.4	DQ863287	99.388	-	-	-
S_lycopersicum_VFNTCherry_root_0463_2_DN1711_c0_g4_i1	2609	2360.68	1317	17.2478	-	-	-	-	-	-
S_lycopersicum_VFNTCherry_root_0463_2_DN2705_c3_g1_i1	9433	9184.68	4377	14.7332	-	-	-	-	-	-
S_lycopersicum_VFNTCherry_root_0463_2_DN1370_c0_g1_i3	3084	2835.68	1207.62	13.1661	NRC3	XM_004238900	100	-	-	-
S_lycopersicum_VFNTCherry_root_0463_2_DN5662_c0_g2_i1	3085	2836.68	1008	10.9859	Tm-2	AF536200	97.565	Ph-3	KJ563933	82.33
S_lycopersicum_VFNTCherry_root_0463_2_DN820_c0_g1_i1	3321	3072.68	1078.53	10.8518	-	-	-	-	-	-
S_lycopersicum_VFNTCherry_root_0463_2_DN1112_c0_g1_i6	3405	3156.68	1103.97	10.8122	Hero	AJ457052	70.856	-	-	-
S_lycopersicum_VFNTCherry_root_0463_2_DN3616_c0_g1_i1	10250	10001.7	3497.35	10.8107	-	-	-	-	-	-
S_lycopersicum_VFNTCherry_root_0463_2_DN25_c0_g1_i1	5394	5145.68	1677.13	10.0765	Sw5a	AY007366	80.053	-	-	-
S_lycopersicum_VFNTCherry_root_0463_2_DN5772_c0_g1_i6	5407	5158.68	1668.37	9.99859	-	-	-	-	-	-
S_lycopersicum_VFNTCherry_root_0463_2_DN1711_c0_g1_i3	2724	2475.68	770.111	9.6171	-	-	-	-	-	-
S_lycopersicum_VFNTCherry_root_0463_2_DN4592_c0_g1_i1	3598	3349.68	1013	9.34957	-	-	-	-	-	-
S_lycopersicum_VFNTCherry_root_0463_2_DN841_c0_g1_i1	3019	2770.68	819.754	9.14708	NRC4a	NM_001372087	85.076	-	-	-
S_lycopersicum_VFNTCherry_root_0463_2_DN3025_c0_g1_i5	3155	2906.68	850.603	9.04722	-	-	-	-	-	-
S_lycopersicum_VFNTCherry_root_0463_2_DN1267_c0_g3_i2	2850	2601.68	737.974	8.76945	Bs4	AY438027	59.89	-	-	-
S_lycopersicum_VFNTCherry_root_0463_2_DN1112_c0_g1_i11	4488	4239.68	1181.34	8.61445	Hero	AJ457052	88.379	-	-	-
S_lycopersicum_VFNTCherry_root_0463_2_DN820_c0_g1_i5	3581	3332.68	875.377	8.12058	-	-	-	-	-	-
S_lycopersicum_VFNTCherry_root_0463_2_DN1591_c0_g1_i1	4964	4715.68	1156.2	7.58009	Mi-1.4	DQ863287	97.215	-	-	-
S_lycopersicum_VFNTCherry_root_0463_2_DN3647_c0_g1_i1	3770	3521.68	845.375	7.42138	-	-	-	-	-	-
S_lycopersicum_VFNTCherry_root_0463_2_DN841_c0_g1_i8	3093	2844.68	678.251	7.37127	NRC4a	NM_001372087	93.349	-	-	-
S_lycopersicum_VFNTCherry_root_0463_2_DN2563_c0_g1_i3	3890	3641.68	859.906	7.3002	-	-	-	-	-	-
S_lycopersicum_VFNTCherry_root_0463_2_DN701_c0_g1_i4	5086	4837.68	1101.9	7.0419	-	-	-	-	-	-
S_lycopersicum_VFNTCherry_root_0463_2_DN5937_c0_g2_i1	3398	3149.68	714.039	7.00875	NRC0	NC_015447	99.925	-	-	-
S_lycopersicum_VFNTCherry_root_0463_2_DN3281_c0_g2_i4	4108	3859.68	865.905	6.93592	-	-	-	-	-	-
S_lycopersicum_VFNTCherry_root_0463_2_DN1267_c0_g4_i2	5732	5483.68	1202.83	6.78137	Bs4	AY438027	68.207	-	-	-
S_lycopersicum_VFNTCherry_root_0463_2_DN3345_c0_g4_i1	3792	3543.68	769.786	6.71585	-	-	-	-	-	-
S_lycopersicum_VFNTCherry_root_0463_2_DN15292_c0_g1_i1	2715	2466.68	532	6.66782	-	-	-	-	-	-
S_lycopersicum_VFNTCherry_root_0463_2_DN4270_c0_g1_i5	3988	3739.68	801.706	6.62775	-	-	-	-	-	-
S_lycopersicum_VFNTCherry_root_0463_2_DN3921_c0_g1_i3	3232	2983.68	621	6.43465	NRC1	NM_001247273	99.963	-	-	-
S_lycopersicum_VFNTCherry_root_0463_2_DN15962_c0_g3_i1	3433	3184.68	657.16	6.37956	-	-	-	-	-	-
S_lycopersicum_VFNTCherry_root_0463_2_DN3471_c0_g1_i3	3761	3512.68	714.29	6.28668	-	-	-	-	-	-
S_lycopersicum_VFNTCherry_root_0463_2_DN3036_c0_g1_i1	3816	3567.68	720.341	6.2422	-	-	-	-	-	-
S_lycopersicum_VFNTCherry_root_0463_2_DN701_c0_g1_i6	4591	4342.68	850.589	6.05546	-	-	-	-	-	-
S_lycopersicum_VFNTCherry_root_0463_2_DN3345_c0_g4_i2	4762	4513.68	883.34	6.05038	-	-	-	-	-	-
S_lycopersicum_VFNTCherry_root_0463_2_DN7089_c0_g2_i2	1091	842.683	159.401	5.84805	-	-	-	-	-	-
S_lycopersicum_VFNTCherry_root_0463_2_DN8429_c0_g2_i1	5518	5269.68	991	5.814	Prf	NC_015442	97.59	-	-	-
S_lycopersicum_VFNTCherry_root_0463_2_DN9667_c0_g1_i2	1075	826.683	152.458	5.70159	-	-	-	-	-	-
S_lycopersicum_VFNTCherry_root_0463_2_DN961_c1_g1_i19	3659	3410.68	624.829	5.66377	-	-	-	-	-	-
S_lycopersicum_VFNTCherry_root_0463_2_DN8429_c0_g3_i2	5773	5524.68	996.797	5.57808	Prf	NC_015442	71.403	-	-	-
S_lycopersicum_VFNTCherry_root_0463_2_DN8000_c0_g1_i2	4489	4240.68	751.886	5.48153	-	-	-	-	-	-
S_lycopersicum_VFNTCherry_root_0463_2_DN25_c0_g1_i8	5595	5346.68	943.403	5.45505	Sw5a	AY007366	81.978	-	-	-
S_lycopersicum_VFNTCherry_root_0463_2_DN3568_c0_g1_i9	6105	5856.68	1023.48	5.40274	-	-	-	-	-	-
S_lycopersicum_VFNTCherry_root_0463_2_DN12448_c0_g1_i2	3097	2848.68	483.554	5.24791	-	-	-	-	-	-
S_lycopersicum_VFNTCherry_root_0463_2_DN3793_c0_g1_i3	4844	4595.68	777.8	5.23243	-	-	-	-	-	-
S_lycopersicum_VFNTCherry_root_0463_2_DN961_c1_g1_i21	3644	3395.68	571.764	5.20566	-	-	-	-	-	-
S_lycopersicum_VFNTCherry_root_0463_2_DN6637_c0_g2_i2	3432	3183.68	502.601	4.88067	-	-	-	-	-	-
S_lycopersicum_VFNTCherry_root_0463_2_DN3454_c0_g1_i1	2916	2667.68	419	4.85585	-	-	-	-	-	-
S_lycopersicum_VFNTCherry_root_0463_2_DN2705_c1_g1_i6	5255	5006.68	766.263	4.73166	-	-	-	-	-	-
S_lycopersicum_VFNTCherry_root_0463_2_DN2705_c1_g1_i7	4197	3948.68	597.146	4.67535	-	-	-	-	-	-
S_lycopersicum_VFNTCherry_root_0463_2_DN3036_c0_g1_i2	3814	3565.68	538.786	4.67153	-	-	-	-	-	-
S_lycopersicum_VFNTCherry_root_0463_2_DN6398_c0_g2_i1	3204	2955.68	441	4.61282	-	-	-	-	-	-
S_lycopersicum_VFNTCherry_root_0463_2_DN1591_c0_g1_i9	3174	2925.68	412.878	4.36295	-	-	-	-	-	-
S_lycopersicum_VFNTCherry_root_0463_2_DN4283_c1_g1_i1	2934	2685.68	376.389	4.3328	-	-	-	-	-	-
S_lycopersicum_VFNTCherry_root_0463_2_DN1112_c0_g1_i4	4231	3982.68	555.252	4.31023	-	-	-	-	-	-
S_lycopersicum_VFNTCherry_root_0463_2_DN1112_c0_g1_i3	4359	4110.68	563.793	4.24025	-	-	-	-	-	-
S_lycopersicum_VFNTCherry_root_0463_2_DN820_c0_g1_i10	3138	2889.68	392.287	4.19701	-	-	-	-	-	-
S_lycopersicum_VFNTCherry_root_0463_2_DN1591_c0_g1_i8	3670	3421.68	459.78	4.15428	-	-	-	-	-	-
S_lycopersicum_VFNTCherry_root_0463_2_DN5892_c0_g1_i1	3438	3189.68	420.942	4.08001	-	-	-	-	-	-
S_lycopersicum_VFNTCherry_root_0463_2_DN1711_c0_g2_i1	2612	2363.68	310.594	4.06246	-	-	-	-	-	-
S_lycopersicum_VFNTCherry_root_0463_2_DN9836_c0_g1_i3	3955	3706.68	479.854	4.0023	-	-	-	-	-	-
S_lycopersicum_VFNTCherry_root_0463_2_DN961_c1_g1_i29	4214	3965.68	504.777	3.9352	-	-	-	-	-	-
S_lycopersicum_VFNTCherry_root_0463_2_DN3830_c2_g2_i1	3359	3110.68	369.437	3.67172	-	-	-	-	-	-
S_lycopersicum_VFNTCherry_root_0463_2_DN961_c1_g1_i32	4199	3950.68	466.468	3.65036	-	-	-	-	-	-
S_lycopersicum_VFNTCherry_root_0463_2_DN1267_c0_g4_i1	2905	2656.68	311.171	3.62114	-	-	-	-	-	-
S_lycopersicum_VFNTCherry_root_0463_2_DN820_c0_g1_i11	3698	3449.68	403.195	3.61345	-	-	-	-	-	-
S_lycopersicum_VFNTCherry_root_0463_2_DN3025_c0_g1_i3	2455	2206.68	252.198	3.53336	-	-	-	-	-	-
S_lycopersicum_VFNTCherry_root_0463_2_DN6637_c0_g1_i2	2867	2618.68	298.958	3.5295	-	-	-	-	-	-
S_lycopersicum_VFNTCherry_root_0463_2_DN5937_c0_g2_i2	3145	2896.68	329.971	3.52177	-	-	-	-	-	-
S_lycopersicum_VFNTCherry_root_0463_2_DN8429_c0_g3_i3	5581	5332.68	600.631	3.48215	-	-	-	-	-	-
S_lycopersicum_VFNTCherry_root_0463_2_DN1618_c0_g1_i1	3141	2892.68	319.917	3.41918	-	-	-	-	-	-
S_lycopersicum_VFNTCherry_root_0463_2_DN3568_c0_g1_i10	6431	6182.68	683.034	3.41547	-	-	-	-	-	-
S_lycopersicum_VFNTCherry_root_0463_2_DN22868_c0_g1_i1	3310	3061.68	329.474	3.32695	-	-	-	-	-	-
S_lycopersicum_VFNTCherry_root_0463_2_DN2563_c0_g1_i4	3570	3321.68	355.496	3.30874	-	-	-	-	-	-
S_lycopersicum_VFNTCherry_root_0463_2_DN3830_c2_g2_i2	5271	5022.68	535.178	3.29418	-	-	-	-	-	-
S_lycopersicum_VFNTCherry_root_0463_2_DN961_c1_g1_i5	4273	4024.68	414.236	3.18201	-	-	-	-	-	-
S_lycopersicum_VFNTCherry_root_0463_2_DN1618_c0_g1_i13	3746	3497.68	353.784	3.12711	-	-	-	-	-	-
S_lycopersicum_VFNTCherry_root_0463_2_DN3568_c0_g1_i16	6292	6043.68	602.056	3.07979	-	-	-	-	-	-
S_lycopersicum_VFNTCherry_root_0463_2_DN961_c1_g1_i28	4258	4009.68	382.779	2.95137	-	-	-	-	-	-
S_lycopersicum_VFNTCherry_root_0463_2_DN19635_c0_g1_i2	3814	3565.68	338.337	2.93354	-	-	-	-	-	-
S_lycopersicum_VFNTCherry_root_0463_2_DN8197_c1_g1_i2	3730	3481.68	329.624	2.92695	-	-	-	-	-	-
S_lycopersicum_VFNTCherry_root_0463_2_DN7089_c0_g2_i3	1020	771.683	72.7436	2.91435	-	-	-	-	-	-
S_lycopersicum_VFNTCherry_root_0463_2_DN8625_c0_g1_i1	3159	2910.68	271	2.87846	-	-	-	-	-	-
S_lycopersicum_VFNTCherry_root_0463_2_DN1112_c0_g1_i13	4452	4203.68	390.837	2.87443	-	-	-	-	-	-
S_lycopersicum_VFNTCherry_root_0463_2_DN6851_c0_g1_i2	3447	3198.68	286.498	2.76908	-	-	-	-	-	-
S_lycopersicum_VFNTCherry_root_0463_2_DN1603_c0_g2_i5	4476	4227.68	360.426	2.63572	-	-	-	-	-	-
S_lycopersicum_VFNTCherry_root_0463_2_DN30578_c0_g1_i1	2896	2647.68	219	2.5572	-	-	-	-	-	-
S_lycopersicum_VFNTCherry_root_0463_2_DN4270_c0_g1_i1	4538	4289.68	351.698	2.53472	-	-	-	-	-	-
S_lycopersicum_VFNTCherry_root_0463_2_DN3025_c0_g1_i6	2953	2704.68	221.566	2.53264	-	-	-	-	-	-
S_lycopersicum_VFNTCherry_root_0463_2_DN8366_c0_g1_i2	4144	3895.68	300.686	2.38624	-	-	-	-	-	-
S_lycopersicum_VFNTCherry_root_0463_2_DN2743_c0_g1_i3	4490	4241.68	320.725	2.33765	-	-	-	-	-	-
S_lycopersicum_VFNTCherry_root_0463_2_DN961_c1_g1_i10	5978	5729.68	412.747	2.2271	-	-	-	-	-	-
S_lycopersicum_VFNTCherry_root_0463_2_DN3281_c0_g1_i11	4759	4510.68	324.715	2.22559	-	-	-	-	-	-
S_lycopersicum_VFNTCherry_root_0463_2_DN1591_c0_g1_i7	3179	2930.68	209.534	2.21041	-	-	-	-	-	-
S_lycopersicum_VFNTCherry_root_0463_2_DN2705_c1_g1_i5	2103	1854.68	131.096	2.18528	-	-	-	-	-	-
S_lycopersicum_VFNTCherry_root_0463_2_DN3471_c0_g1_i4	4677	4428.68	307.949	2.14976	-	-	-	-	-	-
S_lycopersicum_VFNTCherry_root_0463_2_DN961_c1_g1_i27	5963	5714.68	390.247	2.11122	-	-	-	-	-	-
S_lycopersicum_VFNTCherry_root_0463_2_DN3568_c0_g1_i1	5844	5595.68	378.95	2.0937	-	-	-	-	-	-
S_lycopersicum_VFNTCherry_root_0463_2_DN3568_c0_g1_i4	6618	6369.68	409.825	1.98914	-	-	-	-	-	-
S_lycopersicum_VFNTCherry_root_0463_2_DN3890_c0_g1_i3	4387	4138.68	265.145	1.98065	-	-	-	-	-	-
S_lycopersicum_VFNTCherry_root_0463_2_DN4613_c1_g1_i2	5937	5688.68	354.807	1.92826	-	-	-	-	-	-
S_lycopersicum_VFNTCherry_root_0463_2_DN1112_c0_g1_i8	2577	2328.68	141.156	1.87403	-	-	-	-	-	-
S_lycopersicum_VFNTCherry_root_0463_2_DN25_c0_g1_i5	5374	5125.68	303.548	1.83089	-	-	-	-	-	-
S_lycopersicum_VFNTCherry_root_0463_2_DN1711_c0_g2_i2	2556	2307.68	133.406	1.78725	-	-	-	-	-	-
S_lycopersicum_VFNTCherry_root_0463_2_DN1370_c0_g1_i2	3490	3241.68	187.383	1.78709	-	-	-	-	-	-
S_lycopersicum_VFNTCherry_root_0463_2_DN25_c0_g1_i4	5481	5232.68	302.004	1.78433	-	-	-	-	-	-
S_lycopersicum_VFNTCherry_root_0463_2_DN11468_c0_g2_i4	3402	3153.68	179.409	1.75878	-	-	-	-	-	-
S_lycopersicum_VFNTCherry_root_0463_2_DN4270_c0_g1_i4	4093	3844.68	217.764	1.7511	-	-	-	-	-	-
S_lycopersicum_VFNTCherry_root_0463_2_DN16706_c0_g1_i3	3040	2791.68	157.239	1.74133	-	-	-	-	-	-
S_lycopersicum_VFNTCherry_root_0463_2_DN841_c0_g1_i11	3053	2804.68	155.277	1.71162	-	-	-	-	-	-
S_lycopersicum_VFNTCherry_root_0463_2_DN5145_c0_g1_i4	3381	3132.68	170.323	1.68091	-	-	-	-	-	-
S_lycopersicum_VFNTCherry_root_0463_2_DN14105_c0_g1_i1	3326	3077.68	166	1.66752	-	-	-	-	-	-
S_lycopersicum_VFNTCherry_root_0463_2_DN11468_c1_g1_i1	1581	1332.68	71.7463	1.6644	-	-	-	-	-	-
S_lycopersicum_VFNTCherry_root_0463_2_DN5145_c0_g1_i8	3303	3054.68	162.301	1.64264	-	-	-	-	-	-
S_lycopersicum_VFNTCherry_root_0463_2_DN3458_c0_g1_i13	6922	6673.68	354.069	1.64024	-	-	-	-	-	-
S_lycopersicum_VFNTCherry_root_0463_2_DN6637_c0_g1_i3	2887	2638.68	139.701	1.63681	-	-	-	-	-	-
S_lycopersicum_VFNTCherry_root_0463_2_DN7817_c0_g1_i6	3878	3629.68	186.562	1.58906	-	-	-	-	-	-
S_lycopersicum_VFNTCherry_root_0463_2_DN4613_c0_g2_i1	6043	5794.68	292.462	1.56036	-	-	-	-	-	-
S_lycopersicum_VFNTCherry_root_0463_2_DN1370_c0_g1_i1	3315	3066.68	148.476	1.49683	-	-	-	-	-	-
S_lycopersicum_VFNTCherry_root_0463_2_DN841_c0_g1_i10	3127	2878.68	138.604	1.48856	-	-	-	-	-	-
S_lycopersicum_VFNTCherry_root_0463_2_DN3458_c0_g1_i5	7825	7576.68	355.407	1.45022	-	-	-	-	-	-
S_lycopersicum_VFNTCherry_root_0463_2_DN25_c0_g1_i6	5297	5048.68	236.362	1.44739	-	-	-	-	-	-
S_lycopersicum_VFNTCherry_root_0463_2_DN25_c0_g1_i7	5553	5304.68	243.524	1.41928	-	-	-	-	-	-
S_lycopersicum_VFNTCherry_root_0463_2_DN25_c0_g1_i10	5404	5155.68	236.039	1.41541	-	-	-	-	-	-
S_lycopersicum_VFNTCherry_root_0463_2_DN5070_c0_g1_i6	5564	5315.68	241.339	1.40364	-	-	-	-	-	-
S_lycopersicum_VFNTCherry_root_0463_2_DN1711_c0_g1_i2	3079	2830.68	125.386	1.36945	-	-	-	-	-	-
S_lycopersicum_VFNTCherry_root_0463_2_DN3458_c0_g1_i7	7643	7394.68	324.521	1.35678	-	-	-	-	-	-
S_lycopersicum_VFNTCherry_root_0463_2_DN3458_c0_g1_i10	6740	6491.68	283.567	1.35047	-	-	-	-	-	-
S_lycopersicum_VFNTCherry_root_0463_2_DN1112_c0_g1_i2	4323	4074.68	175.554	1.33199	-	-	-	-	-	-
S_lycopersicum_VFNTCherry_root_0463_2_DN701_c0_g1_i5	4565	4316.68	185.933	1.33166	-	-	-	-	-	-
S_lycopersicum_VFNTCherry_root_0463_2_DN5892_c0_g1_i2	3506	3257.68	140.058	1.32918	-	-	-	-	-	-
S_lycopersicum_VFNTCherry_root_0463_2_DN7089_c0_g2_i1	1100	851.683	34.8559	1.26527	-	-	-	-	-	-
S_lycopersicum_VFNTCherry_root_0463_2_DN961_c1_g1_i16	4149	3900.68	159.179	1.26163	-	-	-	-	-	-
S_lycopersicum_VFNTCherry_root_0463_2_DN3568_c0_g1_i12	6170	5921.68	232.693	1.21485	-	-	-	-	-	-
S_lycopersicum_VFNTCherry_root_0463_2_DN10976_c0_g1_i1	2184	1935.68	76	1.21385	-	-	-	-	-	-
S_lycopersicum_VFNTCherry_root_0463_2_DN11466_c0_g3_i3	1731	1482.68	57.1078	1.19078	-	-	-	-	-	-
S_lycopersicum_VFNTCherry_root_0463_2_DN3793_c0_g1_i4	5118	4869.68	185.406	1.17709	-	-	-	-	-	-
S_lycopersicum_VFNTCherry_root_0463_2_DN6851_c0_g1_i1	3509	3260.68	123.502	1.17099	-	-	-	-	-	-
S_lycopersicum_VFNTCherry_root_0463_2_DN3568_c0_g1_i11	6031	5782.68	218.413	1.16771	-	-	-	-	-	-
S_lycopersicum_VFNTCherry_root_0463_2_DN961_c1_g1_i1	4134	3885.68	146.026	1.16185	-	-	-	-	-	-
S_lycopersicum_VFNTCherry_root_0463_2_DN6398_c0_g1_i8	3839	3590.68	134.005	1.1538	-	-	-	-	-	-
S_lycopersicum_VFNTCherry_root_0463_2_DN3345_c0_g4_i3	4868	4619.68	172.165	1.15217	-	-	-	-	-	-
S_lycopersicum_VFNTCherry_root_0463_2_DN701_c0_g1_i2	4669	4420.68	163.234	1.14158	-	-	-	-	-	-
S_lycopersicum_VFNTCherry_root_0463_2_DN5145_c0_g1_i5	3398	3149.68	115.215	1.13091	-	-	-	-	-	-
S_lycopersicum_VFNTCherry_root_0463_2_DN25_c0_g1_i11	5476	5227.68	190.265	1.12522	-	-	-	-	-	-
S_lycopersicum_VFNTCherry_root_0463_2_DN3432_c0_g4_i2	2107	1858.68	65.573	1.0907	-	-	-	-	-	-
S_lycopersicum_VFNTCherry_root_0463_2_DN3345_c0_g4_i4	4859	4610.68	159.22	1.06762	-	-	-	-	-	-
S_lycopersicum_VFNTCherry_root_0463_2_DN4283_c1_g1_i3	2658	2409.68	81.475	1.04532	-	-	-	-	-	-
S_lycopersicum_VFNTCherry_root_0463_2_DN5070_c0_g1_i12	5065	4816.68	162.848	1.04525	-	-	-	-	-	-
S_lycopersicum_VFNTCherry_root_0463_2_DN961_c1_g1_i30	4208	3959.68	131.954	1.03026	-	-	-	-	-	-
S_lycopersicum_VFNTCherry_root_0463_2_DN3281_c0_g1_i5	8771	8522.68	279.807	1.01501	-	-	-	-	-	-
S_lycopersicum_VFNTCherry_root_0463_2_DN961_c1_g1_i33	5913	5664.68	185.272	1.01116	-	-	-	-	-	-
S_lycopersicum_VFNTCherry_root_0463_2_DN3793_c0_g1_i2	4727	4478.68	140.56	0.970282	-	-	-	-	-	-
S_lycopersicum_VFNTCherry_root_0463_2_DN3471_c0_g1_i2	4832	4583.68	143.304	0.966561	-	-	-	-	-	-
S_lycopersicum_VFNTCherry_root_0463_2_DN961_c1_g1_i22	5898	5649.68	174.551	0.955177	-	-	-	-	-	-
S_lycopersicum_VFNTCherry_root_0463_2_DN961_c1_g1_i18	4193	3944.68	121.06	0.948798	-	-	-	-	-	-
S_lycopersicum_VFNTCherry_root_0463_2_DN3830_c2_g2_i4	5476	5227.68	158.847	0.939413	-	-	-	-	-	-
S_lycopersicum_VFNTCherry_root_0463_2_DN3471_c0_g1_i1	4804	4555.68	137.641	0.934071	-	-	-	-	-	-
S_lycopersicum_VFNTCherry_root_0463_2_DN3281_c0_g2_i3	4277	4028.68	119.578	0.91764	-	-	-	-	-	-
S_lycopersicum_VFNTCherry_root_0463_2_DN3281_c0_g1_i4	5164	4915.68	138.231	0.869374	-	-	-	-	-	-
S_lycopersicum_VFNTCherry_root_0463_2_DN3568_c0_g1_i2	1733	1484.68	41.562	0.865463	-	-	-	-	-	-
S_lycopersicum_VFNTCherry_root_0463_2_DN5070_c0_g1_i1	4843	4594.68	124.668	0.838852	-	-	-	-	-	-
S_lycopersicum_VFNTCherry_root_0463_2_DN6398_c0_g1_i12	4007	3758.68	101.07	0.831324	-	-	-	-	-	-
S_lycopersicum_VFNTCherry_root_0463_2_DN31756_c0_g1_i1	1864	1615.68	43	0.822807	-	-	-	-	-	-
S_lycopersicum_VFNTCherry_root_0463_2_DN3616_c0_g1_i4	10245	9996.68	266.008	0.822668	-	-	-	-	-	-
S_lycopersicum_VFNTCherry_root_0463_2_DN11468_c0_g2_i2	3729	3480.68	92.3262	0.820061	-	-	-	-	-	-
S_lycopersicum_VFNTCherry_root_0463_2_DN3345_c0_g4_i5	3898	3649.68	96.4893	0.817353	-	-	-	-	-	-
S_lycopersicum_VFNTCherry_root_0463_2_DN4270_c0_g1_i2	4643	4394.68	110.877	0.780012	-	-	-	-	-	-
S_lycopersicum_VFNTCherry_root_0463_2_DN3793_c0_g1_i1	5003	4754.68	119.745	0.778614	-	-	-	-	-	-
S_lycopersicum_VFNTCherry_root_0463_2_DN4613_c1_g1_i7	5864	5615.68	140.984	0.776164	-	-	-	-	-	-
S_lycopersicum_VFNTCherry_root_0463_2_DN3616_c0_g1_i6	9983	9734.68	233.305	0.74095	-	-	-	-	-	-
S_lycopersicum_VFNTCherry_root_0463_2_DN3616_c0_g1_i3	10038	9789.68	229.717	0.725455	-	-	-	-	-	-
S_lycopersicum_VFNTCherry_root_0463_2_DN16706_c0_g1_i1	3032	2783.68	63.01	0.699802	-	-	-	-	-	-
S_lycopersicum_VFNTCherry_root_0463_2_DN3568_c0_g1_i18	6357	6108.68	136.939	0.693053	-	-	-	-	-	-
S_lycopersicum_VFNTCherry_root_0463_2_DN3458_c0_g1_i19	6999	6750.68	148.697	0.680988	-	-	-	-	-	-
S_lycopersicum_VFNTCherry_root_0463_2_DN7817_c0_g1_i4	4662	4413.68	94.8336	0.664273	-	-	-	-	-	-
S_lycopersicum_VFNTCherry_root_0463_2_DN5070_c0_g1_i2	4980	4731.68	96.9551	0.633492	-	-	-	-	-	-
S_lycopersicum_VFNTCherry_root_0463_2_DN3281_c0_g1_i6	8303	8054.68	164.674	0.632065	-	-	-	-	-	-
S_lycopersicum_VFNTCherry_root_0463_2_DN37934_c0_g1_i1	976	727.736	14	0.594758	-	-	-	-	-	-
S_lycopersicum_VFNTCherry_root_0463_2_DN3458_c0_g1_i3	6817	6568.68	116.271	0.54724	-	-	-	-	-	-
S_lycopersicum_VFNTCherry_root_0463_2_DN6398_c0_g1_i6	3651	3402.68	57.9085	0.526146	-	-	-	-	-	-
S_lycopersicum_VFNTCherry_root_0463_2_DN961_c1_g1_i3	3813	3564.68	56.3456	0.48868	-	-	-	-	-	-
S_lycopersicum_VFNTCherry_root_0463_2_DN9836_c0_g1_i1	4041	3792.68	58.1278	0.47383	-	-	-	-	-	-
S_lycopersicum_VFNTCherry_root_0463_2_DN3793_c0_g1_i5	4959	4710.68	71.4883	0.469177	-	-	-	-	-	-
S_lycopersicum_VFNTCherry_root_0463_2_DN19635_c0_g1_i1	3417	3168.68	46.6634	0.455285	-	-	-	-	-	-
S_lycopersicum_VFNTCherry_root_0463_2_DN2705_c1_g1_i1	5337	5088.68	74.5722	0.453062	-	-	-	-	-	-
S_lycopersicum_VFNTCherry_root_0463_2_DN7817_c0_g1_i2	3950	3701.68	54.1009	0.451846	-	-	-	-	-	-
S_lycopersicum_VFNTCherry_root_0463_2_DN961_c1_g1_i26	3798	3549.68	50.7942	0.442395	-	-	-	-	-	-
S_lycopersicum_VFNTCherry_root_0463_2_DN3471_c0_g1_i5	4959	4710.68	65.8161	0.43195	-	-	-	-	-	-
S_lycopersicum_VFNTCherry_root_0463_2_DN1603_c0_g2_i1	5216	4967.68	68.8236	0.428321	-	-	-	-	-	-
S_lycopersicum_VFNTCherry_root_0463_2_DN3281_c0_g1_i9	4679	4430.68	56.3439	0.393153	-	-	-	-	-	-
S_lycopersicum_VFNTCherry_root_0463_2_DN6637_c0_g1_i1	2961	2712.68	33.341	0.379983	-	-	-	-	-	-
S_lycopersicum_VFNTCherry_root_0463_2_DN820_c0_g1_i2	2514	2265.68	26.5973	0.362931	-	-	-	-	-	-
S_lycopersicum_VFNTCherry_root_0463_2_DN3458_c0_g1_i15	6685	6436.68	65.7654	0.315879	-	-	-	-	-	-
S_lycopersicum_VFNTCherry_root_0463_2_DN6398_c0_g1_i10	3389	3140.68	31.628	0.311339	-	-	-	-	-	-
S_lycopersicum_VFNTCherry_root_0463_2_DN3025_c0_g1_i7	2962	2713.68	26.8567	0.305971	-	-	-	-	-	-
S_lycopersicum_VFNTCherry_root_0463_2_DN3458_c0_g1_i16	6503	6254.68	49.6451	0.24539	-	-	-	-	-	-
S_lycopersicum_VFNTCherry_root_0463_2_DN6398_c0_g1_i4	2505	2256.68	17.3344	0.237479	-	-	-	-	-	-
S_lycopersicum_VFNTCherry_root_0463_2_DN841_c0_g1_i7	3026	2777.68	20.2772	0.225689	-	-	-	-	-	-
S_lycopersicum_VFNTCherry_root_0463_2_DN2743_c0_g1_i6	4580	4331.68	31.0005	0.221257	-	-	-	-	-	-
S_lycopersicum_VFNTCherry_root_0463_2_DN3616_c0_g1_i2	10306	10057.7	71.6171	0.220143	-	-	-	-	-	-
S_lycopersicum_VFNTCherry_root_0463_2_DN3568_c0_g1_i5	6394	6145.68	41.2997	0.20776	-	-	-	-	-	-
S_lycopersicum_VFNTCherry_root_0463_2_DN841_c0_g1_i12	3100	2851.68	18.6849	0.20257	-	-	-	-	-	-
S_lycopersicum_VFNTCherry_root_0463_2_DN1591_c0_g1_i10	5038	4789.68	25.1595	0.162398	-	-	-	-	-	-
S_lycopersicum_VFNTCherry_root_0463_2_DN3458_c0_g1_i2	6459	6210.68	30.3391	0.151025	-	-	-	-	-	-
S_lycopersicum_VFNTCherry_root_0463_2_DN3568_c0_g1_i8	6581	6332.68	26.2612	0.128207	-	-	-	-	-	-
S_lycopersicum_VFNTCherry_root_0463_2_DN1618_c0_g1_i8	3746	3497.68	13.1215	0.115981	-	-	-	-	-	-
S_lycopersicum_VFNTCherry_root_0463_2_DN1267_c0_g3_i1	2853	2604.68	9.02646	0.107139	-	-	-	-	-	-
S_lycopersicum_VFNTCherry_root_0463_2_DN3281_c0_g1_i10	5137	4888.68	15.7569	0.0996471	-	-	-	-	-	-
S_lycopersicum_VFNTCherry_root_0463_2_DN3568_c0_g1_i15	6133	5884.68	11.6307	0.0611037	-	-	-	-	-	-
S_lycopersicum_VFNTCherry_root_0463_2_DN6398_c0_g1_i5	3745	3496.68	0.000217936	1.9269e-06	-	-	-	-	-	-
S_lycopersicum_VFNTCherry_root_0463_2_DN961_c1_g1_i15	5968	5719.68	2.12796e-05	1.15021e-07	-	-	-	-	-	-
S_lycopersicum_VFNTCherry_root_0463_2_DN961_c1_g1_i12	5953	5704.68	1.92127e-05	1.04122e-07	-	-	-	-	-	-
S_lycopersicum_VFNTCherry_root_0463_2_DN5070_c0_g1_i7	4932	4683.68	6.37562e-06	4.20843e-08	-	-	-	-	-	-
S_lycopersicum_VFNTCherry_root_0463_2_DN1112_c0_g1_i1	4267	4018.68	4.55624e-08	3.50516e-10	-	-	-	-	-	-
S_lycopersicum_VFNTCherry_root_0463_2_DN3025_c0_g1_i2	2253	2004.68	0	0	-	-	-	-	-	-
S_lycopersicum_VFNTCherry_root_0463_2_DN3025_c0_g1_i8	2262	2013.68	0	0	-	-	-	-	-	-
S_lycopersicum_VFNTCherry_root_0463_2_DN3025_c0_g1_i1	3146	2897.68	0	0	-	-	-	-	-	-
S_lycopersicum_VFNTCherry_root_0463_2_DN1603_c0_g2_i6	1827	1578.68	0	0	-	-	-	-	-	-
S_lycopersicum_VFNTCherry_root_0463_2_DN1618_c0_g1_i15	3338	3089.68	0	0	-	-	-	-	-	-
S_lycopersicum_VFNTCherry_root_0463_2_DN3647_c0_g1_i2	3603	3354.68	0	0	-	-	-	-	-	-
S_lycopersicum_VFNTCherry_root_0463_2_DN820_c0_g1_i9	2399	2150.68	0	0	-	-	-	-	-	-
S_lycopersicum_VFNTCherry_root_0463_2_DN841_c0_g1_i14	3031	2782.68	0	0	-	-	-	-	-	-
S_lycopersicum_VFNTCherry_root_0463_2_DN1112_c0_g1_i7	4360	4111.68	0	0	-	-	-	-	-	-
S_lycopersicum_VFNTCherry_root_0463_2_DN1112_c0_g1_i5	4396	4147.68	0	0	-	-	-	-	-	-
S_lycopersicum_VFNTCherry_root_0463_2_DN1112_c0_g1_i12	2567	2318.68	0	0	-	-	-	-	-	-

## Sheet: Sam_SP2273
Transcript ID	Transcript Length	Effective Length	Estimated Counts	Transcripts per million (tpm)	NLR BLAST hit	NLR gene identifier	CDS DNA sequence % similarity
S_americanum_SP2273_DN2727_c0_g1_i2	3344	3074.33	4383.08	18.6594	-	-	-
S_americanum_SP2273_DN8289_c0_g1_i6	3437	3167.33	4203.89	17.3711	-	-	-
S_americanum_SP2273_DN171_c0_g1_i10	4833	4563.33	5312.08	15.2353	-	-	-
S_americanum_SP2273_DN3899_c0_g1_i3	2872	2602.33	2941.01	14.7912	-	-	-
S_americanum_SP2273_DN15456_c1_g2_i1	3092	2822.33	2853	13.2301	NRC4a	XM_004236910	68.5
S_americanum_SP2273_DN486_c0_g1_i5	2925	2655.33	2508.62	12.3647	-	-	-
S_americanum_SP2273_DN4192_c0_g1_i1	3147	2877.33	2271.59	10.3326	-	-	-
S_americanum_SP2273_DN337_c2_g1_i2	3436	3166.33	2399.69	9.91899	-	-	-
S_americanum_SP2273_DN3920_c0_g1_i4	3748	3478.33	2399.49	9.02853	TYNBS2	AB974357	71.858
S_americanum_SP2273_DN1517_c1_g1_i2	2702	2432.33	1569.43	8.44476	-	-	-
S_americanum_SP2273_DN2482_c0_g1_i1	3070	2800.33	1658.6	7.75178	NRC1	NM_001247273	78.7
S_americanum_SP2273_DN44369_c0_g1_i1	3167	2897.33	1586	7.1643	-	-	-
S_americanum_SP2273_DN354_c0_g1_i3	3527	3257.33	1626.09	6.53358	Rpi-amr1e	MW348763	97.272
S_americanum_SP2273_DN4320_c0_g1_i1	3239	2969.33	1474.87	6.50074	RPI	AY426259	82.1
S_americanum_SP2273_DN8982_c1_g2_i1	3144	2874.33	1275	5.80553	-	-	-
S_americanum_SP2273_DN2715_c0_g1_i6	2668	2398.33	1011.86	5.52179	-	-	-
S_americanum_SP2273_DN4811_c0_g1_i1	815	545.333	203.962	4.89505	-	-	-
S_americanum_SP2273_DN8982_c1_g1_i2	3218	2948.33	1010.67	4.48643	-	-	-
S_americanum_SP2273_DN1448_c0_g2_i1	5819	5549.33	1668	3.93391	R1c-1	AY955223	76.458
S_americanum_SP2273_DN73_c2_g1_i3	4248	3978.33	1164.76	3.83182	-	-	-
S_americanum_SP2273_DN1372_c0_g1_i1	4937	4667.33	1308.35	3.66879	-	-	-
S_americanum_SP2273_DN1372_c0_g1_i8	2990	2720.33	746.09	3.58954	-	-	-
S_americanum_SP2273_DN14949_c0_g1_i4	3104	2834.33	775.525	3.58108	Tm-2	AF536201	75.008
S_americanum_SP2273_DN10774_c0_g2_i2	3910	3640.33	995.48	3.57899	-	-	-
S_americanum_SP2273_DN171_c0_g1_i8	4966	4696.33	1270.72	3.54127	-	-	-
S_americanum_SP2273_DN2727_c0_g1_i1	3894	3624.33	900.916	3.25331	-	-	-
S_americanum_SP2273_DN10337_c0_g1_i2	3328	3058.33	699.617	2.99395	NRC0	XM_004248127	95.5
S_americanum_SP2273_DN1175_c0_g1_i16	3722	3452.33	768.993	2.91527	-	-	-
S_americanum_SP2273_DN7277_c0_g2_i1	2966	2696.33	598.582	2.90549	-	-	-
S_americanum_SP2273_DN8320_c0_g2_i9	5675	5405.33	1197.49	2.89946	-	-	-
S_americanum_SP2273_DN1448_c0_g1_i6	4485	4215.33	877.703	2.72511	-	-	-
S_americanum_SP2273_DN1612_c0_g1_i4	6117	5847.33	1179.6	2.64025	-	-	-
S_americanum_SP2273_DN4255_c0_g1_i6	4505	4235.33	853.862	2.63858	-	-	-
S_americanum_SP2273_DN16453_c0_g2_i2	3540	3270.33	619.566	2.4795	-	-	-
S_americanum_SP2273_DN171_c0_g1_i3	4091	3821.33	718.372	2.46039	-	-	-
S_americanum_SP2273_DN409_c1_g1_i4	2010	1740.33	322.335	2.42407	-	-	-
S_americanum_SP2273_DN2447_c0_g5_i4	3686	3416.33	602.796	2.30929	-	-	-
S_americanum_SP2273_DN409_c1_g1_i1	2019	1749.33	303.65	2.2718	Rpi	FJ536346	71.155
S_americanum_SP2273_DN8289_c0_g1_i2	3602	3332.33	574.77	2.25743	-	-	-
S_americanum_SP2273_DN448_c0_g1_i6	4950	4680.33	802.309	2.24354	-	-	-
S_americanum_SP2273_DN3064_c0_g1_i3	3493	3223.33	539.232	2.18947	-	-	-
S_americanum_SP2273_DN2715_c0_g1_i9	2833	2563.33	411.906	2.10311	-	-	-
S_americanum_SP2273_DN8289_c0_g1_i1	3450	3180.33	504.215	2.07497	-	-	-
S_americanum_SP2273_DN8320_c0_g2_i4	5531	5261.33	808.625	2.0115	-	-	-
S_americanum_SP2273_DN448_c0_g1_i1	4979	4709.33	719.525	1.99966	-	-	-
S_americanum_SP2273_DN17024_c0_g1_i1	3876	3606.33	551	1.99965	-	-	-
S_americanum_SP2273_DN448_c0_g1_i2	5002	4732.33	704.699	1.94893	-	-	-
S_americanum_SP2273_DN4881_c0_g4_i2	2540	2270.33	331	1.90813	-	-	-
S_americanum_SP2273_DN145_c0_g2_i6	3924	3654.33	522.214	1.87029	-	-	-
S_americanum_SP2273_DN18613_c0_g1_i1	3018	2748.33	391.872	1.86614	StrPtr1	XM_006340033	96.5
S_americanum_SP2273_DN2047_c0_g1_i14	2670	2400.33	341.144	1.86009	Rpi-amr3	KT373889	82.543
S_americanum_SP2273_DN448_c0_g1_i17	4869	4599.33	616.346	1.75388	-	-	-
S_americanum_SP2273_DN1448_c0_g1_i8	3523	3253.33	428.631	1.72435	-	-	-
S_americanum_SP2273_DN1612_c0_g1_i8	6626	6356.33	837.136	1.72369	-	-	-
S_americanum_SP2273_DN6128_c0_g1_i2	3143	2873.33	372.152	1.69513	-	-	-
S_americanum_SP2273_DN9978_c0_g3_i1	2165	1895.33	239	1.65037	-	-	-
S_americanum_SP2273_DN354_c0_g1_i8	4612	4342.33	545.029	1.64273	Rpi-amr1e	MW348763	96.22
S_americanum_SP2273_DN3570_c0_g1_i1	2545	2275.33	279.673	1.6087	-	-	-
S_americanum_SP2273_DN2715_c0_g1_i1	2651	2381.33	285.804	1.57079	-	-	-
S_americanum_SP2273_DN8320_c0_g2_i2	5764	5494.33	650.135	1.54867	-	-	-
S_americanum_SP2273_DN145_c0_g2_i4	4043	3773.33	442.107	1.53346	-	-	-
S_americanum_SP2273_DN448_c0_g1_i9	4921	4651.33	538.409	1.51497	-	-	-
S_americanum_SP2273_DN2715_c0_g1_i15	2680	2410.33	276.129	1.49936	-	-	-
S_americanum_SP2273_DN2189_c1_g3_i1	3163	2893.33	330	1.49274	-	-	-
S_americanum_SP2273_DN1503_c0_g1_i7	3844	3574.33	406.855	1.48975	Mi-1	NM_001247693	79.143
S_americanum_SP2273_DN16453_c0_g1_i3	2972	2702.33	305.431	1.47925	Bs2	AF202179	75.493
S_americanum_SP2273_DN2715_c0_g1_i4	2707	2437.33	273.352	1.46783	-	-	-
S_americanum_SP2273_DN1612_c0_g1_i9	5765	5495.33	595.422	1.41808	-	-	-
S_americanum_SP2273_DN354_c0_g1_i1	4247	3977.33	421.795	1.38796	Rpi-amr1e	MW348763	96.848
S_americanum_SP2273_DN3526_c0_g2_i1	4247	3977.33	416	1.3689	-	-	-
S_americanum_SP2273_DN4320_c0_g1_i3	3239	2969.33	308.181	1.35836	-	-	-
S_americanum_SP2273_DN2715_c0_g1_i13	2625	2355.33	244.18	1.35683	-	-	-
S_americanum_SP2273_DN486_c0_g1_i2	2437	2167.33	222.273	1.34224	-	-	-
S_americanum_SP2273_DN1503_c0_g1_i6	3419	3149.33	314.188	1.30569	-	-	-
S_americanum_SP2273_DN3899_c0_g1_i1	3319	3049.33	303.377	1.30211	-	-	-
S_americanum_SP2273_DN9504_c0_g1_i1	3734	3464.33	328.676	1.2417	-	-	-
S_americanum_SP2273_DN2858_c1_g2_i10	5555	5285.33	485.724	1.20278	-	-	-
S_americanum_SP2273_DN12493_c0_g1_i8	3952	3682.33	327.656	1.16456	-	-	-
S_americanum_SP2273_DN3064_c0_g1_i2	3396	3126.33	277.783	1.16289	-	-	-
S_americanum_SP2273_DN1612_c0_g1_i7	5496	5226.33	446.134	1.11722	-	-	-
S_americanum_SP2273_DN171_c0_g1_i4	4224	3954.33	331.913	1.09855	-	-	-
S_americanum_SP2273_DN1175_c0_g1_i11	3895	3625.33	297.99	1.07578	-	-	-
S_americanum_SP2273_DN8002_c0_g1_i1	1860	1590.33	129	1.06162	-	-	-
S_americanum_SP2273_DN6180_c1_g3_i1	3824	3554.33	286.817	1.05613	-	-	-
S_americanum_SP2273_DN4351_c0_g1_i1	3616	3346.33	266.823	1.04357	-	-	-
S_americanum_SP2273_DN27347_c0_g1_i1	3327	3057.33	243	1.04024	-	-	-
S_americanum_SP2273_DN15998_c0_g1_i1	3909	3639.33	273	0.98177	-	-	-
S_americanum_SP2273_DN1448_c0_g1_i5	3956	3686.33	274.732	0.975401	-	-	-
S_americanum_SP2273_DN11572_c0_g3_i1	3183	2913.33	214.644	0.96427	-	-	-
S_americanum_SP2273_DN14286_c0_g2_i1	2689	2419.33	177	0.957517	-	-	-
S_americanum_SP2273_DN145_c0_g2_i12	3904	3634.33	263.375	0.94846	-	-	-
S_americanum_SP2273_DN742_c1_g1_i4	3235	2965.33	211.978	0.935592	-	-	-
S_americanum_SP2273_DN10774_c0_g2_i3	5108	4838.33	339.107	0.917299	-	-	-
S_americanum_SP2273_DN1503_c0_g1_i4	3856	3586.33	246.362	0.899068	-	-	-
S_americanum_SP2273_DN8320_c0_g2_i8	5765	5495.33	375.985	0.895459	-	-	-
S_americanum_SP2273_DN742_c1_g1_i13	3971	3701.33	243.201	0.859956	-	-	-
S_americanum_SP2273_DN17340_c0_g1_i5	3542	3272.33	213.456	0.85373	-	-	-
S_americanum_SP2273_DN50142_c0_g1_i1	3569	3299.33	214	0.8489	-	-	-
S_americanum_SP2273_DN32285_c0_g1_i1	3136	2866.33	182	0.831025	-	-	-
S_americanum_SP2273_DN1503_c0_g1_i2	4149	3879.33	245.496	0.828241	-	-	-
S_americanum_SP2273_DN3064_c0_g1_i1	2229	1959.33	122.984	0.821504	-	-	-
S_americanum_SP2273_DN2732_c1_g1_i5	3374	3104.33	194.348	0.81937	-	-	-
S_americanum_SP2273_DN6388_c0_g1_i1	2475	2205.33	138	0.818981	-	-	-
S_americanum_SP2273_DN12493_c0_g1_i6	4000	3730.33	228.723	0.802475	-	-	-
S_americanum_SP2273_DN17340_c0_g1_i4	3643	3373.33	206.544	0.801349	-	-	-
S_americanum_SP2273_DN486_c0_g1_i10	2362	2092.33	127.204	0.795684	-	-	-
S_americanum_SP2273_DN3920_c0_g1_i1	3898	3628.33	220.563	0.7956	-	-	-
S_americanum_SP2273_DN29252_c0_g1_i4	2768	2498.33	143.997	0.754348	-	-	-
S_americanum_SP2273_DN5856_c0_g1_i4	3032	2762.33	158.471	0.750831	-	-	-
S_americanum_SP2273_DN38685_c0_g1_i1	4484	4214.33	240	0.745335	-	-	-
S_americanum_SP2273_DN9995_c0_g1_i1	4811	4541.33	258.279	0.744346	-	-	-
S_americanum_SP2273_DN16453_c0_g2_i1	3387	3117.33	174.434	0.732346	-	-	-
S_americanum_SP2273_DN5856_c0_g1_i3	2888	2618.33	144.47	0.722139	-	-	-
S_americanum_SP2273_DN4351_c0_g1_i2	3800	3530.33	194.584	0.721374	-	-	-
S_americanum_SP2273_DN2858_c1_g2_i15	5642	5372.33	286.432	0.697796	-	-	-
S_americanum_SP2273_DN4255_c0_g1_i1	4794	4524.33	239.692	0.693374	-	-	-
S_americanum_SP2273_DN1503_c0_g1_i9	3724	3454.33	181.78	0.688732	-	-	-
S_americanum_SP2273_DN9995_c0_g1_i2	4969	4699.33	247.187	0.688428	-	-	-
S_americanum_SP2273_DN2732_c1_g1_i6	3510	3240.33	166.988	0.674473	-	-	-
S_americanum_SP2273_DN1372_c0_g1_i9	2642	2372.33	121.231	0.668816	-	-	-
S_americanum_SP2273_DN742_c1_g1_i10	1995	1725.33	86.4685	0.655925	-	-	-
S_americanum_SP2273_DN29252_c0_g1_i2	2873	2603.33	129.478	0.650931	-	-	-
S_americanum_SP2273_DN14256_c0_g1_i5	3864	3594.33	169.18	0.616025	-	-	-
S_americanum_SP2273_DN2858_c1_g2_i19	4655	4385.33	203.199	0.606439	-	-	-
S_americanum_SP2273_DN1372_c0_g1_i3	5521	5251.33	242.606	0.604646	-	-	-
S_americanum_SP2273_DN2715_c0_g1_i10	2845	2575.33	117.872	0.599029	-	-	-
S_americanum_SP2273_DN1517_c1_g1_i4	2000	1730.33	78.0575	0.59041	-	-	-
S_americanum_SP2273_DN1448_c0_g1_i4	3229	2959.33	132.995	0.588182	-	-	-
S_americanum_SP2273_DN2482_c0_g1_i2	3049	2779.33	124.399	0.585796	-	-	-
S_americanum_SP2273_DN11929_c0_g1_i2	1133	863.333	37	0.560909	-	-	-
S_americanum_SP2273_DN337_c2_g1_i1	3643	3373.33	144.312	0.559902	-	-	-
S_americanum_SP2273_DN12493_c0_g1_i4	5262	4992.33	206.01	0.540076	-	-	-
S_americanum_SP2273_DN14256_c0_g1_i3	3050	2780.33	112.19	0.52811	-	-	-
S_americanum_SP2273_DN354_c0_g1_i4	5332	5062.33	202.427	0.523343	-	-	-
S_americanum_SP2273_DN1503_c0_g1_i1	4161	3891.33	154.343	0.519109	-	-	-
S_americanum_SP2273_DN2858_c1_g2_i13	5555	5285.33	206.701	0.511847	-	-	-
S_americanum_SP2273_DN1448_c0_g1_i1	4458	4188.33	163.732	0.511635	-	-	-
S_americanum_SP2273_DN1448_c0_g1_i3	4040	3770.33	146.986	0.510228	-	-	-
S_americanum_SP2273_DN1372_c0_g1_i7	2945	2675.33	103.063	0.504192	-	-	-
S_americanum_SP2273_DN1503_c0_g1_i5	4006	3736.33	142.386	0.498759	-	-	-
S_americanum_SP2273_DN6520_c0_g1_i3	4110	3840.33	146.228	0.498344	-	-	-
S_americanum_SP2273_DN2732_c1_g1_i4	4165	3895.33	145.86	0.490072	-	-	-
S_americanum_SP2273_DN9504_c0_g1_i5	4472	4202.33	154.472	0.481092	-	-	-
S_americanum_SP2273_DN2447_c0_g2_i5	4202	3932.33	143.828	0.478698	-	-	-
S_americanum_SP2273_DN2715_c0_g1_i8	2686	2416.33	86.4549	0.468276	-	-	-
S_americanum_SP2273_DN2447_c0_g2_i7	3795	3525.33	121.37	0.45059	-	-	-
S_americanum_SP2273_DN1372_c0_g1_i6	4054	3784.33	129.377	0.447441	-	-	-
S_americanum_SP2273_DN13002_c0_g1_i4	4525	4255.33	139.565	0.429252	Hero	AJ457052	78.1
S_americanum_SP2273_DN8289_c0_g1_i3	3615	3345.33	106.126	0.415196	-	-	-
S_americanum_SP2273_DN145_c0_g2_i1	4618	4348.33	137.765	0.414655	-	-	-
S_americanum_SP2273_DN2732_c1_g1_i1	4301	4031.33	127.635	0.414373	-	-	-
S_americanum_SP2273_DN2732_c1_g1_i2	3524	3254.33	102.592	0.412591	-	-	-
S_americanum_SP2273_DN2715_c0_g1_i3	2663	2393.33	74.1829	0.405667	-	-	-
S_americanum_SP2273_DN4811_c0_g1_i5	933	663.333	19.8212	0.391081	-	-	-
S_americanum_SP2273_DN2447_c0_g2_i9	3195	2925.33	87.0537	0.389476	-	-	-
S_americanum_SP2273_DN2715_c0_g1_i11	2719	2449.33	72.1982	0.385787	-	-	-
S_americanum_SP2273_DN8289_c0_g1_i5	4304	4034.33	117.987	0.382765	-	-	-
S_americanum_SP2273_DN1503_c0_g1_i3	3581	3311.33	96.5731	0.3817	-	-	-
S_americanum_SP2273_DN11818_c1_g1_i2	2385	2115.33	61	0.377416	-	-	-
S_americanum_SP2273_DN9995_c0_g1_i3	5384	5114.33	145.534	0.37243	-	-	-
S_americanum_SP2273_DN145_c0_g2_i8	3839	3569.33	99.6654	0.365449	-	-	-
S_americanum_SP2273_DN3920_c0_g1_i5	3268	2998.33	83.122	0.362832	-	-	-
S_americanum_SP2273_DN73_c2_g1_i2	4325	4055.33	111.295	0.359184	-	-	-
S_americanum_SP2273_DN4255_c0_g1_i3	4620	4350.33	117.449	0.353343	-	-	-
S_americanum_SP2273_DN16225_c0_g2_i1	2909	2639.33	70	0.347115	-	-	-
S_americanum_SP2273_DN486_c0_g1_i1	2955	2685.33	69.9473	0.340912	-	-	-
S_americanum_SP2273_DN2803_c0_g1_i1	5141	4871.33	126.658	0.340295	-	-	-
S_americanum_SP2273_DN2715_c0_g1_i12	2725	2455.33	61.6983	0.328876	-	-	-
S_americanum_SP2273_DN6074_c0_g1_i7	4322	4052.33	100.888	0.325841	-	-	-
S_americanum_SP2273_DN2447_c0_g2_i2	2788	2518.33	62.28	0.323672	-	-	-
S_americanum_SP2273_DN2447_c0_g5_i1	3770	3500.33	86.1922	0.322276	-	-	-
S_americanum_SP2273_DN11138_c2_g2_i4	2364	2094.33	51.3597	0.320956	-	-	-
S_americanum_SP2273_DN145_c0_g2_i13	4757	4487.33	108.811	0.317361	-	-	-
S_americanum_SP2273_DN13002_c0_g1_i3	5452	5182.33	125.538	0.317044	-	-	-
S_americanum_SP2273_DN7277_c0_g2_i2	3105	2835.33	68.2726	0.315146	-	-	-
S_americanum_SP2273_DN2858_c1_g2_i11	4742	4472.33	105.305	0.308167	-	-	-
S_americanum_SP2273_DN1503_c0_g1_i8	4018	3748.33	87.4797	0.305449	-	-	-
S_americanum_SP2273_DN14256_c0_g1_i1	3216	2946.33	68.5523	0.304515	-	-	-
S_americanum_SP2273_DN354_c0_g1_i7	2995	2725.33	62.7692	0.301437	-	-	-
S_americanum_SP2273_DN2858_c1_g2_i12	5642	5372.33	120.886	0.294499	-	-	-
S_americanum_SP2273_DN14256_c0_g1_i4	3861	3591.33	80.2156	0.292329	-	-	-
S_americanum_SP2273_DN2732_c1_g1_i3	4315	4045.33	85.5774	0.276869	-	-	-
S_americanum_SP2273_DN9504_c0_g1_i7	4382	4112.33	86.9584	0.276753	-	-	-
S_americanum_SP2273_DN2858_c1_g2_i17	5466	5196.33	105.099	0.264711	-	-	-
S_americanum_SP2273_DN6520_c0_g1_i1	4107	3837.33	73.4918	0.250656	-	-	-
S_americanum_SP2273_DN8982_c1_g1_i1	3391	3121.33	59.3318	0.248781	NRC2	XM_004248750	92.2
S_americanum_SP2273_DN8972_c0_g1_i1	2834	2564.33	48.5212	0.247643	-	-	-
S_americanum_SP2273_DN10337_c0_g1_i1	2981	2711.33	50.3827	0.243202	-	-	-
S_americanum_SP2273_DN448_c0_g1_i10	4553	4283.33	79.0709	0.241604	-	-	-
S_americanum_SP2273_DN3570_c0_g1_i2	2713	2443.33	43.8271	0.234763	-	-	-
S_americanum_SP2273_DN6074_c0_g1_i8	4140	3870.33	67.9116	0.229649	-	-	-
S_americanum_SP2273_DN8289_c0_g1_i4	4469	4199.33	73.0063	0.227535	-	-	-
S_americanum_SP2273_DN2803_c0_g1_i5	5920	5650.33	98.1443	0.227332	-	-	-
S_americanum_SP2273_DN1517_c1_g1_i3	2693	2423.33	41.2478	0.22277	-	-	-
S_americanum_SP2273_DN6074_c0_g1_i2	4290	4020.33	67.2501	0.218927	-	-	-
S_americanum_SP2273_DN145_c0_g2_i5	3925	3655.33	60.4816	0.216554	-	-	-
S_americanum_SP2273_DN14949_c0_g1_i5	3064	2794.33	44.9468	0.210518	-	-	-
S_americanum_SP2273_DN145_c0_g2_i7	4593	4323.33	68.5686	0.207575	-	-	-
S_americanum_SP2273_DN2858_c1_g2_i16	4655	4385.33	67.2245	0.200629	-	-	-
S_americanum_SP2273_DN9504_c0_g1_i6	3882	3612.33	54.0851	0.195956	-	-	-
S_americanum_SP2273_DN2858_c1_g2_i7	4926	4656.33	69.2714	0.194706	-	-	-
S_americanum_SP2273_DN2715_c0_g1_i2	2851	2581.33	37.8571	0.191943	-	-	-
S_americanum_SP2273_DN6074_c0_g1_i6	4118	3848.33	55.879	0.19004	-	-	-
S_americanum_SP2273_DN6074_c0_g1_i12	3899	3629.33	52.0908	0.187846	-	-	-
S_americanum_SP2273_DN145_c0_g2_i14	4044	3774.33	54.1063	0.187619	-	-	-
S_americanum_SP2273_DN6074_c0_g1_i4	3842	3572.33	49.949	0.182997	-	-	-
S_americanum_SP2273_DN11138_c2_g2_i2	1263	993.333	13.6403	0.179721	-	-	-
S_americanum_SP2273_DN14256_c0_g1_i8	3047	2777.33	37.7588	0.177934	-	-	-
S_americanum_SP2273_DN145_c0_g2_i2	4063	3793.33	51.0318	0.176071	-	-	-
S_americanum_SP2273_DN448_c0_g1_i22	4472	4202.33	55.8412	0.173914	-	-	-
S_americanum_SP2273_DN1448_c0_g1_i2	3496	3226.33	41.1033	0.166739	-	-	-
S_americanum_SP2273_DN1372_c0_g1_i5	4053	3783.33	48.0001	0.166049	-	-	-
S_americanum_SP2273_DN145_c0_g2_i16	4611	4341.33	49.8745	0.150357	-	-	-
S_americanum_SP2273_DN2858_c1_g2_i4	5553	5283.33	60.653	0.15025	-	-	-
S_americanum_SP2273_DN6074_c0_g1_i16	4719	4449.33	50.5792	0.14878	-	-	-
S_americanum_SP2273_DN448_c0_g1_i18	4993	4723.33	45.4754	0.126008	-	-	-
S_americanum_SP2273_DN6074_c0_g1_i9	4421	4151.33	38.931	0.122738	-	-	-
S_americanum_SP2273_DN2715_c0_g1_i14	2698	2428.33	22.4867	0.121196	-	-	-
S_americanum_SP2273_DN11572_c0_g3_i3	2633	2363.33	21.7352	0.120367	-	-	-
S_americanum_SP2273_DN11572_c0_g3_i4	3100	2830.33	25.6203	0.118472	-	-	-
S_americanum_SP2273_DN2803_c0_g1_i3	4935	4665.33	41.1782	0.115519	-	-	-
S_americanum_SP2273_DN1448_c0_g1_i7	3929	3659.33	32.1185	0.114874	-	-	-
S_americanum_SP2273_DN2047_c0_g1_i4	2593	2323.33	19.4818	0.109745	-	-	-
S_americanum_SP2273_DN18613_c0_g1_i2	2921	2651.33	22.1276	0.109229	-	-	-
S_americanum_SP2273_DN14949_c0_g1_i3	2249	1979.33	16.3933	0.108397	-	-	-
S_americanum_SP2273_DN14256_c0_g1_i2	3282	3012.33	24.8349	0.107902	-	-	-
S_americanum_SP2273_DN448_c0_g1_i16	4883	4613.33	37.2411	0.105652	-	-	-
S_americanum_SP2273_DN2858_c1_g2_i6	5466	5196.33	41.0964	0.103508	-	-	-
S_americanum_SP2273_DN14256_c0_g1_i10	3213	2943.33	22.9447	0.102026	-	-	-
S_americanum_SP2273_DN2858_c1_g2_i1	4742	4472.33	34.2533	0.100239	-	-	-
S_americanum_SP2273_DN2047_c0_g1_i2	2887	2617.33	18.2487	0.0912517	-	-	-
S_americanum_SP2273_DN486_c0_g1_i7	2310	2040.33	13.7945	0.0884859	-	-	-
S_americanum_SP2273_DN1175_c0_g1_i19	3687	3417.33	21.3904	0.0819219	-	-	-
S_americanum_SP2273_DN171_c0_g1_i9	4653	4383.33	27.3778	0.0817453	-	-	-
S_americanum_SP2273_DN1517_c1_g1_i6	2276	2006.33	12.5188	0.0816636	-	-	-
S_americanum_SP2273_DN1372_c0_g1_i2	4039	3769.33	21.8533	0.075879	Gpa2	AF195939	62.4
S_americanum_SP2273_DN2047_c0_g1_i18	2670	2400.33	13.1683	0.0718005	-	-	-
S_americanum_SP2273_DN354_c0_g1_i6	3715	3445.33	17.4187	0.066169	-	-	-
S_americanum_SP2273_DN12493_c0_g1_i5	5974	5704.33	26.7948	0.0614772	-	-	-
S_americanum_SP2273_DN742_c1_g1_i7	1677	1407.33	6.57776	0.0611716	-	-	-
S_americanum_SP2273_DN2858_c1_g2_i2	5553	5283.33	23.4537	0.0580996	-	-	-
S_americanum_SP2273_DN171_c0_g1_i1	5405	5135.33	16.1174	0.0410767	-	-	-
S_americanum_SP2273_DN2858_c1_g2_i5	4554	4284.33	13.3162	0.0406786	-	-	-
S_americanum_SP2273_DN2047_c0_g1_i6	2904	2634.33	7.30162	0.0362758	-	-	-
S_americanum_SP2273_DN14256_c0_g1_i7	3279	3009.33	8.32467	0.0362048	-	-	-
S_americanum_SP2273_DN6074_c0_g1_i15	3743	3473.33	2.52074	0.00949842	-	-	-
S_americanum_SP2273_DN2047_c0_g1_i1	2887	2617.33	0.570315	0.00285184	-	-	-
S_americanum_SP2273_DN14949_c0_g1_i8	3070	2800.33	0.135347	0.000632568	-	-	-
S_americanum_SP2273_DN2047_c0_g1_i19	2593	2323.33	0.0855956	0.00048218	-	-	-
S_americanum_SP2273_DN2715_c0_g1_i7	2607	2337.33	0.00933186	5.22537e-05	-	-	-
S_americanum_SP2273_DN2715_c0_g1_i16	2772	2502.33	0.00712661	3.72741e-05	-	-	-
S_americanum_SP2273_DN2715_c0_g1_i5	2646	2376.33	0.00242392	1.335e-05	-	-	-
S_americanum_SP2273_DN171_c0_g1_i7	3136	2866.33	0.00109657	5.00702e-06	-	-	-
S_americanum_SP2273_DN6074_c0_g1_i1	4103	3833.33	0.000121763	4.15726e-07	-	-	-
S_americanum_SP2273_DN6074_c0_g1_i3	3743	3473.33	4.65471e-05	1.75394e-07	-	-	-
S_americanum_SP2273_DN171_c0_g1_i6	4710	4440.33	0	0	-	-	-
S_americanum_SP2273_DN742_c1_g1_i14	3924	3654.33	0	0	-	-	-
S_americanum_SP2273_DN742_c1_g1_i6	2968	2698.33	0	0	-	-	-
S_americanum_SP2273_DN742_c1_g1_i1	3235	2965.33	0	0	-	-	-
S_americanum_SP2273_DN2047_c0_g1_i11	2670	2400.33	0	0	-	-	-
S_americanum_SP2273_DN2047_c0_g1_i15	1605	1335.33	0	0	-	-	-
S_americanum_SP2273_DN2047_c0_g1_i17	2670	2400.33	0	0	-	-	-
S_americanum_SP2273_DN2047_c0_g1_i12	1605	1335.33	0	0	-	-	-
S_americanum_SP2273_DN2047_c0_g1_i3	2887	2617.33	0	0	-	-	-
S_americanum_SP2273_DN2047_c0_g1_i20	2376	2106.33	0	0	-	-	-
S_americanum_SP2273_DN2047_c0_g1_i7	2376	2106.33	0	0	-	-	-
S_americanum_SP2273_DN2047_c0_g1_i16	2887	2617.33	0	0	-	-	-
S_americanum_SP2273_DN2047_c0_g1_i9	2904	2634.33	0	0	-	-	-
S_americanum_SP2273_DN14949_c0_g1_i1	3009	2739.33	0	0	tm2_sus	AF536199	67.3
S_americanum_SP2273_DN448_c0_g1_i12	4866	4596.33	0	0	-	-	-
S_americanum_SP2273_DN448_c0_g1_i24	4943	4673.33	0	0	-	-	-
S_americanum_SP2273_DN448_c0_g1_i5	4891	4621.33	0	0	-	-	-
S_americanum_SP2273_DN448_c0_g1_i20	5001	4731.33	0	0	-	-	-
S_americanum_SP2273_DN448_c0_g1_i4	4918	4648.33	0	0	-	-	-
S_americanum_SP2273_DN448_c0_g1_i8	5053	4783.33	0	0	Rpi-chcl	KH517456_ORF1	83.6
S_americanum_SP2273_DN448_c0_g1_i19	4604	4334.33	0	0	-	-	-
S_americanum_SP2273_DN486_c0_g1_i3	2114	1844.33	0	0	-	-	-
