# Supplementary material for: Discovery of functional NLRs using expression level, high-throughput transformation and large-scale phenotyping
Source: Nat Plants. 2025 Sep 23;11(10):2100–14. doi: 10.1038/s41477-025-02110-w (PMC12537499; doi:10.1038/s41477-025-02110-w)
Supplement: Supplementary file 6 — Details on the NLRseek transgenic lines and their raw infection types, linearized infection type scores and weighted averages to races QTHJC and TTKSK of the stem rust pathogen (Pgt) at the seedling stage in the greenhouse. [file 41477_2025_2110_MOESM6_ESM.xlsx]

## Sheet: Pgt_seedling_data
Supplementary Data 4. Details on the NLRseek transgenic lines and their raw infection types, linearized infection types scores and weighted averages to races QTHJC and TTKSK of the stem rust pathogen (Puccinia graminis f. sp. tritici) at the seedling stage in the greenhouse.
							Pgt race QTHJC					Pgt race TTKSK
Accession1	NLR2	NLR Species of Origin3	NLR Accesssion of Origin4	T1 family5	Copy number6	DsRed27	Infection type8	General Reaction9	Linearized score for first infection type10	Linearized score for second infection type10	Weighted average11	Infection type8	General Reaction9	Linearized score for first infection type10	Linearized score for second infection type10	Weighted average11
TAJT_00001	NLR_01_02	Aegilops sharonensis	546	NLR_01_02_01	3+	1	33+	Susceptible	8	9	8.33333	-	-	-	-	-
TAJT_00008	NLR_01_02	Aegilops sharonensis	546	NLR_01_02_04	1	2	33+	Susceptible	8	9	8.33333	-	-	-	-	-
TAJT_00009	NLR_01_02	Aegilops sharonensis	546	NLR_01_02_04	1	1	33+	Susceptible	8	9	8.33333	-	-	-	-	-
TAJT_00010	NLR_01_02	Aegilops sharonensis	546	NLR_01_02_05	2	1	33+	Susceptible	8	9	8.33333	-	-	-	-	-
TAJT_00014	NLR_01_02	Aegilops sharonensis	546	NLR_01_02_07	1	2	33+	Susceptible	8	9	8.33333	-	-	-	-	-
TAJT_00015	NLR_01_02	Aegilops sharonensis	546	NLR_01_02_07	1	1	33+	Susceptible	8	9	8.33333	-	-	-	-	-
TAJT_00022	NLR_01_03	Aegilops sharonensis	546	NLR_01_03_03	1	1	33+	Susceptible	8	9	8.33333	-	-	-	-	-
TAJT_00023	NLR_01_03	Aegilops sharonensis	546	NLR_01_03_04	1	2	33+	Susceptible	8	9	8.33333	-	-	-	-	-
TAJT_00024	NLR_01_03	Aegilops sharonensis	546	NLR_01_03_04	1	1	33+	Susceptible	8	9	8.33333	-	-	-	-	-
TAJT_00025	NLR_01_03	Aegilops sharonensis	546	NLR_01_03_05	1	2	33+	Susceptible	8	9	8.33333	-	-	-	-	-
TAJT_00026	NLR_01_03	Aegilops sharonensis	546	NLR_01_03_05	1	1	33+	Susceptible	8	9	8.33333	-	-	-	-	-
TAJT_00027	NLR_01_03	Aegilops sharonensis	546	NLR_01_03_06	3+	1	33+	Susceptible	8	9	8.33333	-	-	-	-	-
TAJT_00030	NLR_01_04	Aegilops sharonensis	546	NLR_01_04_02	1	2	33+	Susceptible	8	9	8.33333	-	-	-	-	-
TAJT_00033	NLR_01_04	Aegilops sharonensis	546	NLR_01_04_04	1	1	33+	Susceptible	8	9	8.33333	-	-	-	-	-
TAJT_00034	NLR_01_04	Aegilops sharonensis	546	NLR_01_04_06	1	2	33+	Susceptible	8	9	8.33333	-	-	-	-	-
TAJT_00035	NLR_01_04	Aegilops sharonensis	546	NLR_01_04_06	1	1	33+	Susceptible	8	9	8.33333	-	-	-	-	-
TAJT_00037	NLR_01_04	Aegilops sharonensis	546	NLR_01_04_07	3+	1	33+	Susceptible	8	9	8.33333	-	-	-	-	-
TAJT_00039	NLR_01_06	Aegilops sharonensis	546	NLR_01_06_03	3+	1	33+	Susceptible	8	9	8.33333	-	-	-	-	-
TAJT_00043	NLR_01_06	Aegilops sharonensis	546	NLR_01_06_05	1	1	33+	Susceptible	8	9	8.33333	-	-	-	-	-
TAJT_00046	NLR_01_06	Aegilops sharonensis	546	NLR_01_06_06	3+	1	33+	Susceptible	8	9	8.33333	-	-	-	-	-
TAJT_00047	NLR_01_06	Aegilops sharonensis	546	NLR_01_06_07	2	1	33+	Susceptible	8	9	8.33333	-	-	-	-	-
TAJT_00048	NLR_01_07	Aegilops sharonensis	546	NLR_01_07_03	1	1	33+	Susceptible	8	9	8.33333	-	-	-	-	-
TAJT_00049	NLR_01_07	Aegilops sharonensis	546	NLR_01_07_04	2	2	33+	Susceptible	8	9	8.33333	-	-	-	-	-
TAJT_00050	NLR_01_07	Aegilops sharonensis	546	NLR_01_07_04	2	1	33+	Susceptible	8	9	8.33333	-	-	-	-	-
TAJT_00051	NLR_01_07	Aegilops sharonensis	546	NLR_01_07_05	1	3	33+	Susceptible	8	9	8.33333	-	-	-	-	-
TAJT_00052	NLR_01_07	Aegilops sharonensis	546	NLR_01_07_05	1	2	33+	Susceptible	8	9	8.33333	-	-	-	-	-
TAJT_00053	NLR_01_07	Aegilops sharonensis	546	NLR_01_07_05	1	1	33+	Susceptible	8	9	8.33333	-	-	-	-	-
TAJT_00054	NLR_01_08	Aegilops sharonensis	546	NLR_01_08_01	1	2	33+	Susceptible	8	9	8.33333	-	-	-	-	-
TAJT_00055	NLR_01_08	Aegilops sharonensis	546	NLR_01_08_01	1	1	33+	Susceptible	8	9	8.33333	-	-	-	-	-
TAJT_00057	NLR_01_10	Aegilops sharonensis	546	NLR_01_10_01	3+	1	33+	Susceptible	8	9	8.33333	-	-	-	-	-
TAJT_00058	NLR_01_10	Aegilops sharonensis	546	NLR_01_10_02	2	3	33+	Susceptible	8	9	8.33333	-	-	-	-	-
TAJT_00059	NLR_01_10	Aegilops sharonensis	546	NLR_01_10_02	2	2	33+	Susceptible	8	9	8.33333	-	-	-	-	-
TAJT_00060	NLR_01_10	Aegilops sharonensis	546	NLR_01_10_02	2	1	33+	Susceptible	8	9	8.33333	-	-	-	-	-
TAJT_00064	NLR_01_10	Aegilops sharonensis	546	NLR_01_10_04	1	2	33+	Susceptible	8	9	8.33333	-	-	-	-	-
TAJT_00065	NLR_01_10	Aegilops sharonensis	546	NLR_01_10_04	1	1	33+	Susceptible	8	9	8.33333	-	-	-	-	-
TAJT_00066	NLR_01_10	Aegilops sharonensis	546	NLR_01_10_05	3+	3	33+	Susceptible	8	9	8.33333	-	-	-	-	-
TAJT_00067	NLR_01_10	Aegilops sharonensis	546	NLR_01_10_05	3+	2	33+	Susceptible	8	9	8.33333	-	-	-	-	-
TAJT_00068	NLR_01_10	Aegilops sharonensis	546	NLR_01_10_05	3+	1	33+	Susceptible	8	9	8.33333	-	-	-	-	-
TAJT_00069	NLR_01_10	Aegilops sharonensis	546	NLR_01_10_07	3+	1	33+	Susceptible	8	9	8.33333	-	-	-	-	-
TAJT_00070	NLR_01_11	Aegilops sharonensis	546	NLR_01_11_01	3+	3	33+	Susceptible	8	9	8.33333	-	-	-	-	-
TAJT_00072	NLR_01_11	Aegilops sharonensis	546	NLR_01_11_01	3+	1	33+	Susceptible	8	9	8.33333	-	-	-	-	-
TAJT_00073	NLR_01_11	Aegilops sharonensis	546	NLR_01_11_02	2	1	33+	Susceptible	8	9	8.33333	-	-	-	-	-
TAJT_00075	NLR_01_11	Aegilops sharonensis	546	NLR_01_11_05	3+	1	33+	Susceptible	8	9	8.33333	-	-	-	-	-
TAJT_00078	NLR_01_11	Aegilops sharonensis	546	NLR_01_11_06	3+	1	33+	Susceptible	8	9	8.33333	-	-	-	-	-
TAJT_00081	NLR_01_12	Aegilops sharonensis	546	NLR_01_12_03	3+	1	33+	Susceptible	8	9	8.33333	-	-	-	-	-
TAJT_00082	NLR_01_12	Aegilops sharonensis	546	NLR_01_12_04	1	2	33+	Susceptible	8	9	8.33333	-	-	-	-	-
TAJT_00083	NLR_01_12	Aegilops sharonensis	546	NLR_01_12_04	1	1	33+	Susceptible	8	9	8.33333	-	-	-	-	-
TAJT_00085	NLR_01_12	Aegilops sharonensis	546	NLR_01_12_05	1	2	33+	Susceptible	8	9	8.33333	-	-	-	-	-
TAJT_00086	NLR_01_12	Aegilops sharonensis	546	NLR_01_12_05	1	1	33+	Susceptible	8	9	8.33333	-	-	-	-	-
TAJT_00090	NLR_01_12	Aegilops sharonensis	546	NLR_01_12_07	3+	3	33+	Susceptible	8	9	8.33333	-	-	-	-	-
TAJT_00091	NLR_01_12	Aegilops sharonensis	546	NLR_01_12_07	3+	2	33+	Susceptible	8	9	8.33333	-	-	-	-	-
TAJT_00092	NLR_01_12	Aegilops sharonensis	546	NLR_01_12_07	3+	1	33+	Susceptible	8	9	8.33333	-	-	-	-	-
TAJT_00094	NLR_01_13	Aegilops sharonensis	546	NLR_01_13_01	2	2	33+	Susceptible	8	9	8.33333	-	-	-	-	-
TAJT_00095	NLR_01_13	Aegilops sharonensis	546	NLR_01_13_01	2	1	33+	Susceptible	8	9	8.33333	-	-	-	-	-
TAJT_00096	NLR_01_13	Aegilops sharonensis	546	NLR_01_13_02	1	1	33+	Susceptible	8	9	8.33333	-	-	-	-	-
TAJT_00097	NLR_01_13	Aegilops sharonensis	546	NLR_01_13_03	1	2	33+	Susceptible	8	9	8.33333	-	-	-	-	-
TAJT_00098	NLR_01_13	Aegilops sharonensis	546	NLR_01_13_03	1	1	33+	Susceptible	8	9	8.33333	-	-	-	-	-
TAJT_00099	NLR_01_13	Aegilops sharonensis	546	NLR_01_13_05	3+	3	33+	Susceptible	8	9	8.33333	-	-	-	-	-
TAJT_00100	NLR_01_13	Aegilops sharonensis	546	NLR_01_13_05	3+	2	33+	Susceptible	8	9	8.33333	-	-	-	-	-
TAJT_00104	NLR_01_14	Aegilops sharonensis	546	NLR_01_14_01	3+	1	33+	Susceptible	8	9	8.33333	-	-	-	-	-
TAJT_00107	NLR_01_14	Aegilops sharonensis	546	NLR_01_14_02	3+	1	33+	Susceptible	8	9	8.33333	-	-	-	-	-
TAJT_00111	NLR_01_14	Aegilops sharonensis	546	NLR_01_14_04	2	2	33+	Susceptible	8	9	8.33333	-	-	-	-	-
TAJT_00112	NLR_01_14	Aegilops sharonensis	546	NLR_01_14_04	2	1	33+	Susceptible	8	9	8.33333	-	-	-	-	-
TAJT_00113	NLR_01_14	Aegilops sharonensis	546	NLR_01_14_05	2	1	33+	Susceptible	8	9	8.33333	-	-	-	-	-
TAJT_00114	NLR_01_14	Aegilops sharonensis	546	NLR_01_14_06	1	3	33+	Susceptible	8	9	8.33333	-	-	-	-	-
TAJT_00115	NLR_01_14	Aegilops sharonensis	546	NLR_01_14_06	1	2	33+	Susceptible	8	9	8.33333	-	-	-	-	-
TAJT_00116	NLR_01_14	Aegilops sharonensis	546	NLR_01_14_06	1	1	33+	Susceptible	8	9	8.33333	-	-	-	-	-
TAJT_00117	NLR_01_14	Aegilops sharonensis	546	NLR_01_14_07	2	1	33+	Susceptible	8	9	8.33333	-	-	-	-	-
TAJT_00118	NLR_01_15	Aegilops sharonensis	546	NLR_01_15_01	3+	1	33+	Susceptible	8	9	8.33333	-	-	-	-	-
TAJT_00121	NLR_01_15	Aegilops sharonensis	546	NLR_01_15_02	1	1	33+	Susceptible	8	9	8.33333	-	-	-	-	-
TAJT_00123	NLR_01_15	Aegilops sharonensis	546	NLR_01_15_03	1	2	33+	Susceptible	8	9	8.33333	-	-	-	-	-
TAJT_00124	NLR_01_15	Aegilops sharonensis	546	NLR_01_15_03	1	1	33+	Susceptible	8	9	8.33333	-	-	-	-	-
TAJT_00126	NLR_01_15	Aegilops sharonensis	546	NLR_01_15_04	3+	1	33+	Susceptible	8	9	8.33333	-	-	-	-	-
TAJT_00127	NLR_01_17	Aegilops sharonensis	546	NLR_01_17_01	2	2	33+	Susceptible	8	9	8.33333	-	-	-	-	-
TAJT_00128	NLR_01_17	Aegilops sharonensis	546	NLR_01_17_01	2	1	33+	Susceptible	8	9	8.33333	-	-	-	-	-
TAJT_00129	NLR_01_17	Aegilops sharonensis	546	NLR_01_17_02	1	1	33+	Susceptible	8	9	8.33333	-	-	-	-	-
TAJT_00131	NLR_01_18	Aegilops sharonensis	546	NLR_01_18_01	2	2	33+	Susceptible	8	9	8.33333	-	-	-	-	-
TAJT_00132	NLR_01_18	Aegilops sharonensis	546	NLR_01_18_01	2	1	33+	Susceptible	8	9	8.33333	-	-	-	-	-
TAJT_00133	NLR_01_18	Aegilops sharonensis	546	NLR_01_18_03	2	2	33+	Susceptible	8	9	8.33333	-	-	-	-	-
TAJT_00134	NLR_01_18	Aegilops sharonensis	546	NLR_01_18_03	2	1	33+	Susceptible	8	9	8.33333	-	-	-	-	-
TAJT_00135	NLR_02_01	Koeleria macrantha	PI206274	NLR_02_01_01	1	2	33+	Susceptible	8	9	8.33333	-	-	-	-	-
TAJT_00136	NLR_02_01	Koeleria macrantha	PI206274	NLR_02_01_01	1	1	33+	Susceptible	8	9	8.33333	-	-	-	-	-
TAJT_00137	NLR_02_01	Koeleria macrantha	PI206274	NLR_02_01_02	2	3	33+	Susceptible	8	9	8.33333	-	-	-	-	-
TAJT_00138	NLR_02_01	Koeleria macrantha	PI206274	NLR_02_01_02	2	2	33+	Susceptible	8	9	8.33333	-	-	-	-	-
TAJT_00139	NLR_02_01	Koeleria macrantha	PI206274	NLR_02_01_02	2	1	33+	Susceptible	8	9	8.33333	-	-	-	-	-
TAJT_00141	NLR_02_01	Koeleria macrantha	PI206274	NLR_02_01_03	1	1	33+	Susceptible	8	9	8.33333	-	-	-	-	-
TAJT_00146	NLR_02_02	Koeleria macrantha	PI206274	NLR_02_02_03	3+	1	33+	Susceptible	8	9	8.33333	-	-	-	-	-
TAJT_00148	NLR_02_02	Koeleria macrantha	PI206274	NLR_02_02_04	3+	2	33+	Susceptible	8	9	8.33333	-	-	-	-	-
TAJT_00149	NLR_02_02	Koeleria macrantha	PI206274	NLR_02_02_04	3+	1	33+	Susceptible	8	9	8.33333	-	-	-	-	-
TAJT_00150	NLR_02_02	Koeleria macrantha	PI206274	NLR_02_02_05	1	2	33+	Susceptible	8	9	8.33333	-	-	-	-	-
TAJT_00151	NLR_02_02	Koeleria macrantha	PI206274	NLR_02_02_05	1	1	33+	Susceptible	8	9	8.33333	-	-	-	-	-
TAJT_00154	NLR_02_02	Koeleria macrantha	PI206274	NLR_02_02_06	3+	1	33+	Susceptible	8	9	8.33333	-	-	-	-	-
TAJT_00156	NLR_02_03	Koeleria macrantha	PI206274	NLR_02_03_02	2	1	33+	Susceptible	8	9	8.33333	-	-	-	-	-
TAJT_00157	NLR_02_03	Koeleria macrantha	PI206274	NLR_02_03_03	3+	3	33+	Susceptible	8	9	8.33333	-	-	-	-	-
TAJT_00159	NLR_02_03	Koeleria macrantha	PI206274	NLR_02_03_03	3+	1	33+	Susceptible	8	9	8.33333	-	-	-	-	-
TAJT_00162	NLR_02_03	Koeleria macrantha	PI206274	NLR_02_03_04	3+	1	33+	Susceptible	8	9	8.33333	-	-	-	-	-
TAJT_00165	NLR_02_03	Koeleria macrantha	PI206274	NLR_02_03_05	3+	1	33+	Susceptible	8	9	8.33333	-	-	-	-	-
TAJT_00166	NLR_02_04	Koeleria macrantha	PI206274	NLR_02_04_01	1	2	33+	Susceptible	8	9	8.33333	-	-	-	-	-
TAJT_00167	NLR_02_04	Koeleria macrantha	PI206274	NLR_02_04_01	1	1	33+	Susceptible	8	9	8.33333	-	-	-	-	-
TAJT_00169	NLR_02_04	Koeleria macrantha	PI206274	NLR_02_04_03	2	2	33+	Susceptible	8	9	8.33333	-	-	-	-	-
TAJT_00170	NLR_02_04	Koeleria macrantha	PI206274	NLR_02_04_03	2	1	33+	Susceptible	8	9	8.33333	-	-	-	-	-
TAJT_00171	NLR_02_04	Koeleria macrantha	PI206274	NLR_02_04_04	2	3	33+	Susceptible	8	9	8.33333	-	-	-	-	-
TAJT_00172	NLR_02_04	Koeleria macrantha	PI206274	NLR_02_04_04	2	2	33+	Susceptible	8	9	8.33333	-	-	-	-	-
TAJT_00173	NLR_02_04	Koeleria macrantha	PI206274	NLR_02_04_04	2	1	33+	Susceptible	8	9	8.33333	-	-	-	-	-
TAJT_00176	NLR_02_05	Koeleria macrantha	PI206274	NLR_02_05_02	1	1	33+	Susceptible	8	9	8.33333	-	-	-	-	-
TAJT_00177	NLR_02_05	Koeleria macrantha	PI206274	NLR_02_05_04	1	1	33+	Susceptible	8	9	8.33333	-	-	-	-	-
TAJT_00180	NLR_02_05	Koeleria macrantha	PI206274	NLR_02_05_06	3+	1	33+	Susceptible	8	9	8.33333	-	-	-	-	-
TAJT_00182	NLR_02_05	Koeleria macrantha	PI206274	NLR_02_05_07	3+	1	33+	Susceptible	8	9	8.33333	-	-	-	-	-
TAJT_00184	NLR_02_06	Koeleria macrantha	PI206274	NLR_02_06_02	3+	1	33+	Susceptible	8	9	8.33333	-	-	-	-	-
TAJT_00186	NLR_02_06	Koeleria macrantha	PI206274	NLR_02_06_05	1	2	33+	Susceptible	8	9	8.33333	-	-	-	-	-
TAJT_00187	NLR_02_06	Koeleria macrantha	PI206274	NLR_02_06_05	1	1	33+	Susceptible	8	9	8.33333	-	-	-	-	-
TAJT_00188	NLR_02_06	Koeleria macrantha	PI206274	NLR_02_06_06	2	3	33+	Susceptible	8	9	8.33333	-	-	-	-	-
TAJT_00189	NLR_02_06	Koeleria macrantha	PI206274	NLR_02_06_06	2	2	33+	Susceptible	8	9	8.33333	-	-	-	-	-
TAJT_00191	NLR_02_06	Koeleria macrantha	PI206274	NLR_02_06_07	2	3	33+	Susceptible	8	9	8.33333	-	-	-	-	-
TAJT_00192	NLR_02_06	Koeleria macrantha	PI206274	NLR_02_06_07	2	2	33+	Susceptible	8	9	8.33333	-	-	-	-	-
TAJT_00193	NLR_02_06	Koeleria macrantha	PI206274	NLR_02_06_07	2	1	33+	Susceptible	8	9	8.33333	-	-	-	-	-
TAJT_00199	NLR_02_07	Koeleria macrantha	PI206274	NLR_02_07_04	3+	1	33+	Susceptible	8	9	8.33333	-	-	-	-	-
TAJT_00201	NLR_02_07	Koeleria macrantha	PI206274	NLR_02_07_05	2	1	33+	Susceptible	8	9	8.33333	-	-	-	-	-
TAJT_00203	NLR_02_07	Koeleria macrantha	PI206274	NLR_02_07_06	2	1	33+	Susceptible	8	9	8.33333	-	-	-	-	-
TAJT_00204	NLR_02_07	Koeleria macrantha	PI206274	NLR_02_07_07	3+	3	33+	Susceptible	8	9	8.33333	-	-	-	-	-
TAJT_00205	NLR_02_07	Koeleria macrantha	PI206274	NLR_02_07_07	3+	2	33+	Susceptible	8	9	8.33333	-	-	-	-	-
TAJT_00206	NLR_02_07	Koeleria macrantha	PI206274	NLR_02_07_07	3+	1	33+	Susceptible	8	9	8.33333	-	-	-	-	-
TAJT_00207	NLR_02_08	Koeleria macrantha	PI206274	NLR_02_08_01	1	1	33+	Susceptible	8	9	8.33333	-	-	-	-	-
TAJT_00210	NLR_02_08	Koeleria macrantha	PI206274	NLR_02_08_03	2	3	33+	Susceptible	8	9	8.33333	-	-	-	-	-
TAJT_00211	NLR_02_08	Koeleria macrantha	PI206274	NLR_02_08_03	2	2	33+	Susceptible	8	9	8.33333	-	-	-	-	-
TAJT_00212	NLR_02_08	Koeleria macrantha	PI206274	NLR_02_08_03	2	1	33+	Susceptible	8	9	8.33333	-	-	-	-	-
TAJT_00217	NLR_02_08	Koeleria macrantha	PI206274	NLR_02_08_06	3+	3	33+	Susceptible	8	9	8.33333	-	-	-	-	-
TAJT_00218	NLR_02_08	Koeleria macrantha	PI206274	NLR_02_08_06	3+	2	33+	Susceptible	8	9	8.33333	-	-	-	-	-
TAJT_00220	NLR_02_08	Koeleria macrantha	PI206274	NLR_02_08_07	1	2	33+	Susceptible	8	9	8.33333	-	-	-	-	-
TAJT_00221	NLR_02_08	Koeleria macrantha	PI206274	NLR_02_08_07	1	1	33+	Susceptible	8	9	8.33333	-	-	-	-	-
TAJT_00222	NLR_02_09	Koeleria macrantha	PI206274	NLR_02_09_01	3+	1	33+	Susceptible	8	9	8.33333	-	-	-	-	-
TAJT_00225	NLR_02_09	Koeleria macrantha	PI206274	NLR_02_09_03	2	3	33+	Susceptible	8	9	8.33333	-	-	-	-	-
TAJT_00226	NLR_02_09	Koeleria macrantha	PI206274	NLR_02_09_03	2	2	33+	Susceptible	8	9	8.33333	-	-	-	-	-
TAJT_00227	NLR_02_09	Koeleria macrantha	PI206274	NLR_02_09_03	2	1	33+	Susceptible	8	9	8.33333	-	-	-	-	-
TAJT_00232	NLR_02_09	Koeleria macrantha	PI206274	NLR_02_09_06	1	1	33+	Susceptible	8	9	8.33333	-	-	-	-	-
TAJT_00233	NLR_02_09	Koeleria macrantha	PI206274	NLR_02_09_07	1	2	33+	Susceptible	8	9	8.33333	-	-	-	-	-
TAJT_00234	NLR_02_09	Koeleria macrantha	PI206274	NLR_02_09_07	1	1	33+	Susceptible	8	9	8.33333	-	-	-	-	-
TAJT_00237	NLR_02_10	Koeleria macrantha	PI206274	NLR_02_10_03	1	2	33+	Susceptible	8	9	8.33333	-	-	-	-	-
TAJT_00238	NLR_02_10	Koeleria macrantha	PI206274	NLR_02_10_03	1	1	33+	Susceptible	8	9	8.33333	-	-	-	-	-
TAJT_00240	NLR_02_10	Koeleria macrantha	PI206274	NLR_02_10_04	1	2	33+	Susceptible	8	9	8.33333	-	-	-	-	-
TAJT_00241	NLR_02_10	Koeleria macrantha	PI206274	NLR_02_10_04	1	1	33+	Susceptible	8	9	8.33333	-	-	-	-	-
TAJT_00244	NLR_02_10	Koeleria macrantha	PI206274	NLR_02_10_06	3+	3	33+	Susceptible	8	9	8.33333	-	-	-	-	-
TAJT_00245	NLR_02_10	Koeleria macrantha	PI206274	NLR_02_10_06	3+	2	33+	Susceptible	8	9	8.33333	-	-	-	-	-
TAJT_00246	NLR_02_10	Koeleria macrantha	PI206274	NLR_02_10_06	3+	1	33+	Susceptible	8	9	8.33333	-	-	-	-	-
TAJT_00248	NLR_02_10	Koeleria macrantha	PI206274	NLR_02_10_07	3+	2	33+	Susceptible	8	9	8.33333	-	-	-	-	-
TAJT_00249	NLR_02_10	Koeleria macrantha	PI206274	NLR_02_10_07	3+	1	33+	Susceptible	8	9	8.33333	-	-	-	-	-
TAJT_00252	NLR_02_11	Koeleria macrantha	PI206274	NLR_02_11_02	3+	3	33+	Susceptible	8	9	8.33333	-	-	-	-	-
TAJT_00253	NLR_02_11	Koeleria macrantha	PI206274	NLR_02_11_02	3+	2	33+	Susceptible	8	9	8.33333	-	-	-	-	-
TAJT_00255	NLR_02_11	Koeleria macrantha	PI206274	NLR_02_11_03	1	3	33+	Susceptible	8	9	8.33333	-	-	-	-	-
TAJT_00256	NLR_02_11	Koeleria macrantha	PI206274	NLR_02_11_03	1	2	33+	Susceptible	8	9	8.33333	-	-	-	-	-
TAJT_00257	NLR_02_11	Koeleria macrantha	PI206274	NLR_02_11_03	1	1	33+	Susceptible	8	9	8.33333	-	-	-	-	-
TAJT_00258	NLR_02_11	Koeleria macrantha	PI206274	NLR_02_11_04	2	3	33+	Susceptible	8	9	8.33333	-	-	-	-	-
TAJT_00259	NLR_02_11	Koeleria macrantha	PI206274	NLR_02_11_04	2	2	33+	Susceptible	8	9	8.33333	-	-	-	-	-
TAJT_00260	NLR_02_11	Koeleria macrantha	PI206274	NLR_02_11_04	2	1	33+	Susceptible	8	9	8.33333	-	-	-	-	-
TAJT_00264	NLR_02_11	Koeleria macrantha	PI206274	NLR_02_11_07	3+	1	33+	Susceptible	8	9	8.33333	-	-	-	-	-
TAJT_00265	NLR_02_12	Koeleria macrantha	PI206274	NLR_02_12_01	2	2	33+	Susceptible	8	9	8.33333	-	-	-	-	-
TAJT_00266	NLR_02_12	Koeleria macrantha	PI206274	NLR_02_12_01	2	1	33+	Susceptible	8	9	8.33333	-	-	-	-	-
TAJT_00267	NLR_02_12	Koeleria macrantha	PI206274	NLR_02_12_02	1	2	33+	Susceptible	8	9	8.33333	-	-	-	-	-
TAJT_00268	NLR_02_12	Koeleria macrantha	PI206274	NLR_02_12_02	1	1	33+	Susceptible	8	9	8.33333	-	-	-	-	-
TAJT_00269	NLR_02_12	Koeleria macrantha	PI206274	NLR_02_12_03	3+	1	33+	Susceptible	8	9	8.33333	-	-	-	-	-
TAJT_00277	NLR_02_12	Koeleria macrantha	PI206274	NLR_02_12_06	3+	1	33+	Susceptible	8	9	8.33333	-	-	-	-	-
TAJT_00281	NLR_02_13	Koeleria macrantha	PI206274	NLR_02_13_01	1	2	33+	Susceptible	8	9	8.33333	-	-	-	-	-
TAJT_00282	NLR_02_13	Koeleria macrantha	PI206274	NLR_02_13_01	1	1	33+	Susceptible	8	9	8.33333	-	-	-	-	-
TAJT_00289	NLR_02_13	Koeleria macrantha	PI206274	NLR_02_13_05	3+	3	33+	Susceptible	8	9	8.33333	-	-	-	-	-
TAJT_00290	NLR_02_13	Koeleria macrantha	PI206274	NLR_02_13_05	3+	2	33+	Susceptible	8	9	8.33333	-	-	-	-	-
TAJT_00294	NLR_02_13	Koeleria macrantha	PI206274	NLR_02_13_06	3+	1	33+	Susceptible	8	9	8.33333	-	-	-	-	-
TAJT_00295	NLR_02_13	Koeleria macrantha	PI206274	NLR_02_13_07	3+	1	33+	Susceptible	8	9	8.33333	-	-	-	-	-
TAJT_00296	NLR_02_14	Koeleria macrantha	PI206274	NLR_02_14_01	1	1	33+	Susceptible	8	9	8.33333	-	-	-	-	-
TAJT_00299	NLR_02_14	Koeleria macrantha	PI206274	NLR_02_14_02	3+	1	33+	Susceptible	8	9	8.33333	-	-	-	-	-
TAJT_00300	NLR_02_14	Koeleria macrantha	PI206274	NLR_02_14_03	3+	3	33+	Susceptible	8	9	8.33333	-	-	-	-	-
TAJT_00301	NLR_02_14	Koeleria macrantha	PI206274	NLR_02_14_03	3+	2	33+	Susceptible	8	9	8.33333	-	-	-	-	-
TAJT_00302	NLR_02_14	Koeleria macrantha	PI206274	NLR_02_14_03	3+	1	33+	Susceptible	8	9	8.33333	-	-	-	-	-
TAJT_00308	NLR_02_14	Koeleria macrantha	PI206274	NLR_02_14_06	2	1	33+	Susceptible	8	9	8.33333	-	-	-	-	-
TAJT_00312	NLR_02_16	Koeleria macrantha	PI206274	NLR_02_16_02	1	2	33+	Susceptible	8	9	8.33333	-	-	-	-	-
TAJT_00313	NLR_02_16	Koeleria macrantha	PI206274	NLR_02_16_02	1	1	33+	Susceptible	8	9	8.33333	-	-	-	-	-
TAJT_00316	NLR_02_16	Koeleria macrantha	PI206274	NLR_02_16_03	2	1	33+	Susceptible	8	9	8.33333	-	-	-	-	-
TAJT_00319	NLR_02_16	Koeleria macrantha	PI206274	NLR_02_16_05	3+	1	33+	Susceptible	8	9	8.33333	-	-	-	-	-
TAJT_00320	NLR_02_16	Koeleria macrantha	PI206274	NLR_02_16_06	2	3	33+	Susceptible	8	9	8.33333	-	-	-	-	-
TAJT_00321	NLR_02_16	Koeleria macrantha	PI206274	NLR_02_16_06	2	2	33+	Susceptible	8	9	8.33333	-	-	-	-	-
TAJT_00322	NLR_02_16	Koeleria macrantha	PI206274	NLR_02_16_06	2	1	33+	Susceptible	8	9	8.33333	-	-	-	-	-
TAJT_00323	NLR_02_17	Koeleria macrantha	PI206274	NLR_02_17_01	2	1	33+	Susceptible	8	9	8.33333	-	-	-	-	-
TAJT_00325	NLR_02_17	Koeleria macrantha	PI206274	NLR_02_17_03	3+	1	33+	Susceptible	8	9	8.33333	-	-	-	-	-
TAJT_00327	NLR_02_17	Koeleria macrantha	PI206274	NLR_02_17_04	2	1	33+	Susceptible	8	9	8.33333	-	-	-	-	-
TAJT_00330	NLR_02_18	Koeleria macrantha	PI440454	NLR_02_18_01	2	1	33+	Susceptible	8	9	8.33333	-	-	-	-	-
TAJT_00331	NLR_02_18	Koeleria macrantha	PI440454	NLR_02_18_02	2	1	33+	Susceptible	8	9	8.33333	-	-	-	-	-
TAJT_00333	NLR_02_18	Koeleria macrantha	PI440454	NLR_02_18_03	1	1	33+	Susceptible	8	9	8.33333	-	-	-	-	-
TAJT_00336	NLR_02_18	Koeleria macrantha	PI440454	NLR_02_18_05	3+	3	33+	Susceptible	8	9	8.33333	-	-	-	-	-
TAJT_00337	NLR_02_18	Koeleria macrantha	PI440454	NLR_02_18_05	3+	2	33+	Susceptible	8	9	8.33333	-	-	-	-	-
TAJT_00338	NLR_02_18	Koeleria macrantha	PI440454	NLR_02_18_05	3+	1	33+	Susceptible	8	9	8.33333	-	-	-	-	-
TAJT_00339	NLR_02_19	Koeleria macrantha	PI440454	NLR_02_19_01	3+	1	33+	Susceptible	8	9	8.33333	-	-	-	-	-
TAJT_00341	NLR_02_19	Koeleria macrantha	PI440454	NLR_02_19_02	1	1	33+	Susceptible	8	9	8.33333	-	-	-	-	-
TAJT_00343	NLR_02_19	Koeleria macrantha	PI440454	NLR_02_19_03	1	2	33+	Susceptible	8	9	8.33333	-	-	-	-	-
TAJT_00344	NLR_02_19	Koeleria macrantha	PI440454	NLR_02_19_03	1	1	33+	Susceptible	8	9	8.33333	-	-	-	-	-
TAJT_00346	NLR_02_19	Koeleria macrantha	PI440454	NLR_02_19_05	3+	1	33+	Susceptible	8	9	8.33333	-	-	-	-	-
TAJT_00348	NLR_02_20	Koeleria macrantha	PI440454	NLR_02_20_01	3+	1	33+	Susceptible	8	9	8.33333	-	-	-	-	-
TAJT_00349	NLR_02_20	Koeleria macrantha	PI440454	NLR_02_20_02	3+	1	33+	Susceptible	8	9	8.33333	-	-	-	-	-
TAJT_00352	NLR_02_20	Koeleria macrantha	PI440454	NLR_02_20_06	1	1	33+	Susceptible	8	9	8.33333	-	-	-	-	-
TAJT_00353	NLR_02_20	Koeleria macrantha	PI440454	NLR_02_20_07	2	1	33+	Susceptible	8	9	8.33333	-	-	-	-	-
TAJT_00356	NLR_02_21	Koeleria macrantha	PI440454	NLR_02_21_03	2	2	33+	Susceptible	8	9	8.33333	-	-	-	-	-
TAJT_00357	NLR_02_21	Koeleria macrantha	PI440454	NLR_02_21_03	2	1	33+	Susceptible	8	9	8.33333	-	-	-	-	-
TAJT_00358	NLR_02_22	Koeleria macrantha	PI440454	NLR_02_22_01	3+	3	33+	Susceptible	8	9	8.33333	-	-	-	-	-
TAJT_00360	NLR_02_22	Koeleria macrantha	PI440454	NLR_02_22_01	3+	1	33+	Susceptible	8	9	8.33333	-	-	-	-	-
TAJT_00361	NLR_02_22	Koeleria macrantha	PI440454	NLR_02_22_02	1	2	33+	Susceptible	8	9	8.33333	-	-	-	-	-
TAJT_00362	NLR_02_22	Koeleria macrantha	PI440454	NLR_02_22_02	1	1	33+	Susceptible	8	9	8.33333	-	-	-	-	-
TAJT_00365	NLR_02_23	Koeleria macrantha	PI440454	NLR_02_23_03	3+	1	33+	Susceptible	8	9	8.33333	-	-	-	-	-
TAJT_00368	NLR_02_23	Koeleria macrantha	PI440454	NLR_02_23_05	2	2	33+	Susceptible	8	9	8.33333	-	-	-	-	-
TAJT_00369	NLR_02_23	Koeleria macrantha	PI440454	NLR_02_23_05	2	1	33+	Susceptible	8	9	8.33333	-	-	-	-	-
TAJT_00371	NLR_02_23	Koeleria macrantha	PI440454	NLR_02_23_06	3+	1	33+	Susceptible	8	9	8.33333	-	-	-	-	-
TAJT_00372	NLR_02_23	Koeleria macrantha	PI440454	NLR_02_23_07	3+	3	33+	Susceptible	8	9	8.33333	-	-	-	-	-
TAJT_00373	NLR_02_23	Koeleria macrantha	PI440454	NLR_02_23_07	3+	2	33+	Susceptible	8	9	8.33333	-	-	-	-	-
TAJT_00375	NLR_02_24	Koeleria macrantha	PI440454	NLR_02_24_02	2	3	33+	Susceptible	8	9	8.33333	-	-	-	-	-
TAJT_00376	NLR_02_24	Koeleria macrantha	PI440454	NLR_02_24_02	2	2	33+	Susceptible	8	9	8.33333	-	-	-	-	-
TAJT_00379	NLR_02_24	Koeleria macrantha	PI440454	NLR_02_24_04	3+	1	33+	Susceptible	8	9	8.33333	-	-	-	-	-
TAJT_00380	NLR_02_24	Koeleria macrantha	PI440454	NLR_02_24_05	2	2	33+	Susceptible	8	9	8.33333	-	-	-	-	-
TAJT_00385	NLR_02_24	Koeleria macrantha	PI440454	NLR_02_24_07	2	3	33+	Susceptible	8	9	8.33333	-	-	-	-	-
TAJT_00386	NLR_02_24	Koeleria macrantha	PI440454	NLR_02_24_07	2	2	33+	Susceptible	8	9	8.33333	-	-	-	-	-
TAJT_00387	NLR_02_24	Koeleria macrantha	PI440454	NLR_02_24_07	2	1	33+	Susceptible	8	9	8.33333	-	-	-	-	-
TAJT_00391	NLR_02_25	Koeleria macrantha	PI440454	NLR_02_25_03	1	1	33+	Susceptible	8	9	8.33333	-	-	-	-	-
TAJT_00392	NLR_02_25	Koeleria macrantha	PI440454	NLR_02_25_04	3+	2	33+	Susceptible	8	9	8.33333	-	-	-	-	-
TAJT_00393	NLR_02_25	Koeleria macrantha	PI440454	NLR_02_25_04	3+	1	33+	Susceptible	8	9	8.33333	-	-	-	-	-
TAJT_00394	NLR_02_25	Koeleria macrantha	PI440454	NLR_02_25_05	3+	1	33+	Susceptible	8	9	8.33333	-	-	-	-	-
TAJT_00395	NLR_02_25	Koeleria macrantha	PI440454	NLR_02_25_06	2	1	33+	Susceptible	8	9	8.33333	-	-	-	-	-
TAJT_00400	NLR_02_26	Koeleria macrantha	PI440454	NLR_02_26_02	1	3	33+	Susceptible	8	9	8.33333	-	-	-	-	-
TAJT_00401	NLR_02_26	Koeleria macrantha	PI440454	NLR_02_26_02	1	2	33+	Susceptible	8	9	8.33333	-	-	-	-	-
TAJT_00402	NLR_02_26	Koeleria macrantha	PI440454	NLR_02_26_02	1	1	33+	Susceptible	8	9	8.33333	-	-	-	-	-
TAJT_00411	NLR_02_26	Koeleria macrantha	PI440454	NLR_02_26_05	3+	1	33+	Susceptible	8	9	8.33333	-	-	-	-	-
TAJT_00413	NLR_02_26	Koeleria macrantha	PI440454	NLR_02_26_06	2	1	33+	Susceptible	8	9	8.33333	-	-	-	-	-
TAJT_00416	NLR_02_26	Koeleria macrantha	PI440454	NLR_02_26_07	3+	1	33+	Susceptible	8	9	8.33333	-	-	-	-	-
TAJT_00420	NLR_02_27	Koeleria macrantha	PI440454	NLR_02_27_02	3+	1	33+	Susceptible	8	9	8.33333	-	-	-	-	-
TAJT_00421	NLR_02_27	Koeleria macrantha	PI440454	NLR_02_27_06	1	1	33+	Susceptible	8	9	8.33333	-	-	-	-	-
TAJT_00422	NLR_02_28	Koeleria macrantha	PI440454	NLR_02_28_02	1	3	33+	Susceptible	8	9	8.33333	-	-	-	-	-
TAJT_00423	NLR_02_28	Koeleria macrantha	PI440454	NLR_02_28_02	1	2	33+	Susceptible	8	9	8.33333	-	-	-	-	-
TAJT_00424	NLR_02_28	Koeleria macrantha	PI440454	NLR_02_28_02	1	1	33+	Susceptible	8	9	8.33333	-	-	-	-	-
TAJT_00428	NLR_02_28	Koeleria macrantha	PI440454	NLR_02_28_04	1	1	33+	Susceptible	8	9	8.33333	-	-	-	-	-
TAJT_00429	NLR_02_28	Koeleria macrantha	PI440454	NLR_02_28_05	3+	3	33+	Susceptible	8	9	8.33333	-	-	-	-	-
TAJT_00430	NLR_02_28	Koeleria macrantha	PI440454	NLR_02_28_05	3+	2	33+	Susceptible	8	9	8.33333	-	-	-	-	-
TAJT_00433	NLR_02_28	Koeleria macrantha	PI440454	NLR_02_28_06	3+	1	33+	Susceptible	8	9	8.33333	-	-	-	-	-
TAJT_00436	NLR_02_29	Koeleria macrantha	PI440454	NLR_02_29_01	3+	1	33+	Susceptible	8	9	8.33333	-	-	-	-	-
TAJT_00439	NLR_02_29	Koeleria macrantha	PI440454	NLR_02_29_02	3+	1	33+	Susceptible	8	9	8.33333	-	-	-	-	-
TAJT_00442	NLR_02_29	Koeleria macrantha	PI440454	NLR_02_29_03	3+	1	33+	Susceptible	8	9	8.33333	-	-	-	-	-
TAJT_00443	NLR_02_29	Koeleria macrantha	PI440454	NLR_02_29_04	1	2	33+	Susceptible	8	9	8.33333	-	-	-	-	-
TAJT_00444	NLR_02_29	Koeleria macrantha	PI440454	NLR_02_29_04	1	1	33+	Susceptible	8	9	8.33333	-	-	-	-	-
TAJT_00448	NLR_02_30	Koeleria macrantha	PI440454	NLR_02_30_01	3+	1	33+	Susceptible	8	9	8.33333	-	-	-	-	-
TAJT_00449	NLR_02_30	Koeleria macrantha	PI440454	NLR_02_30_02	3+	3	33+	Susceptible	8	9	8.33333	-	-	-	-	-
TAJT_00454	NLR_02_31	Koeleria macrantha	PI440454	NLR_02_31_05	3+	1	33+	Susceptible	8	9	8.33333	-	-	-	-	-
TAJT_00457	NLR_02_32	Koeleria macrantha	PI440454	NLR_02_32_01	3+	1	33+	Susceptible	8	9	8.33333	-	-	-	-	-
TAJT_00460	NLR_02_32	Koeleria macrantha	PI440454	NLR_02_32_02	2	1	33+	Susceptible	8	9	8.33333	-	-	-	-	-
TAJT_00461	NLR_02_32	Koeleria macrantha	PI440454	NLR_02_32_03	2	1	33+	Susceptible	8	9	8.33333	-	-	-	-	-
TAJT_00462	NLR_02_33	Koeleria macrantha	PI440454	NLR_02_33_01	3+	2	33+	Susceptible	8	9	8.33333	-	-	-	-	-
TAJT_00463	NLR_02_33	Koeleria macrantha	PI440454	NLR_02_33_01	3+	1	33+	Susceptible	8	9	8.33333	-	-	-	-	-
TAJT_00464	NLR_02_33	Koeleria macrantha	PI440454	NLR_02_33_02	1	2	33+	Susceptible	8	9	8.33333	-	-	-	-	-
TAJT_00465	NLR_02_33	Koeleria macrantha	PI440454	NLR_02_33_02	1	1	33+	Susceptible	8	9	8.33333	-	-	-	-	-
TAJT_00467	NLR_02_33	Koeleria macrantha	PI440454	NLR_02_33_03	2	1	33+	Susceptible	8	9	8.33333	-	-	-	-	-
TAJT_00469	NLR_02_33	Koeleria macrantha	PI440454	NLR_02_33_04	2	1	33+	Susceptible	8	9	8.33333	-	-	-	-	-
TAJT_00470	NLR_02_34	Koeleria macrantha	W617985	NLR_02_34_01	3+	2	33+	Susceptible	8	9	8.33333	-	-	-	-	-
TAJT_00471	NLR_02_34	Koeleria macrantha	W617985	NLR_02_34_01	3+	1	33+	Susceptible	8	9	8.33333	-	-	-	-	-
TAJT_00472	NLR_02_34	Koeleria macrantha	W617985	NLR_02_34_02	1	2	33+	Susceptible	8	9	8.33333	-	-	-	-	-
TAJT_00473	NLR_02_34	Koeleria macrantha	W617985	NLR_02_34_02	1	1	33+	Susceptible	8	9	8.33333	-	-	-	-	-
TAJT_00475	NLR_02_34	Koeleria macrantha	W617985	NLR_02_34_03	3+	1	33+	Susceptible	8	9	8.33333	-	-	-	-	-
TAJT_00478	NLR_02_35	Koeleria macrantha	W617985	NLR_02_35_01	1	1	33+	Susceptible	8	9	8.33333	-	-	-	-	-
TAJT_00480	NLR_02_35	Koeleria macrantha	W617985	NLR_02_35_02	2	1	33+	Susceptible	8	9	8.33333	-	-	-	-	-
TAJT_00483	NLR_02_35	Koeleria macrantha	W617985	NLR_02_35_03	3+	1	33+	Susceptible	8	9	8.33333	-	-	-	-	-
TAJT_00485	NLR_02_35	Koeleria macrantha	W617985	NLR_02_35_04	3+	2	33+	Susceptible	8	9	8.33333	-	-	-	-	-
TAJT_00486	NLR_02_35	Koeleria macrantha	W617985	NLR_02_35_04	3+	1	33+	Susceptible	8	9	8.33333	-	-	-	-	-
TAJT_00491	NLR_02_36	Koeleria macrantha	W617985	NLR_02_36_02	2	1	33+	Susceptible	8	9	8.33333	-	-	-	-	-
TAJT_00494	NLR_02_36	Koeleria macrantha	W617985	NLR_02_36_04	1	2	33+	Susceptible	8	9	8.33333	-	-	-	-	-
TAJT_00495	NLR_02_36	Koeleria macrantha	W617985	NLR_02_36_04	1	1	33+	Susceptible	8	9	8.33333	-	-	-	-	-
TAJT_00496	NLR_02_36	Koeleria macrantha	W617985	NLR_02_36_05	3+	1	33+	Susceptible	8	9	8.33333	-	-	-	-	-
TAJT_00500	NLR_02_36	Koeleria macrantha	W617985	NLR_02_36_07	2	1	33+	Susceptible	8	9	8.33333	-	-	-	-	-
TAJT_00501	NLR_02_39	Koeleria macrantha	W617985	NLR_02_39_01	2	1	33+	Susceptible	8	9	8.33333	-	-	-	-	-
TAJT_00504	NLR_02_39	Koeleria macrantha	W617985	NLR_02_39_03	3+	1	33+	Susceptible	8	9	8.33333	-	-	-	-	-
TAJT_00513	NLR_02_39	Koeleria macrantha	W617985	NLR_02_39_06	3+	1	33+	Susceptible	8	9	8.33333	-	-	-	-	-
TAJT_00514	NLR_02_39	Koeleria macrantha	W617985	NLR_02_39_07	3+	3	33+	Susceptible	8	9	8.33333	-	-	-	-	-
TAJT_00515	NLR_02_39	Koeleria macrantha	W617985	NLR_02_39_07	3+	2	33+	Susceptible	8	9	8.33333	-	-	-	-	-
TAJT_00516	NLR_02_39	Koeleria macrantha	W617985	NLR_02_39_07	3+	1	33+	Susceptible	8	9	8.33333	-	-	-	-	-
TAJT_00518	NLR_02_41	Koeleria macrantha	W617985	NLR_02_41_01	3+	1	33+	Susceptible	8	9	8.33333	-	-	-	-	-
TAJT_00522	NLR_02_41	Koeleria macrantha	W617985	NLR_02_41_03	3+	1	33+	Susceptible	8	9	8.33333	-	-	-	-	-
TAJT_00526	NLR_02_41	Koeleria macrantha	W617985	NLR_02_41_05	1	2	33+	Susceptible	8	9	8.33333	-	-	-	-	-
TAJT_00527	NLR_02_41	Koeleria macrantha	W617985	NLR_02_41_05	1	1	33+	Susceptible	8	9	8.33333	-	-	-	-	-
TAJT_00528	NLR_02_41	Koeleria macrantha	W617985	NLR_02_41_06	2	1	33+	Susceptible	8	9	8.33333	-	-	-	-	-
TAJT_00531	NLR_02_42	Koeleria macrantha	W617985	NLR_02_42_01	1	2	33+	Susceptible	8	9	8.33333	-	-	-	-	-
TAJT_00532	NLR_02_42	Koeleria macrantha	W617985	NLR_02_42_01	1	1	33+	Susceptible	8	9	8.33333	-	-	-	-	-
TAJT_00541	NLR_02_42	Koeleria macrantha	W617985	NLR_02_42_05	3+	2	33+	Susceptible	8	9	8.33333	-	-	-	-	-
TAJT_00542	NLR_02_42	Koeleria macrantha	W617985	NLR_02_42_05	3+	1	33+	Susceptible	8	9	8.33333	-	-	-	-	-
TAJT_00543	NLR_02_42	Koeleria macrantha	W617985	NLR_02_42_06	1	3	33+	Susceptible	8	9	8.33333	-	-	-	-	-
TAJT_00544	NLR_02_42	Koeleria macrantha	W617985	NLR_02_42_06	1	2	33+	Susceptible	8	9	8.33333	-	-	-	-	-
TAJT_00545	NLR_02_42	Koeleria macrantha	W617985	NLR_02_42_06	1	1	33+	Susceptible	8	9	8.33333	-	-	-	-	-
TAJT_00548	NLR_02_42	Koeleria macrantha	W617985	NLR_02_42_07	3+	1	33+	Susceptible	8	9	8.33333	-	-	-	-	-
TAJT_00549	NLR_02_43	Koeleria macrantha	W617985	NLR_02_43_01	2	2	33+	Susceptible	8	9	8.33333	-	-	-	-	-
TAJT_00550	NLR_02_43	Koeleria macrantha	W617985	NLR_02_43_01	2	1	33+	Susceptible	8	9	8.33333	-	-	-	-	-
TAJT_00553	NLR_02_43	Koeleria macrantha	W617985	NLR_02_43_03	2	1	33+	Susceptible	8	9	8.33333	-	-	-	-	-
TAJT_00554	NLR_02_43	Koeleria macrantha	W617985	NLR_02_43_04	2	1	33+	Susceptible	8	9	8.33333	-	-	-	-	-
TAJT_00555	NLR_02_43	Koeleria macrantha	W617985	NLR_02_43_06	1	1	33+	Susceptible	8	9	8.33333	-	-	-	-	-
TAJT_00561	NLR_02_44	Koeleria macrantha	W617985	NLR_02_44_02	1	1	33+	Susceptible	8	9	8.33333	-	-	-	-	-
TAJT_00565	NLR_02_44	Koeleria macrantha	W617985	NLR_02_44_04	3+	1	33+	Susceptible	8	9	8.33333	-	-	-	-	-
TAJT_00566	NLR_02_44	Koeleria macrantha	W617985	NLR_02_44_05	2	1	33+	Susceptible	8	9	8.33333	-	-	-	-	-
TAJT_00568	NLR_02_44	Koeleria macrantha	W617985	NLR_02_44_06	3+	1	33+	Susceptible	8	9	8.33333	-	-	-	-	-
TAJT_00571	NLR_02_45	Koeleria macrantha	W617985	NLR_02_45_01	3+	2	33+	Susceptible	8	9	8.33333	-	-	-	-	-
TAJT_00572	NLR_02_45	Koeleria macrantha	W617985	NLR_02_45_01	3+	1	33+	Susceptible	8	9	8.33333	-	-	-	-	-
TAJT_00573	NLR_02_45	Koeleria macrantha	W617985	NLR_02_45_02	2	3	33+	Susceptible	8	9	8.33333	-	-	-	-	-
TAJT_00574	NLR_02_45	Koeleria macrantha	W617985	NLR_02_45_02	2	2	33+	Susceptible	8	9	8.33333	-	-	-	-	-
TAJT_00578	NLR_02_45	Koeleria macrantha	W617985	NLR_02_45_03	3+	1	33+	Susceptible	8	9	8.33333	-	-	-	-	-
TAJT_00579	NLR_02_46	Koeleria macrantha	W617985	NLR_02_46_01	3+	3	33+	Susceptible	8	9	8.33333	-	-	-	-	-
TAJT_00580	NLR_02_46	Koeleria macrantha	W617985	NLR_02_46_01	3+	2	33+	Susceptible	8	9	8.33333	-	-	-	-	-
TAJT_00581	NLR_02_46	Koeleria macrantha	W617985	NLR_02_46_01	3+	1	33+	Susceptible	8	9	8.33333	-	-	-	-	-
TAJT_00584	NLR_02_46	Koeleria macrantha	W617985	NLR_02_46_02	3+	1	33+	Susceptible	8	9	8.33333	-	-	-	-	-
TAJT_00585	NLR_02_46	Koeleria macrantha	W617985	NLR_02_46_03	3+	3	33+	Susceptible	8	9	8.33333	-	-	-	-	-
TAJT_00587	NLR_02_46	Koeleria macrantha	W617985	NLR_02_46_03	3+	1	33+	Susceptible	8	9	8.33333	-	-	-	-	-
TAJT_00588	NLR_02_46	Koeleria macrantha	W617985	NLR_02_46_04	1	1	33+	Susceptible	8	9	8.33333	-	-	-	-	-
TAJT_00590	NLR_02_47	Koeleria macrantha	W617985	NLR_02_47_02	3+	1	33+	Susceptible	8	9	8.33333	-	-	-	-	-
TAJT_00592	NLR_02_47	Koeleria macrantha	W617985	NLR_02_47_03	3+	1	33+	Susceptible	8	9	8.33333	-	-	-	-	-
TAJT_00593	NLR_02_47	Koeleria macrantha	W617985	NLR_02_47_04	1	2	33+	Susceptible	8	9	8.33333	-	-	-	-	-
TAJT_00594	NLR_02_47	Koeleria macrantha	W617985	NLR_02_47_04	1	1	33+	Susceptible	8	9	8.33333	-	-	-	-	-
TAJT_00595	NLR_02_49	Koeleria macrantha	W617985	NLR_02_49_03	2	3	33+	Susceptible	8	9	8.33333	-	-	-	-	-
TAJT_00597	NLR_02_49	Koeleria macrantha	W617985	NLR_02_49_03	2	1	33+	Susceptible	8	9	8.33333	-	-	-	-	-
TAJT_00600	NLR_02_49	Koeleria macrantha	W617985	NLR_02_49_04	2	1	33+	Susceptible	8	9	8.33333	-	-	-	-	-
TAJT_00601	NLR_02_49	Koeleria macrantha	W617985	NLR_02_49_06	1	3	33+	Susceptible	8	9	8.33333	-	-	-	-	-
TAJT_00602	NLR_02_49	Koeleria macrantha	W617985	NLR_02_49_06	1	2	33+	Susceptible	8	9	8.33333	-	-	-	-	-
TAJT_00603	NLR_02_49	Koeleria macrantha	W617985	NLR_02_49_06	1	1	33+	Susceptible	8	9	8.33333	-	-	-	-	-
TAJT_00605	NLR_02_49	Koeleria macrantha	W617985	NLR_02_49_07	3+	1	33+	Susceptible	8	9	8.33333	-	-	-	-	-
TAJT_00606	NLR_02_50	Koeleria macrantha	W617985	NLR_02_50_01	3+	3	33+	Susceptible	8	9	8.33333	-	-	-	-	-
TAJT_00607	NLR_02_50	Koeleria macrantha	W617985	NLR_02_50_01	3+	2	33+	Susceptible	8	9	8.33333	-	-	-	-	-
TAJT_00615	NLR_02_50	Koeleria macrantha	W617985	NLR_02_50_05	2	1	33+	Susceptible	8	9	8.33333	-	-	-	-	-
TAJT_00616	NLR_02_50	Koeleria macrantha	W617985	NLR_02_50_06	3+	3	33+	Susceptible	8	9	8.33333	-	-	-	-	-
TAJT_00617	NLR_02_50	Koeleria macrantha	W617985	NLR_02_50_06	3+	2	33+	Susceptible	8	9	8.33333	-	-	-	-	-
TAJT_00621	NLR_02_50	Koeleria macrantha	W617985	NLR_02_50_07	3+	1	33+	Susceptible	8	9	8.33333	-	-	-	-	-
TAJT_01299	NLR_01_01	Aegilops sharonensis	546	NLR_01_01_01	3+	3	33+	Susceptible	8	9	8.33333	-	-	-	-	-
TAJT_01300	NLR_01_01	Aegilops sharonensis	546	NLR_01_01_01	3+	2	33+	Susceptible	8	9	8.33333	-	-	-	-	-
TAJT_01302	NLR_01_01	Aegilops sharonensis	546	NLR_01_01_02	2	3	33+	Susceptible	8	9	8.33333	-	-	-	-	-
TAJT_01304	NLR_01_01	Aegilops sharonensis	546	NLR_01_01_02	2	1	33+	Susceptible	8	9	8.33333	-	-	-	-	-
TAJT_01307	NLR_01_01	Aegilops sharonensis	546	NLR_01_01_03	2	1	33+	Susceptible	8	9	8.33333	-	-	-	-	-
TAJT_01309	NLR_01_05	Aegilops sharonensis	546	NLR_01_05_01	2	2	33+	Susceptible	8	9	8.33333	-	-	-	-	-
TAJT_01310	NLR_01_05	Aegilops sharonensis	546	NLR_01_05_01	2	1	33+	Susceptible	8	9	8.33333	-	-	-	-	-
TAJT_01314	NLR_01_05	Aegilops sharonensis	546	NLR_01_05_03	1	2	33+	Susceptible	8	9	8.33333	-	-	-	-	-
TAJT_01315	NLR_01_05	Aegilops sharonensis	546	NLR_01_05_03	1	1	33+	Susceptible	8	9	8.33333	-	-	-	-	-
TAJT_01316	NLR_01_05	Aegilops sharonensis	546	NLR_01_05_04	2	3	33+	Susceptible	8	9	8.33333	-	-	-	-	-
TAJT_01317	NLR_01_05	Aegilops sharonensis	546	NLR_01_05_04	2	2	33+	Susceptible	8	9	8.33333	-	-	-	-	-
TAJT_01318	NLR_01_05	Aegilops sharonensis	546	NLR_01_05_04	2	1	33+	Susceptible	8	9	8.33333	-	-	-	-	-
TAJT_01323	NLR_01_05	Aegilops sharonensis	546	NLR_01_05_06	3+	1	33+	Susceptible	8	9	8.33333	-	-	-	-	-
TAJT_01327	NLR_01_09	Aegilops sharonensis	546	NLR_01_09_01	3+	3	33+	Susceptible	8	9	8.33333	-	-	-	-	-
TAJT_01329	NLR_01_09	Aegilops sharonensis	546	NLR_01_09_01	3+	1	33+	Susceptible	8	9	8.33333	-	-	-	-	-
TAJT_01333	NLR_01_09	Aegilops sharonensis	546	NLR_01_09_03	3+	3	33+	Susceptible	8	9	8.33333	-	-	-	-	-
TAJT_01334	NLR_01_09	Aegilops sharonensis	546	NLR_01_09_03	3+	2	33+	Susceptible	8	9	8.33333	-	-	-	-	-
TAJT_01335	NLR_01_09	Aegilops sharonensis	546	NLR_01_09_03	3+	1	33+	Susceptible	8	9	8.33333	-	-	-	-	-
TAJT_01341	NLR_01_09	Aegilops sharonensis	546	NLR_01_09_05	3+	1	33+	Susceptible	8	9	8.33333	-	-	-	-	-
TAJT_01343	NLR_01_09	Aegilops sharonensis	546	NLR_01_09_06	2	2	33+	Susceptible	8	9	8.33333	-	-	-	-	-
TAJT_01344	NLR_01_09	Aegilops sharonensis	546	NLR_01_09_06	2	1	33+	Susceptible	8	9	8.33333	-	-	-	-	-
TAJT_01345	NLR_01_19	Aegilops sharonensis	546	NLR_01_19_01	3+	3	33+	Susceptible	8	9	8.33333	-	-	-	-	-
TAJT_01346	NLR_01_19	Aegilops sharonensis	546	NLR_01_19_01	3+	2	33+	Susceptible	8	9	8.33333	-	-	-	-	-
TAJT_01347	NLR_01_19	Aegilops sharonensis	546	NLR_01_19_01	3+	1	33+	Susceptible	8	9	8.33333	-	-	-	-	-
TAJT_01350	NLR_01_19	Aegilops sharonensis	546	NLR_01_19_02	3+	1	33+	Susceptible	8	9	8.33333	-	-	-	-	-
TAJT_01352	NLR_01_19	Aegilops sharonensis	546	NLR_01_19_04	1	1	33+	Susceptible	8	9	8.33333	-	-	-	-	-
TAJT_01356	NLR_01_19	Aegilops sharonensis	546	NLR_01_19_06	3+	1	33+	Susceptible	8	9	8.33333	-	-	-	-	-
TAJT_01357	NLR_01_20	Aegilops sharonensis	546	NLR_01_20_01	1	1	33+	Susceptible	8	9	8.33333	-	-	-	-	-
TAJT_01362	NLR_01_20	Aegilops sharonensis	546	NLR_01_20_03	1	2	33+	Susceptible	8	9	8.33333	-	-	-	-	-
TAJT_01363	NLR_01_20	Aegilops sharonensis	546	NLR_01_20_03	1	1	33+	Susceptible	8	9	8.33333	-	-	-	-	-
TAJT_01364	NLR_01_20	Aegilops sharonensis	546	NLR_01_20_04	2	3	33+	Susceptible	8	9	8.33333	-	-	-	-	-
TAJT_01365	NLR_01_20	Aegilops sharonensis	546	NLR_01_20_04	2	2	33+	Susceptible	8	9	8.33333	-	-	-	-	-
TAJT_01366	NLR_01_20	Aegilops sharonensis	546	NLR_01_20_04	2	1	33+	Susceptible	8	9	8.33333	-	-	-	-	-
TAJT_01367	NLR_01_20	Aegilops sharonensis	546	NLR_01_20_05	1	2	33+	Susceptible	8	9	8.33333	-	-	-	-	-
TAJT_01368	NLR_01_20	Aegilops sharonensis	546	NLR_01_20_05	1	1	33+	Susceptible	8	9	8.33333	-	-	-	-	-
TAJT_01372	NLR_01_21	Aegilops sharonensis	575	NLR_01_21_01	3+	1	2pl=2/2pl=3	Segregating	5	5	5	3	Susceptible	8	8	8
TAJT_01374	NLR_01_21	Aegilops sharonensis	575	NLR_01_21_02	3+	1	1pl=2/2pl=3	Segregating	5	5	5	1pl=1/1pl=3	Segregating	2	2	2
TAJT_01375	NLR_01_21	Aegilops sharonensis	575	NLR_01_21_03	2	3	33+	Susceptible	8	9	8.33333	3	Susceptible	8	8	8
TAJT_01376	NLR_01_21	Aegilops sharonensis	575	NLR_01_21_03	2	2	33+	Susceptible	8	9	8.33333	3	Susceptible	8	8	8
TAJT_01377	NLR_01_21	Aegilops sharonensis	575	NLR_01_21_03	2	1	33+	Susceptible	8	9	8.33333	3	Susceptible	8	8	8
TAJT_01378	NLR_01_22	Aegilops sharonensis	575	NLR_01_22_01	3+	3	33+	Susceptible	8	9	8.33333	-	-	-	-	-
TAJT_01379	NLR_01_22	Aegilops sharonensis	575	NLR_01_22_01	3+	2	33+	Susceptible	8	9	8.33333	-	-	-	-	-
TAJT_01380	NLR_01_22	Aegilops sharonensis	575	NLR_01_22_01	3+	1	33+	Susceptible	8	9	8.33333	-	-	-	-	-
TAJT_01382	NLR_01_22	Aegilops sharonensis	575	NLR_01_22_02	3+	1	33+	Susceptible	8	9	8.33333	-	-	-	-	-
TAJT_01386	NLR_01_22	Aegilops sharonensis	575	NLR_01_22_06	1	2	33+	Susceptible	8	9	8.33333	-	-	-	-	-
TAJT_01387	NLR_01_22	Aegilops sharonensis	575	NLR_01_22_06	1	1	33+	Susceptible	8	9	8.33333	-	-	-	-	-
TAJT_01389	NLR_01_22	Aegilops sharonensis	575	NLR_01_22_07	3+	1	33+	Susceptible	8	9	8.33333	-	-	-	-	-
TAJT_01391	NLR_01_24	Aegilops sharonensis	575	NLR_01_24_02	2	2	33+	Susceptible	8	9	8.33333	-	-	-	-	-
TAJT_01392	NLR_01_24	Aegilops sharonensis	575	NLR_01_24_02	2	1	33+	Susceptible	8	9	8.33333	-	-	-	-	-
TAJT_01394	NLR_01_25	Aegilops sharonensis	575	NLR_01_25_01	3+	1	33+	Susceptible	8	9	8.33333	-	-	-	-	-
TAJT_01395	NLR_01_26	Aegilops sharonensis	575	NLR_01_26_02	1	1	33+	Susceptible	8	9	8.33333	-	-	-	-	-
TAJT_01396	NLR_01_27	Aegilops sharonensis	575	NLR_01_27_01	1	1	33+	Susceptible	8	9	8.33333	-	-	-	-	-
TAJT_01397	NLR_01_27	Aegilops sharonensis	575	NLR_01_27_02	3+	1	33+	Susceptible	8	9	8.33333	-	-	-	-	-
TAJT_01398	NLR_01_27	Aegilops sharonensis	575	NLR_01_27_03	2	2	33+	Susceptible	8	9	8.33333	-	-	-	-	-
TAJT_01399	NLR_01_27	Aegilops sharonensis	575	NLR_01_27_03	2	1	33+	Susceptible	8	9	8.33333	-	-	-	-	-
TAJT_01401	NLR_01_28	Aegilops sharonensis	575	NLR_01_28_01	3+	2	33+	Susceptible	8	9	8.33333	-	-	-	-	-
TAJT_01403	NLR_01_29	Aegilops sharonensis	575	NLR_01_29_01	3+	3	33+	Susceptible	8	9	8.33333	-	-	-	-	-
TAJT_01406	NLR_01_29	Aegilops sharonensis	575	NLR_01_29_02	3+	1	33+	Susceptible	8	9	8.33333	-	-	-	-	-
TAJT_01407	NLR_01_30	Aegilops sharonensis	575	NLR_01_30_01	1	2	33+	Susceptible	8	9	8.33333	-	-	-	-	-
TAJT_01408	NLR_01_30	Aegilops sharonensis	575	NLR_01_30_01	1	1	33+	Susceptible	8	9	8.33333	-	-	-	-	-
TAJT_01409	NLR_01_30	Aegilops sharonensis	575	NLR_01_30_02	2	3	33+	Susceptible	8	9	8.33333	-	-	-	-	-
TAJT_01411	NLR_01_30	Aegilops sharonensis	575	NLR_01_30_02	2	1	33+	Susceptible	8	9	8.33333	-	-	-	-	-
TAJT_01412	NLR_01_31	Aegilops sharonensis	575	NLR_01_31_01	1	2	33+	Susceptible	8	9	8.33333	-	-	-	-	-
TAJT_01413	NLR_01_31	Aegilops sharonensis	575	NLR_01_31_01	1	1	33+	Susceptible	8	9	8.33333	-	-	-	-	-
TAJT_01415	NLR_01_31	Aegilops sharonensis	575	NLR_01_31_03	2	3	33+	Susceptible	8	9	8.33333	-	-	-	-	-
TAJT_01416	NLR_01_31	Aegilops sharonensis	575	NLR_01_31_03	2	2	33+	Susceptible	8	9	8.33333	-	-	-	-	-
TAJT_01417	NLR_01_31	Aegilops sharonensis	575	NLR_01_31_04	1	3	33+	Susceptible	8	9	8.33333	-	-	-	-	-
TAJT_01418	NLR_01_31	Aegilops sharonensis	575	NLR_01_31_04	1	2	33+	Susceptible	8	9	8.33333	-	-	-	-	-
TAJT_01419	NLR_01_31	Aegilops sharonensis	575	NLR_01_31_04	1	1	33+	Susceptible	8	9	8.33333	-	-	-	-	-
TAJT_01422	NLR_01_31	Aegilops sharonensis	575	NLR_01_31_07	3+	1	33+	Susceptible	8	9	8.33333	-	-	-	-	-
TAJT_01423	NLR_01_32	Aegilops sharonensis	575	NLR_01_32_03	1	1	33+	Susceptible	8	9	8.33333	-	-	-	-	-
TAJT_01424	NLR_01_32	Aegilops sharonensis	575	NLR_01_32_04	1	3	33+	Susceptible	8	9	8.33333	-	-	-	-	-
TAJT_01425	NLR_01_32	Aegilops sharonensis	575	NLR_01_32_04	1	2	33+	Susceptible	8	9	8.33333	-	-	-	-	-
TAJT_01426	NLR_01_32	Aegilops sharonensis	575	NLR_01_32_04	1	1	33+	Susceptible	8	9	8.33333	-	-	-	-	-
TAJT_01427	NLR_01_32	Aegilops sharonensis	575	NLR_01_32_05	1	2	33+	Susceptible	8	9	8.33333	-	-	-	-	-
TAJT_01428	NLR_01_32	Aegilops sharonensis	575	NLR_01_32_05	1	1	33+	Susceptible	8	9	8.33333	-	-	-	-	-
TAJT_01429	NLR_01_33	Aegilops sharonensis	575	NLR_01_33_01	3+	1	33+	Susceptible	8	9	8.33333	-	-	-	-	-
TAJT_01434	NLR_01_33	Aegilops sharonensis	575	NLR_01_33_04	3+	3	33+	Susceptible	8	9	8.33333	-	-	-	-	-
TAJT_01435	NLR_01_33	Aegilops sharonensis	575	NLR_01_33_04	3+	2	33+	Susceptible	8	9	8.33333	-	-	-	-	-
TAJT_01436	NLR_01_33	Aegilops sharonensis	575	NLR_01_33_04	3+	1	33+	Susceptible	8	9	8.33333	-	-	-	-	-
TAJT_01439	NLR_01_33	Aegilops sharonensis	575	NLR_01_33_05	2	1	33+	Susceptible	8	9	8.33333	-	-	-	-	-
TAJT_01443	NLR_01_33	Aegilops sharonensis	575	NLR_01_33_07	3+	1	33+	Susceptible	8	9	8.33333	-	-	-	-	-
TAJT_01444	NLR_01_34	Aegilops sharonensis	6793	NLR_01_34_01	3+	1	33+	Susceptible	8	9	8.33333	-	-	-	-	-
TAJT_01447	NLR_01_34	Aegilops sharonensis	6793	NLR_01_34_02	3+	1	33+	Susceptible	8	9	8.33333	-	-	-	-	-
TAJT_01451	NLR_01_34	Aegilops sharonensis	6793	NLR_01_34_04	1	1	33+	Susceptible	8	9	8.33333	-	-	-	-	-
TAJT_01454	NLR_01_34	Aegilops sharonensis	6793	NLR_01_34_06	3+	1	33+	Susceptible	8	9	8.33333	-	-	-	-	-
TAJT_01456	NLR_01_35	Aegilops sharonensis	6793	NLR_01_35_02	1	2	33+	Susceptible	8	9	8.33333	-	-	-	-	-
TAJT_01457	NLR_01_35	Aegilops sharonensis	6793	NLR_01_35_02	1	1	33+	Susceptible	8	9	8.33333	-	-	-	-	-
TAJT_01458	NLR_01_35	Aegilops sharonensis	6793	NLR_01_35_03	3+	3	33+	Susceptible	8	9	8.33333	-	-	-	-	-
TAJT_01459	NLR_01_35	Aegilops sharonensis	6793	NLR_01_35_03	3+	1	33+	Susceptible	8	9	8.33333	-	-	-	-	-
TAJT_01460	NLR_01_35	Aegilops sharonensis	6793	NLR_01_35_04	1	1	33+	Susceptible	8	9	8.33333	-	-	-	-	-
TAJT_01461	NLR_01_35	Aegilops sharonensis	6793	NLR_01_35_05	2	1	33+	Susceptible	8	9	8.33333	-	-	-	-	-
TAJT_01467	NLR_01_36	Aegilops sharonensis	6793	NLR_01_36_01	3+	2	33+	Susceptible	8	9	8.33333	-	-	-	-	-
TAJT_01468	NLR_01_36	Aegilops sharonensis	6793	NLR_01_36_01	3+	1	33+	Susceptible	8	9	8.33333	-	-	-	-	-
TAJT_01470	NLR_01_36	Aegilops sharonensis	6793	NLR_01_36_02	3+	1	33+	Susceptible	8	9	8.33333	-	-	-	-	-
TAJT_01472	NLR_01_38	Aegilops sharonensis	6793	NLR_01_38_01	1	1	33+	Susceptible	8	9	8.33333	-	-	-	-	-
TAJT_01474	NLR_01_38	Aegilops sharonensis	6793	NLR_01_38_02	2	2	33+	Susceptible	8	9	8.33333	-	-	-	-	-
TAJT_01475	NLR_01_38	Aegilops sharonensis	6793	NLR_01_38_02	2	1	33+	Susceptible	8	9	8.33333	-	-	-	-	-
TAJT_01477	NLR_01_39	Aegilops sharonensis	6793	NLR_01_39_01	3+	1	33+	Susceptible	8	9	8.33333	-	-	-	-	-
TAJT_01478	NLR_01_40	Aegilops sharonensis	6793	NLR_01_40_02	1	2	33+	Susceptible	8	9	8.33333	-	-	-	-	-
TAJT_01479	NLR_01_40	Aegilops sharonensis	6793	NLR_01_40_02	1	1	33+	Susceptible	8	9	8.33333	-	-	-	-	-
TAJT_01480	NLR_01_40	Aegilops sharonensis	6793	NLR_01_40_03	3+	1	33+	Susceptible	8	9	8.33333	-	-	-	-	-
TAJT_01481	NLR_01_44	Aegilops sharonensis	6793	NLR_01_44_02	1	2	33+	Susceptible	8	9	8.33333	-	-	-	-	-
TAJT_01482	NLR_01_44	Aegilops sharonensis	6793	NLR_01_44_02	1	1	33+	Susceptible	8	9	8.33333	-	-	-	-	-
TAJT_01484	NLR_01_44	Aegilops sharonensis	6793	NLR_01_44_04	1	2	33+	Susceptible	8	9	8.33333	-	-	-	-	-
TAJT_01485	NLR_01_44	Aegilops sharonensis	6793	NLR_01_44_04	1	1	33+	Susceptible	8	9	8.33333	-	-	-	-	-
TAJT_01488	NLR_01_44	Aegilops sharonensis	6793	NLR_01_44_06	3+	1	33+	Susceptible	8	9	8.33333	-	-	-	-	-
TAJT_01489	NLR_01_44	Aegilops sharonensis	6793	NLR_01_44_07	2	1	33+	Susceptible	8	9	8.33333	-	-	-	-	-
TAJT_01493	NLR_01_45	Aegilops sharonensis	546	NLR_01_45_02	1	3	33+	Susceptible	8	9	8.33333	-	-	-	-	-
TAJT_01494	NLR_01_45	Aegilops sharonensis	546	NLR_01_45_02	1	2	33+	Susceptible	8	9	8.33333	-	-	-	-	-
TAJT_01495	NLR_01_45	Aegilops sharonensis	546	NLR_01_45_02	1	1	33+	Susceptible	8	9	8.33333	-	-	-	-	-
TAJT_01498	NLR_01_45	Aegilops sharonensis	546	NLR_01_45_04	2	1	33+	Susceptible	8	9	8.33333	-	-	-	-	-
TAJT_01500	NLR_01_45	Aegilops sharonensis	546	NLR_01_45_05	1	1	33+	Susceptible	8	9	8.33333	-	-	-	-	-
TAJT_01501	NLR_01_45	Aegilops sharonensis	546	NLR_01_45_06	1	1	33+	Susceptible	8	9	8.33333	-	-	-	-	-
TAJT_01505	NLR_01_46	Aegilops sharonensis	546	NLR_01_46_01	3+	1	33+	Susceptible	8	9	8.33333	-	-	-	-	-
TAJT_01508	NLR_01_46	Aegilops sharonensis	546	NLR_01_46_03	1	2	33+	Susceptible	8	9	8.33333	-	-	-	-	-
TAJT_01509	NLR_01_46	Aegilops sharonensis	546	NLR_01_46_03	1	1	33+	Susceptible	8	9	8.33333	-	-	-	-	-
TAJT_01510	NLR_01_46	Aegilops sharonensis	546	NLR_01_46_04	3+	1	33+	Susceptible	8	9	8.33333	-	-	-	-	-
TAJT_01511	NLR_01_46	Aegilops sharonensis	546	NLR_01_46_05	3+	1	33+	Susceptible	8	9	8.33333	-	-	-	-	-
TAJT_01514	NLR_01_47	Aegilops sharonensis	546	NLR_01_47_01	1	1	33+	Susceptible	8	9	8.33333	-	-	-	-	-
TAJT_01515	NLR_01_47	Aegilops sharonensis	546	NLR_01_47_02	3+	3	33+	Susceptible	8	9	8.33333	-	-	-	-	-
TAJT_01516	NLR_01_47	Aegilops sharonensis	546	NLR_01_47_02	3+	2	33+	Susceptible	8	9	8.33333	-	-	-	-	-
TAJT_01517	NLR_01_47	Aegilops sharonensis	546	NLR_01_47_02	3+	1	33+	Susceptible	8	9	8.33333	-	-	-	-	-
TAJT_01518	NLR_01_47	Aegilops sharonensis	546	NLR_01_47_03	3+	1	33+	Susceptible	8	9	8.33333	-	-	-	-	-
TAJT_01519	NLR_01_47	Aegilops sharonensis	546	NLR_01_47_04	2	1	33+	Susceptible	8	9	8.33333	-	-	-	-	-
TAJT_01522	NLR_01_47	Aegilops sharonensis	546	NLR_01_47_07	3+	1	33+	Susceptible	8	9	8.33333	-	-	-	-	-
TAJT_01525	NLR_01_48	Aegilops sharonensis	546	NLR_01_48_02	3+	3	0;	Resistant	0	0	0	0;1-	Resistant	0	1	0.333333
TAJT_01526	NLR_01_48	Aegilops sharonensis	546	NLR_01_48_02	3+	2	0;12	Resistant	0	2	0.7	0;1-	Resistant	0	1	0.333333
TAJT_01528	NLR_01_48	Aegilops sharonensis	546	NLR_01_48_03	1	3	2pl=2, but at base IT=3	Resistant to susceptible	2	2	5	-	-	-	-	-
TAJT_01529	NLR_01_48	Aegilops sharonensis	546	NLR_01_48_03	1	2	33+	Susceptible	8	9	8.33333	3	Susceptible	8	8	8
TAJT_01530	NLR_01_48	Aegilops sharonensis	546	NLR_01_48_03	1	1	33+	Susceptible	8	9	8.33333	3	Susceptible	8	8	8
TAJT_01531	NLR_01_48	Aegilops sharonensis	546	NLR_01_48_04	1	3	2pl=2/1pl=3	Segregating	5	5	5	-	-	-	-	-
TAJT_01532	NLR_01_48	Aegilops sharonensis	546	NLR_01_48_04	1	2	33+	Susceptible	8	9	8.33333	3	Susceptible	8	8	8
TAJT_01533	NLR_01_48	Aegilops sharonensis	546	NLR_01_48_04	1	1	33+	Susceptible	8	9	8.33333	3	Susceptible	8	8	8
TAJT_01536	NLR_01_48	Aegilops sharonensis	546	NLR_01_48_06	3+	1	0;11-	Resistant	0	2	0.7	1pl=3/1pl=11+	Segregating	2	3	2.33
TAJT_01539	NLR_01_49	Aegilops sharonensis	546	NLR_01_49_01	3+	1	33+	Susceptible	8	9	8.33333	-	-	-	-	-
TAJT_01540	NLR_01_49	Aegilops sharonensis	546	NLR_01_49_02	1	2	33+	Susceptible	8	9	8.33333	-	-	-	-	-
TAJT_01541	NLR_01_49	Aegilops sharonensis	546	NLR_01_49_02	1	1	33+	Susceptible	8	9	8.33333	-	-	-	-	-
TAJT_01542	NLR_01_49	Aegilops sharonensis	546	NLR_01_49_03	2	3	33+	Susceptible	8	9	8.33333	-	-	-	-	-
TAJT_01544	NLR_01_49	Aegilops sharonensis	546	NLR_01_49_04	2	1	33+	Susceptible	8	9	8.33333	-	-	-	-	-
TAJT_01545	NLR_01_50	Aegilops sharonensis	546	NLR_01_50_01	3+	1	33+	Susceptible	8	9	8.33333	-	-	-	-	-
TAJT_01547	NLR_01_51	Aegilops sharonensis	575	NLR_01_51_01	3+	1	33+	Susceptible	8	9	8.33333	-	-	-	-	-
TAJT_01548	NLR_01_51	Aegilops sharonensis	575	NLR_01_51_02	3+	1	33+	Susceptible	8	9	8.33333	-	-	-	-	-
TAJT_01549	NLR_01_51	Aegilops sharonensis	575	NLR_01_51_03	1	2	33+	Susceptible	8	9	8.33333	-	-	-	-	-
TAJT_01550	NLR_01_51	Aegilops sharonensis	575	NLR_01_51_03	1	1	33+	Susceptible	8	9	8.33333	-	-	-	-	-
TAJT_01551	NLR_01_51	Aegilops sharonensis	575	NLR_01_51_04	3+	3	33+	Susceptible	8	9	8.33333	-	-	-	-	-
TAJT_01552	NLR_01_51	Aegilops sharonensis	575	NLR_01_51_04	3+	2	33+	Susceptible	8	9	8.33333	-	-	-	-	-
TAJT_01556	NLR_01_52	Aegilops sharonensis	575	NLR_01_52_01	1	2	33+	Susceptible	8	9	8.33333	-	-	-	-	-
TAJT_01557	NLR_01_52	Aegilops sharonensis	575	NLR_01_52_01	1	1	33+	Susceptible	8	9	8.33333	-	-	-	-	-
TAJT_01559	NLR_01_52	Aegilops sharonensis	575	NLR_01_52_02	1	2	33+	Susceptible	8	9	8.33333	-	-	-	-	-
TAJT_01560	NLR_01_52	Aegilops sharonensis	575	NLR_01_52_02	1	1	33+	Susceptible	8	9	8.33333	-	-	-	-	-
TAJT_01561	NLR_01_52	Aegilops sharonensis	575	NLR_01_52_03	3+	3	33+	Susceptible	8	9	8.33333	-	-	-	-	-
TAJT_01562	NLR_01_52	Aegilops sharonensis	575	NLR_01_52_03	3+	2	33+	Susceptible	8	9	8.33333	-	-	-	-	-
TAJT_01563	NLR_01_52	Aegilops sharonensis	575	NLR_01_52_03	3+	1	33+	Susceptible	8	9	8.33333	-	-	-	-	-
TAJT_01566	NLR_01_52	Aegilops sharonensis	575	NLR_01_52_04	3+	1	33+	Susceptible	8	9	8.33333	-	-	-	-	-
TAJT_01568	NLR_01_53	Aegilops sharonensis	575	NLR_01_53_01	2	2	33+	Susceptible	8	9	8.33333	-	-	-	-	-
TAJT_01569	NLR_01_53	Aegilops sharonensis	575	NLR_01_53_01	2	1	33+	Susceptible	8	9	8.33333	-	-	-	-	-
TAJT_01571	NLR_01_53	Aegilops sharonensis	575	NLR_01_53_02	3+	1	33+	Susceptible	8	9	8.33333	-	-	-	-	-
TAJT_01574	NLR_01_53	Aegilops sharonensis	575	NLR_01_53_04	3+	3	33+	Susceptible	8	9	8.33333	-	-	-	-	-
TAJT_01575	NLR_01_53	Aegilops sharonensis	575	NLR_01_53_04	3+	2	33+	Susceptible	8	9	8.33333	-	-	-	-	-
TAJT_01576	NLR_01_53	Aegilops sharonensis	575	NLR_01_53_05	1	1	33+	Susceptible	8	9	8.33333	-	-	-	-	-
TAJT_01581	NLR_01_55	Aegilops sharonensis	6793	NLR_01_55_02	1	2	33+	Susceptible	8	9	8.33333	-	-	-	-	-
TAJT_01582	NLR_01_55	Aegilops sharonensis	6793	NLR_01_55_02	1	1	33+	Susceptible	8	9	8.33333	-	-	-	-	-
TAJT_01583	NLR_01_55	Aegilops sharonensis	6793	NLR_01_55_03	3+	2	33+	Susceptible	8	9	8.33333	-	-	-	-	-
TAJT_01584	NLR_01_55	Aegilops sharonensis	6793	NLR_01_55_03	3+	1	33+	Susceptible	8	9	8.33333	-	-	-	-	-
TAJT_01585	NLR_01_55	Aegilops sharonensis	6793	NLR_01_55_04	2	3	33+	Susceptible	8	9	8.33333	-	-	-	-	-
TAJT_01586	NLR_01_55	Aegilops sharonensis	6793	NLR_01_55_04	2	2	33+	Susceptible	8	9	8.33333	-	-	-	-	-
TAJT_01587	NLR_01_55	Aegilops sharonensis	6793	NLR_01_55_04	2	1	33+	Susceptible	8	9	8.33333	-	-	-	-	-
TAJT_01588	NLR_01_56	Aegilops sharonensis	6793	NLR_01_56_01	1	1	33+	Susceptible	8	9	8.33333	-	-	-	-	-
TAJT_01590	NLR_01_56	Aegilops sharonensis	6793	NLR_01_56_02	1	2	33+	Susceptible	8	9	8.33333	-	-	-	-	-
TAJT_01591	NLR_01_56	Aegilops sharonensis	6793	NLR_01_56_02	1	1	33+	Susceptible	8	9	8.33333	-	-	-	-	-
TAJT_01593	NLR_01_56	Aegilops sharonensis	6793	NLR_01_56_03	1	1	33+	Susceptible	8	9	8.33333	-	-	-	-	-
TAJT_01595	NLR_01_56	Aegilops sharonensis	6793	NLR_01_56_07	3+	2	33+	Susceptible	8	9	8.33333	-	-	-	-	-
TAJT_01596	NLR_01_56	Aegilops sharonensis	6793	NLR_01_56_07	3+	1	33+	Susceptible	8	9	8.33333	-	-	-	-	-
TAJT_01597	NLR_01_57	Aegilops sharonensis	1998	NLR_01_57_02	2	3	33+	Susceptible	8	9	8.33333	-	-	-	-	-
TAJT_01598	NLR_01_57	Aegilops sharonensis	1998	NLR_01_57_02	2	2	33+	Susceptible	8	9	8.33333	-	-	-	-	-
TAJT_01599	NLR_01_57	Aegilops sharonensis	1998	NLR_01_57_02	2	1	33+	Susceptible	8	9	8.33333	-	-	-	-	-
TAJT_01600	NLR_01_57	Aegilops sharonensis	1998	NLR_01_57_03	1	1	33+	Susceptible	8	9	8.33333	-	-	-	-	-
TAJT_01604	NLR_01_57	Aegilops sharonensis	1998	NLR_01_57_05	1	1	33+	Susceptible	8	9	8.33333	-	-	-	-	-
TAJT_01609	NLR_01_57	Aegilops sharonensis	1998	NLR_01_57_07	1	2	33+	Susceptible	8	9	8.33333	-	-	-	-	-
TAJT_01610	NLR_01_57	Aegilops sharonensis	1998	NLR_01_57_07	1	1	33+	Susceptible	8	9	8.33333	-	-	-	-	-
TAJT_01613	NLR_01_58	Aegilops sharonensis	1998	NLR_01_58_01	3+	1	33+	Susceptible	8	9	8.33333	-	-	-	-	-
TAJT_01614	NLR_01_58	Aegilops sharonensis	1998	NLR_01_58_02	2	1	33+	Susceptible	8	9	8.33333	-	-	-	-	-
TAJT_01615	NLR_01_58	Aegilops sharonensis	1998	NLR_01_58_03	1	3	33+	Susceptible	8	9	8.33333	-	-	-	-	-
TAJT_01616	NLR_01_58	Aegilops sharonensis	1998	NLR_01_58_03	1	2	33+	Susceptible	8	9	8.33333	-	-	-	-	-
TAJT_01617	NLR_01_58	Aegilops sharonensis	1998	NLR_01_58_03	1	1	33+	Susceptible	8	9	8.33333	-	-	-	-	-
TAJT_01621	NLR_01_58	Aegilops sharonensis	1998	NLR_01_58_05	3+	1	33+	Susceptible	8	9	8.33333	-	-	-	-	-
TAJT_01622	NLR_01_59	Aegilops sharonensis	1998	NLR_01_59_01	1	3	33+	Susceptible	8	9	8.33333	-	-	-	-	-
TAJT_01623	NLR_01_59	Aegilops sharonensis	1998	NLR_01_59_01	1	2	33+	Susceptible	8	9	8.33333	-	-	-	-	-
TAJT_01624	NLR_01_59	Aegilops sharonensis	1998	NLR_01_59_01	1	1	33+	Susceptible	8	9	8.33333	-	-	-	-	-
TAJT_01625	NLR_01_59	Aegilops sharonensis	1998	NLR_01_59_02	2	3	33+	Susceptible	8	9	8.33333	-	-	-	-	-
TAJT_01626	NLR_01_59	Aegilops sharonensis	1998	NLR_01_59_02	2	2	33+	Susceptible	8	9	8.33333	-	-	-	-	-
TAJT_01627	NLR_01_59	Aegilops sharonensis	1998	NLR_01_59_02	2	1	33+	Susceptible	8	9	8.33333	-	-	-	-	-
TAJT_01632	NLR_01_59	Aegilops sharonensis	1998	NLR_01_59_04	3+	1	33+	Susceptible	8	9	8.33333	-	-	-	-	-
TAJT_01637	NLR_01_59	Aegilops sharonensis	1998	NLR_01_59_06	2	1	33+	Susceptible	8	9	8.33333	-	-	-	-	-
TAJT_01640	NLR_01_60	Aegilops sharonensis	1998	NLR_01_60_01	1	2	33+	Susceptible	8	9	8.33333	-	-	-	-	-
TAJT_01641	NLR_01_60	Aegilops sharonensis	1998	NLR_01_60_01	1	1	33+	Susceptible	8	9	8.33333	-	-	-	-	-
TAJT_01645	NLR_01_60	Aegilops sharonensis	1998	NLR_01_60_03	3+	3	33+	Susceptible	8	9	8.33333	-	-	-	-	-
TAJT_01646	NLR_01_60	Aegilops sharonensis	1998	NLR_01_60_03	3+	2	33+	Susceptible	8	9	8.33333	-	-	-	-	-
TAJT_01648	NLR_01_60	Aegilops sharonensis	1998	NLR_01_60_04	3+	3	33+	Susceptible	8	9	8.33333	-	-	-	-	-
TAJT_01650	NLR_01_60	Aegilops sharonensis	1998	NLR_01_60_04	3+	1	33+	Susceptible	8	9	8.33333	-	-	-	-	-
TAJT_01651	NLR_01_60	Aegilops sharonensis	1998	NLR_01_60_05	2	2	33+	Susceptible	8	9	8.33333	-	-	-	-	-
TAJT_01652	NLR_01_60	Aegilops sharonensis	1998	NLR_01_60_05	2	1	33+	Susceptible	8	9	8.33333	-	-	-	-	-
TAJT_01654	NLR_01_61	Cynosurus cristatus	PI251810	NLR_01_61_01	1	1	33+	Susceptible	8	9	8.33333	-	-	-	-	-
TAJT_01655	NLR_01_61	Cynosurus cristatus	PI251810	NLR_01_61_03	1	1	33+	Susceptible	8	9	8.33333	-	-	-	-	-
TAJT_01658	NLR_01_61	Cynosurus cristatus	PI251810	NLR_01_61_05	3+	1	33+	Susceptible	8	9	8.33333	-	-	-	-	-
TAJT_01659	NLR_01_62	Cynosurus cristatus	PI251810	NLR_01_62_01	3+	1	33+	Susceptible	8	9	8.33333	-	-	-	-	-
TAJT_01660	NLR_01_62	Cynosurus cristatus	PI251810	NLR_01_62_02	1	2	33+	Susceptible	8	9	8.33333	-	-	-	-	-
TAJT_01661	NLR_01_62	Cynosurus cristatus	PI251810	NLR_01_62_02	1	1	33+	Susceptible	8	9	8.33333	-	-	-	-	-
TAJT_01662	NLR_01_62	Cynosurus cristatus	PI251810	NLR_01_62_04	3+	1	33+	Susceptible	8	9	8.33333	-	-	-	-	-
TAJT_01663	NLR_01_62	Cynosurus cristatus	PI251810	NLR_01_62_05	3+	3	33+	Susceptible	8	9	8.33333	-	-	-	-	-
TAJT_01664	NLR_01_62	Cynosurus cristatus	PI251810	NLR_01_62_05	3+	2	33+	Susceptible	8	9	8.33333	-	-	-	-	-
TAJT_01665	NLR_01_62	Cynosurus cristatus	PI251810	NLR_01_62_05	3+	1	33+	Susceptible	8	9	8.33333	-	-	-	-	-
TAJT_01666	NLR_01_63	Cynosurus cristatus	PI251810	NLR_01_63_01	1	2	33+	Susceptible	8	9	8.33333	-	-	-	-	-
TAJT_01667	NLR_01_63	Cynosurus cristatus	PI251810	NLR_01_63_01	1	1	33+	Susceptible	8	9	8.33333	-	-	-	-	-
TAJT_01668	NLR_01_63	Cynosurus cristatus	PI251810	NLR_01_63_02	1	3	33+	Susceptible	8	9	8.33333	-	-	-	-	-
TAJT_01669	NLR_01_63	Cynosurus cristatus	PI251810	NLR_01_63_02	1	2	33+	Susceptible	8	9	8.33333	-	-	-	-	-
TAJT_01670	NLR_01_63	Cynosurus cristatus	PI251810	NLR_01_63_02	1	1	33+	Susceptible	8	9	8.33333	-	-	-	-	-
TAJT_01671	NLR_01_63	Cynosurus cristatus	PI251810	NLR_01_63_03	1	3	33+	Susceptible	8	9	8.33333	-	-	-	-	-
TAJT_01672	NLR_01_63	Cynosurus cristatus	PI251810	NLR_01_63_03	1	2	33+	Susceptible	8	9	8.33333	-	-	-	-	-
TAJT_01673	NLR_01_63	Cynosurus cristatus	PI251810	NLR_01_63_03	1	1	33+	Susceptible	8	9	8.33333	-	-	-	-	-
TAJT_01677	NLR_01_63	Cynosurus cristatus	PI251810	NLR_01_63_06	3+	3	33+	Susceptible	8	9	8.33333	-	-	-	-	-
TAJT_01678	NLR_01_63	Cynosurus cristatus	PI251810	NLR_01_63_06	3+	2	33+	Susceptible	8	9	8.33333	-	-	-	-	-
TAJT_01683	NLR_01_64	Cynosurus cristatus	PI251810	NLR_01_64_01	1	3	33+	Susceptible	8	9	8.33333	-	-	-	-	-
TAJT_01684	NLR_01_64	Cynosurus cristatus	PI251810	NLR_01_64_01	1	2	33+	Susceptible	8	9	8.33333	-	-	-	-	-
TAJT_01685	NLR_01_64	Cynosurus cristatus	PI251810	NLR_01_64_01	1	1	33+	Susceptible	8	9	8.33333	-	-	-	-	-
TAJT_01686	NLR_01_64	Cynosurus cristatus	PI251810	NLR_01_64_02	3+	1	33+	Susceptible	8	9	8.33333	-	-	-	-	-
TAJT_01691	NLR_01_64	Cynosurus cristatus	PI251810	NLR_01_64_05	3+	1	33+	Susceptible	8	9	8.33333	-	-	-	-	-
TAJT_01693	NLR_01_64	Cynosurus cristatus	PI251810	NLR_01_64_06	1	2	33+	Susceptible	8	9	8.33333	-	-	-	-	-
TAJT_01694	NLR_01_64	Cynosurus cristatus	PI251810	NLR_01_64_06	1	1	33+	Susceptible	8	9	8.33333	-	-	-	-	-
TAJT_01696	NLR_01_65	Cynosurus cristatus	PI251810	NLR_01_65_01	1	2	33+	Susceptible	8	9	8.33333	-	-	-	-	-
TAJT_01697	NLR_01_65	Cynosurus cristatus	PI251810	NLR_01_65_01	1	1	33+	Susceptible	8	9	8.33333	-	-	-	-	-
TAJT_01698	NLR_01_65	Cynosurus cristatus	PI251810	NLR_01_65_02	1	2	33+	Susceptible	8	9	8.33333	-	-	-	-	-
TAJT_01699	NLR_01_65	Cynosurus cristatus	PI251810	NLR_01_65_02	1	1	33+	Susceptible	8	9	8.33333	-	-	-	-	-
TAJT_01700	NLR_01_66	Cynosurus cristatus	PI595080	NLR_01_66_01	1	2	33+	Susceptible	8	9	8.33333	-	-	-	-	-
TAJT_01701	NLR_01_66	Cynosurus cristatus	PI595080	NLR_01_66_01	1	1	33+	Susceptible	8	9	8.33333	-	-	-	-	-
TAJT_01703	NLR_01_66	Cynosurus cristatus	PI595080	NLR_01_66_02	3+	1	33+	Susceptible	8	9	8.33333	-	-	-	-	-
TAJT_01704	NLR_01_66	Cynosurus cristatus	PI595080	NLR_01_66_05	1	3	33+	Susceptible	8	9	8.33333	-	-	-	-	-
TAJT_01705	NLR_01_66	Cynosurus cristatus	PI595080	NLR_01_66_05	1	2	33+	Susceptible	8	9	8.33333	-	-	-	-	-
TAJT_01706	NLR_01_66	Cynosurus cristatus	PI595080	NLR_01_66_05	1	1	33+	Susceptible	8	9	8.33333	-	-	-	-	-
TAJT_01708	NLR_01_66	Cynosurus cristatus	PI595080	NLR_01_66_06	1	2	33+	Susceptible	8	9	8.33333	-	-	-	-	-
TAJT_01709	NLR_01_66	Cynosurus cristatus	PI595080	NLR_01_66_06	1	1	33+	Susceptible	8	9	8.33333	-	-	-	-	-
TAJT_01714	NLR_01_67	Cynosurus cristatus	PI642806	NLR_01_67_01	2	1	33+	Susceptible	8	9	8.33333	-	-	-	-	-
TAJT_01720	NLR_01_67	Cynosurus cristatus	PI642806	NLR_01_67_04	2	1	33+	Susceptible	8	9	8.33333	-	-	-	-	-
TAJT_01721	NLR_01_67	Cynosurus cristatus	PI642806	NLR_01_67_05	1	3	33+	Susceptible	8	9	8.33333	-	-	-	-	-
TAJT_01722	NLR_01_67	Cynosurus cristatus	PI642806	NLR_01_67_05	1	2	33+	Susceptible	8	9	8.33333	-	-	-	-	-
TAJT_01723	NLR_01_67	Cynosurus cristatus	PI642806	NLR_01_67_05	1	1	33+	Susceptible	8	9	8.33333	-	-	-	-	-
TAJT_01726	NLR_01_67	Cynosurus cristatus	PI642806	NLR_01_67_07	1	3	33+	Susceptible	8	9	8.33333	-	-	-	-	-
TAJT_01727	NLR_01_67	Cynosurus cristatus	PI642806	NLR_01_67_07	1	2	33+	Susceptible	8	9	8.33333	-	-	-	-	-
TAJT_01728	NLR_01_67	Cynosurus cristatus	PI642806	NLR_01_67_07	1	1	33+	Susceptible	8	9	8.33333	-	-	-	-	-
TAJT_01732	NLR_01_68	Cynosurus cristatus	PI642806	NLR_01_68_02	3+	1	33+	Susceptible	8	9	8.33333	-	-	-	-	-
TAJT_01736	NLR_01_68	Cynosurus cristatus	PI642806	NLR_01_68_04	2	3	33+	Susceptible	8	9	8.33333	-	-	-	-	-
TAJT_01737	NLR_01_68	Cynosurus cristatus	PI642806	NLR_01_68_04	2	2	33+	Susceptible	8	9	8.33333	-	-	-	-	-
TAJT_01738	NLR_01_68	Cynosurus cristatus	PI642806	NLR_01_68_04	2	1	33+	Susceptible	8	9	8.33333	-	-	-	-	-
TAJT_01740	NLR_01_68	Cynosurus cristatus	PI642806	NLR_01_68_05	3+	1	33+	Susceptible	8	9	8.33333	-	-	-	-	-
TAJT_01741	NLR_01_68	Cynosurus cristatus	PI642806	NLR_01_68_06	1	1	33+	Susceptible	8	9	8.33333	-	-	-	-	-
TAJT_01745	NLR_01_69	Cynosurus cristatus	PI642806	NLR_01_69_02	2	3	33+	Susceptible	8	9	8.33333	-	-	-	-	-
TAJT_01746	NLR_01_69	Cynosurus cristatus	PI642806	NLR_01_69_02	2	2	33+	Susceptible	8	9	8.33333	-	-	-	-	-
TAJT_01752	NLR_01_69	Cynosurus cristatus	PI642806	NLR_01_69_04	2	2	33+	Susceptible	8	9	8.33333	-	-	-	-	-
TAJT_01753	NLR_01_69	Cynosurus cristatus	PI642806	NLR_01_69_04	2	1	33+	Susceptible	8	9	8.33333	-	-	-	-	-
TAJT_01754	NLR_01_69	Cynosurus cristatus	PI642806	NLR_01_69_05	2	2	33+	Susceptible	8	9	8.33333	-	-	-	-	-
TAJT_01755	NLR_01_69	Cynosurus cristatus	PI642806	NLR_01_69_05	2	1	33+	Susceptible	8	9	8.33333	-	-	-	-	-
TAJT_01756	NLR_01_69	Cynosurus cristatus	PI642806	NLR_01_69_06	2	1	33+	Susceptible	8	9	8.33333	-	-	-	-	-
TAJT_01757	NLR_01_70	Cynosurus cristatus	PI642806	NLR_01_70_01	1	3	33+	Susceptible	8	9	8.33333	-	-	-	-	-
TAJT_01758	NLR_01_70	Cynosurus cristatus	PI642806	NLR_01_70_01	1	2	33+	Susceptible	8	9	8.33333	-	-	-	-	-
TAJT_01759	NLR_01_70	Cynosurus cristatus	PI642806	NLR_01_70_01	1	1	33+	Susceptible	8	9	8.33333	-	-	-	-	-
TAJT_01760	NLR_01_70	Cynosurus cristatus	PI642806	NLR_01_70_02	1	1	33+	Susceptible	8	9	8.33333	-	-	-	-	-
TAJT_01762	NLR_01_70	Cynosurus cristatus	PI642806	NLR_01_70_03	2	1	33+	Susceptible	8	9	8.33333	-	-	-	-	-
TAJT_01767	NLR_01_70	Cynosurus cristatus	PI642806	NLR_01_70_05	1	1	33+	Susceptible	8	9	8.33333	-	-	-	-	-
TAJT_01770	NLR_01_71	Cynosurus cristatus	PI642806	NLR_01_71_02	2	3	33+	Susceptible	8	9	8.33333	-	-	-	-	-
TAJT_01771	NLR_01_71	Cynosurus cristatus	PI642806	NLR_01_71_02	2	2	33+	Susceptible	8	9	8.33333	-	-	-	-	-
TAJT_01772	NLR_01_71	Cynosurus cristatus	PI642806	NLR_01_71_02	2	1	33+	Susceptible	8	9	8.33333	-	-	-	-	-
TAJT_01774	NLR_01_71	Cynosurus cristatus	PI642806	NLR_01_71_03	2	1	33+	Susceptible	8	9	8.33333	-	-	-	-	-
TAJT_01777	NLR_01_71	Cynosurus cristatus	PI642806	NLR_01_71_05	1	1	33+	Susceptible	8	9	8.33333	-	-	-	-	-
TAJT_01781	NLR_01_71	Cynosurus cristatus	PI642806	NLR_01_71_07	1	3	33+	Susceptible	8	9	8.33333	-	-	-	-	-
TAJT_01782	NLR_01_71	Cynosurus cristatus	PI642806	NLR_01_71_07	1	2	33+	Susceptible	8	9	8.33333	-	-	-	-	-
TAJT_01783	NLR_01_71	Cynosurus cristatus	PI642806	NLR_01_71_07	1	1	33+	Susceptible	8	9	8.33333	-	-	-	-	-
TAJT_01785	NLR_01_72	Holcus lanatus	PI325350	NLR_01_72_01	2	1	33+	Susceptible	8	9	8.33333	-	-	-	-	-
TAJT_01789	NLR_01_72	Holcus lanatus	PI325350	NLR_01_72_03	1	2	33+	Susceptible	8	9	8.33333	-	-	-	-	-
TAJT_01790	NLR_01_72	Holcus lanatus	PI325350	NLR_01_72_03	1	1	33+	Susceptible	8	9	8.33333	-	-	-	-	-
TAJT_01794	NLR_01_72	Holcus lanatus	PI325350	NLR_01_72_05	2	2	33+	Susceptible	8	9	8.33333	-	-	-	-	-
TAJT_01795	NLR_01_72	Holcus lanatus	PI325350	NLR_01_72_05	2	1	33+	Susceptible	8	9	8.33333	-	-	-	-	-
TAJT_01796	NLR_01_72	Holcus lanatus	PI325350	NLR_01_72_06	3+	2	33+	Susceptible	8	9	8.33333	-	-	-	-	-
TAJT_01797	NLR_01_72	Holcus lanatus	PI325350	NLR_01_72_06	3+	1	33+	Susceptible	8	9	8.33333	-	-	-	-	-
TAJT_01801	NLR_01_73	Holcus lanatus	PI325350	NLR_01_73_02	1	2	33+	Susceptible	8	9	8.33333	-	-	-	-	-
TAJT_01802	NLR_01_73	Holcus lanatus	PI325350	NLR_01_73_02	1	1	33+	Susceptible	8	9	8.33333	-	-	-	-	-
TAJT_01803	NLR_01_73	Holcus lanatus	PI325350	NLR_01_73_03	1	1	33+	Susceptible	8	9	8.33333	-	-	-	-	-
TAJT_01804	NLR_01_73	Holcus lanatus	PI325350	NLR_01_73_04	1	3	33+	Susceptible	8	9	8.33333	-	-	-	-	-
TAJT_01805	NLR_01_73	Holcus lanatus	PI325350	NLR_01_73_04	1	2	33+	Susceptible	8	9	8.33333	-	-	-	-	-
TAJT_01806	NLR_01_73	Holcus lanatus	PI325350	NLR_01_73_04	1	1	33+	Susceptible	8	9	8.33333	-	-	-	-	-
TAJT_01810	NLR_01_73	Holcus lanatus	PI325350	NLR_01_73_06	1	3	33+	Susceptible	8	9	8.33333	-	-	-	-	-
TAJT_01811	NLR_01_73	Holcus lanatus	PI325350	NLR_01_73_06	1	2	33+	Susceptible	8	9	8.33333	-	-	-	-	-
TAJT_01812	NLR_01_73	Holcus lanatus	PI325350	NLR_01_73_06	1	1	33+	Susceptible	8	9	8.33333	-	-	-	-	-
TAJT_01813	NLR_01_74	Holcus lanatus	PI325350	NLR_01_74_01	3+	3	33+	Susceptible	8	9	8.33333	-	-	-	-	-
TAJT_01814	NLR_01_74	Holcus lanatus	PI325350	NLR_01_74_01	3+	2	33+	Susceptible	8	9	8.33333	-	-	-	-	-
TAJT_01815	NLR_01_74	Holcus lanatus	PI325350	NLR_01_74_01	3+	1	33+	Susceptible	8	9	8.33333	-	-	-	-	-
TAJT_01816	NLR_01_74	Holcus lanatus	PI325350	NLR_01_74_02	2	3	33+	Susceptible	8	9	8.33333	-	-	-	-	-
TAJT_01817	NLR_01_74	Holcus lanatus	PI325350	NLR_01_74_02	2	2	33+	Susceptible	8	9	8.33333	-	-	-	-	-
TAJT_01818	NLR_01_74	Holcus lanatus	PI325350	NLR_01_74_02	2	1	33+	Susceptible	8	9	8.33333	-	-	-	-	-
TAJT_01819	NLR_01_74	Holcus lanatus	PI325350	NLR_01_74_03	2	3	33+	Susceptible	8	9	8.33333	-	-	-	-	-
TAJT_01820	NLR_01_74	Holcus lanatus	PI325350	NLR_01_74_03	2	2	33+	Susceptible	8	9	8.33333	-	-	-	-	-
TAJT_01821	NLR_01_74	Holcus lanatus	PI325350	NLR_01_74_03	2	1	33+	Susceptible	8	9	8.33333	-	-	-	-	-
TAJT_01826	NLR_01_75	Holcus lanatus	PI325350	NLR_01_75_02	2	1	33+	Susceptible	8	9	8.33333	-	-	-	-	-
TAJT_01827	NLR_01_75	Holcus lanatus	PI325350	NLR_01_75_04	3+	3	33+	Susceptible	8	9	8.33333	-	-	-	-	-
TAJT_01829	NLR_01_75	Holcus lanatus	PI325350	NLR_01_75_04	3+	1	33+	Susceptible	8	9	8.33333	-	-	-	-	-
TAJT_01832	NLR_01_75	Holcus lanatus	PI325350	NLR_01_75_06	3+	2	33+	Susceptible	8	9	8.33333	-	-	-	-	-
TAJT_01833	NLR_01_75	Holcus lanatus	PI325350	NLR_01_75_06	3+	1	33+	Susceptible	8	9	8.33333	-	-	-	-	-
TAJT_01834	NLR_01_75	Holcus lanatus	PI325350	NLR_01_75_07	1	1	33+	Susceptible	8	9	8.33333	-	-	-	-	-
TAJT_01836	NLR_01_76	Holcus lanatus	PI325350	NLR_01_76_01	2	2	33+	Susceptible	8	9	8.33333	-	-	-	-	-
TAJT_01837	NLR_01_76	Holcus lanatus	PI325350	NLR_01_76_01	2	1	33+	Susceptible	8	9	8.33333	-	-	-	-	-
TAJT_01839	NLR_01_76	Holcus lanatus	PI325350	NLR_01_76_03	3+	1	33+	Susceptible	8	9	8.33333	-	-	-	-	-
TAJT_01841	NLR_01_76	Holcus lanatus	PI325350	NLR_01_76_04	1	2	33+	Susceptible	8	9	8.33333	-	-	-	-	-
TAJT_01842	NLR_01_76	Holcus lanatus	PI325350	NLR_01_76_04	1	1	33+	Susceptible	8	9	8.33333	-	-	-	-	-
TAJT_01845	NLR_01_76	Holcus lanatus	PI325350	NLR_01_76_06	1	2	33+	Susceptible	8	9	8.33333	-	-	-	-	-
TAJT_01846	NLR_01_76	Holcus lanatus	PI325350	NLR_01_76_06	1	1	33+	Susceptible	8	9	8.33333	-	-	-	-	-
TAJT_01847	NLR_01_77	Holcus lanatus	PI325350	NLR_01_77_01	1	1	33+	Susceptible	8	9	8.33333	-	-	-	-	-
TAJT_01853	NLR_01_77	Holcus lanatus	PI325350	NLR_01_77_05	1	2	33+	Susceptible	8	9	8.33333	-	-	-	-	-
TAJT_01854	NLR_01_77	Holcus lanatus	PI325350	NLR_01_77_05	1	1	33+	Susceptible	8	9	8.33333	-	-	-	-	-
TAJT_01855	NLR_01_77	Holcus lanatus	PI325350	NLR_01_77_06	1	3	33+	Susceptible	8	9	8.33333	-	-	-	-	-
TAJT_01857	NLR_01_77	Holcus lanatus	PI325350	NLR_01_77_06	1	1	33+	Susceptible	8	9	8.33333	-	-	-	-	-
TAJT_01859	NLR_01_77	Holcus lanatus	PI325350	NLR_01_77_07	1	2	33+	Susceptible	8	9	8.33333	-	-	-	-	-
TAJT_01860	NLR_01_77	Holcus lanatus	PI325350	NLR_01_77_07	1	1	33+	Susceptible	8	9	8.33333	-	-	-	-	-
TAJT_01861	NLR_01_78	Holcus lanatus	PI325350	NLR_01_78_02	2	3	33+	Susceptible	8	9	8.33333	-	-	-	-	-
TAJT_01862	NLR_01_78	Holcus lanatus	PI325350	NLR_01_78_02	2	2	33+	Susceptible	8	9	8.33333	-	-	-	-	-
TAJT_01863	NLR_01_78	Holcus lanatus	PI325350	NLR_01_78_02	2	1	33+	Susceptible	8	9	8.33333	-	-	-	-	-
TAJT_01864	NLR_01_78	Holcus lanatus	PI325350	NLR_01_78_04	2	3	33+	Susceptible	8	9	8.33333	-	-	-	-	-
TAJT_01865	NLR_01_78	Holcus lanatus	PI325350	NLR_01_78_04	2	2	33+	Susceptible	8	9	8.33333	-	-	-	-	-
TAJT_01866	NLR_01_78	Holcus lanatus	PI325350	NLR_01_78_04	2	1	33+	Susceptible	8	9	8.33333	-	-	-	-	-
TAJT_01870	NLR_01_78	Holcus lanatus	PI325350	NLR_01_78_06	3+	1	33+	Susceptible	8	9	8.33333	-	-	-	-	-
TAJT_01871	NLR_01_78	Holcus lanatus	PI325350	NLR_01_78_07	1	2	33+	Susceptible	8	9	8.33333	-	-	-	-	-
TAJT_01872	NLR_01_78	Holcus lanatus	PI325350	NLR_01_78_07	1	1	33+	Susceptible	8	9	8.33333	-	-	-	-	-
TAJT_01875	NLR_01_79	Holcus lanatus	PI325350	NLR_01_79_01	2	1	33+	Susceptible	8	9	8.33333	-	-	-	-	-
TAJT_01876	NLR_01_79	Holcus lanatus	PI325350	NLR_01_79_03	1	2	33+	Susceptible	8	9	8.33333	-	-	-	-	-
TAJT_01877	NLR_01_79	Holcus lanatus	PI325350	NLR_01_79_03	1	1	33+	Susceptible	8	9	8.33333	-	-	-	-	-
TAJT_01878	NLR_01_79	Holcus lanatus	PI325350	NLR_01_79_05	2	3	33+	Susceptible	8	9	8.33333	-	-	-	-	-
TAJT_01879	NLR_01_79	Holcus lanatus	PI325350	NLR_01_79_05	2	2	33+	Susceptible	8	9	8.33333	-	-	-	-	-
TAJT_01880	NLR_01_79	Holcus lanatus	PI325350	NLR_01_79_05	2	1	33+	Susceptible	8	9	8.33333	-	-	-	-	-
TAJT_01883	NLR_01_79	Holcus lanatus	PI325350	NLR_01_79_06	3+	1	33+	Susceptible	8	9	8.33333	-	-	-	-	-
TAJT_01885	NLR_01_80	Holcus lanatus	PI325350	NLR_01_80_01	1	1	33+	Susceptible	8	9	8.33333	-	-	-	-	-
TAJT_01886	NLR_01_80	Holcus lanatus	PI325350	NLR_01_80_02	not tested	1	33+	Susceptible	8	9	8.33333	-	-	-	-	-
TAJT_01895	NLR_01_80	Holcus lanatus	PI325350	NLR_01_80_06	2	1	33+	Susceptible	8	9	8.33333	-	-	-	-	-
TAJT_01897	NLR_01_80	Holcus lanatus	PI325350	NLR_01_80_07	3+	1	33+	Susceptible	8	9	8.33333	-	-	-	-	-
TAJT_01899	NLR_01_81	Holcus lanatus	PI325350	NLR_01_81_01	3+	1	33+	Susceptible	8	9	8.33333	-	-	-	-	-
TAJT_01900	NLR_01_81	Holcus lanatus	PI325350	NLR_01_81_02	1	2	33+	Susceptible	8	9	8.33333	-	-	-	-	-
TAJT_01901	NLR_01_81	Holcus lanatus	PI325350	NLR_01_81_02	1	1	33+	Susceptible	8	9	8.33333	-	-	-	-	-
TAJT_01905	NLR_01_81	Holcus lanatus	PI325350	NLR_01_81_04	1	1	33+	Susceptible	8	9	8.33333	-	-	-	-	-
TAJT_01908	NLR_01_81	Holcus lanatus	PI325350	NLR_01_81_05	3+	1	33+	Susceptible	8	9	8.33333	-	-	-	-	-
TAJT_01911	NLR_01_82	Holcus lanatus	PI325350	NLR_01_82_04	not tested	2	33+	Susceptible	8	9	8.33333	-	-	-	-	-
TAJT_01912	NLR_01_82	Holcus lanatus	PI325350	NLR_01_82_04	not tested	1	33+	Susceptible	8	9	8.33333	-	-	-	-	-
TAJT_01913	NLR_01_82	Holcus lanatus	PI325350	NLR_01_82_05	3+	1	33+	Susceptible	8	9	8.33333	-	-	-	-	-
TAJT_01914	NLR_01_82	Holcus lanatus	PI325350	NLR_01_82_06	1	2	33+	Susceptible	8	9	8.33333	-	-	-	-	-
TAJT_01915	NLR_01_82	Holcus lanatus	PI325350	NLR_01_82_06	1	1	33+	Susceptible	8	9	8.33333	-	-	-	-	-
TAJT_01916	NLR_01_82	Holcus lanatus	PI325350	NLR_01_82_07	3+	2	33+	Susceptible	8	9	8.33333	-	-	-	-	-
TAJT_01917	NLR_01_82	Holcus lanatus	PI325350	NLR_01_82_07	3+	1	33+	Susceptible	8	9	8.33333	-	-	-	-	-
TAJT_01918	NLR_01_83	Holcus lanatus	PI325350	NLR_01_83_01	1	3	33+	Susceptible	8	9	8.33333	-	-	-	-	-
TAJT_01919	NLR_01_83	Holcus lanatus	PI325350	NLR_01_83_01	1	2	33+	Susceptible	8	9	8.33333	-	-	-	-	-
TAJT_01920	NLR_01_83	Holcus lanatus	PI325350	NLR_01_83_01	1	1	33+	Susceptible	8	9	8.33333	-	-	-	-	-
TAJT_01922	NLR_01_83	Holcus lanatus	PI325350	NLR_01_83_02	2	1	33+	Susceptible	8	9	8.33333	-	-	-	-	-
TAJT_01924	NLR_01_83	Holcus lanatus	PI325350	NLR_01_83_03	3+	2	33+	Susceptible	8	9	8.33333	-	-	-	-	-
TAJT_01925	NLR_01_83	Holcus lanatus	PI325350	NLR_01_83_03	3+	1	33+	Susceptible	8	9	8.33333	-	-	-	-	-
TAJT_01928	NLR_01_83	Holcus lanatus	PI325350	NLR_01_83_06	1	2	33+	Susceptible	8	9	8.33333	-	-	-	-	-
TAJT_01929	NLR_01_83	Holcus lanatus	PI325350	NLR_01_83_06	1	1	33+	Susceptible	8	9	8.33333	-	-	-	-	-
TAJT_01930	NLR_01_84	Holcus lanatus	PI462334	NLR_01_84_01	3+	3	33+	Susceptible	8	9	8.33333	-	-	-	-	-
TAJT_01931	NLR_01_84	Holcus lanatus	PI462334	NLR_01_84_01	3+	2	33+	Susceptible	8	9	8.33333	-	-	-	-	-
TAJT_01932	NLR_01_84	Holcus lanatus	PI462334	NLR_01_84_01	3+	1	33+	Susceptible	8	9	8.33333	-	-	-	-	-
TAJT_01933	NLR_01_84	Holcus lanatus	PI462334	NLR_01_84_02	1	1	33+	Susceptible	8	9	8.33333	-	-	-	-	-
TAJT_01935	NLR_01_84	Holcus lanatus	PI462334	NLR_01_84_04	3+	3	33+	Susceptible	8	9	8.33333	-	-	-	-	-
TAJT_01936	NLR_01_84	Holcus lanatus	PI462334	NLR_01_84_04	3+	2	33+	Susceptible	8	9	8.33333	-	-	-	-	-
TAJT_01937	NLR_01_84	Holcus lanatus	PI462334	NLR_01_84_04	3+	1	33+	Susceptible	8	9	8.33333	-	-	-	-	-
TAJT_01940	NLR_01_84	Holcus lanatus	PI462334	NLR_01_84_06	3+	1	33+	Susceptible	8	9	8.33333	-	-	-	-	-
TAJT_01941	NLR_01_85	Holcus lanatus	PI462334	NLR_01_85_02	3+	3	33+	Susceptible	8	9	8.33333	-	-	-	-	-
TAJT_01942	NLR_01_85	Holcus lanatus	PI462334	NLR_01_85_02	3+	2	33+	Susceptible	8	9	8.33333	-	-	-	-	-
TAJT_01943	NLR_01_85	Holcus lanatus	PI462334	NLR_01_85_02	3+	1	33+	Susceptible	8	9	8.33333	-	-	-	-	-
TAJT_01944	NLR_01_85	Holcus lanatus	PI462334	NLR_01_85_03	3+	1	33+	Susceptible	8	9	8.33333	-	-	-	-	-
TAJT_01947	NLR_01_85	Holcus lanatus	PI462334	NLR_01_85_05	1	2	33+	Susceptible	8	9	8.33333	-	-	-	-	-
TAJT_01948	NLR_01_85	Holcus lanatus	PI462334	NLR_01_85_05	1	1	33+	Susceptible	8	9	8.33333	-	-	-	-	-
TAJT_01949	NLR_01_85	Holcus lanatus	PI462334	NLR_01_85_06	2	2	33+	Susceptible	8	9	8.33333	-	-	-	-	-
TAJT_01950	NLR_01_85	Holcus lanatus	PI462334	NLR_01_85_06	2	1	33+	Susceptible	8	9	8.33333	-	-	-	-	-
TAJT_01956	NLR_01_86	Holcus lanatus	PI462334	NLR_01_86_02	3+	3	33+	Susceptible	8	9	8.33333	-	-	-	-	-
TAJT_01957	NLR_01_86	Holcus lanatus	PI462334	NLR_01_86_02	3+	2	33+	Susceptible	8	9	8.33333	-	-	-	-	-
TAJT_01958	NLR_01_86	Holcus lanatus	PI462334	NLR_01_86_02	3+	1	33+	Susceptible	8	9	8.33333	-	-	-	-	-
TAJT_01959	NLR_01_86	Holcus lanatus	PI462334	NLR_01_86_03	3+	1	33+	Susceptible	8	9	8.33333	-	-	-	-	-
TAJT_01966	NLR_01_86	Holcus lanatus	PI462334	NLR_01_86_06	2	2	33+	Susceptible	8	9	8.33333	-	-	-	-	-
TAJT_01967	NLR_01_86	Holcus lanatus	PI462334	NLR_01_86_06	2	1	33+	Susceptible	8	9	8.33333	-	-	-	-	-
TAJT_01969	NLR_01_86	Holcus lanatus	PI462334	NLR_01_86_07	3+	1	33+	Susceptible	8	9	8.33333	-	-	-	-	-
TAJT_01970	NLR_01_87	Holcus lanatus	PI462334	NLR_01_87_01	1	3	33+	Susceptible	8	9	8.33333	-	-	-	-	-
TAJT_01971	NLR_01_87	Holcus lanatus	PI462334	NLR_01_87_01	1	2	33+	Susceptible	8	9	8.33333	-	-	-	-	-
TAJT_01972	NLR_01_87	Holcus lanatus	PI462334	NLR_01_87_01	1	1	33+	Susceptible	8	9	8.33333	-	-	-	-	-
TAJT_01979	NLR_01_87	Holcus lanatus	PI462334	NLR_01_87_04	2	1	33+	Susceptible	8	9	8.33333	-	-	-	-	-
TAJT_01983	NLR_01_87	Holcus lanatus	PI462334	NLR_01_87_06	not tested	1	33+	Susceptible	8	9	8.33333	-	-	-	-	-
TAJT_01985	NLR_01_87	Holcus lanatus	PI462334	NLR_01_87_07	3+	1	33+	Susceptible	8	9	8.33333	-	-	-	-	-
TAJT_01986	NLR_01_89	Holcus lanatus	PI462334	NLR_01_89_01	1	1	33+	Susceptible	8	9	8.33333	-	-	-	-	-
TAJT_01987	NLR_01_90	Holcus lanatus	PI462334	NLR_01_90_01	1	2	33+	Susceptible	8	9	8.33333	-	-	-	-	-
TAJT_01988	NLR_01_90	Holcus lanatus	PI462334	NLR_01_90_01	1	1	33+	Susceptible	8	9	8.33333	-	-	-	-	-
TAJT_01991	NLR_01_90	Holcus lanatus	PI462334	NLR_01_90_03	3+	1	33+	Susceptible	8	9	8.33333	-	-	-	-	-
TAJT_01992	NLR_01_90	Holcus lanatus	PI462334	NLR_01_90_04	3+	1	33+	Susceptible	8	9	8.33333	-	-	-	-	-
TAJT_01993	NLR_01_90	Holcus lanatus	PI462334	NLR_01_90_05	2	3	33+	Susceptible	8	9	8.33333	-	-	-	-	-
TAJT_01995	NLR_01_90	Holcus lanatus	PI462334	NLR_01_90_05	2	1	33+	Susceptible	8	9	8.33333	-	-	-	-	-
TAJT_01996	NLR_01_91	Holcus lanatus	PI462334	NLR_01_91_02	1	1	33+	Susceptible	8	9	8.33333	-	-	-	-	-
TAJT_01997	NLR_01_92	Holcus lanatus	PI462334	NLR_01_92_01	3+	1	33+	Susceptible	8	9	8.33333	-	-	-	-	-
TAJT_01998	NLR_01_92	Holcus lanatus	PI462334	NLR_01_92_02	1	2	33+	Susceptible	8	9	8.33333	-	-	-	-	-
TAJT_01999	NLR_01_92	Holcus lanatus	PI462334	NLR_01_92_02	1	1	33+	Susceptible	8	9	8.33333	-	-	-	-	-
TAJT_02000	NLR_01_92	Holcus lanatus	PI462334	NLR_01_92_03	1	1	33+	Susceptible	8	9	8.33333	-	-	-	-	-
TAJT_02001	NLR_01_93	Holcus lanatus	PI659841	NLR_01_93_01	2	2	33+	Susceptible	8	9	8.33333	-	-	-	-	-
TAJT_02002	NLR_01_93	Holcus lanatus	PI659841	NLR_01_93_01	2	1	33+	Susceptible	8	9	8.33333	-	-	-	-	-
TAJT_02009	NLR_01_93	Holcus lanatus	PI659841	NLR_01_93_04	1	2	33+	Susceptible	8	9	8.33333	-	-	-	-	-
TAJT_02010	NLR_01_93	Holcus lanatus	PI659841	NLR_01_93_04	1	1	33+	Susceptible	8	9	8.33333	-	-	-	-	-
TAJT_02015	NLR_01_93	Holcus lanatus	PI659841	NLR_01_93_06	3+	1	33+	Susceptible	8	9	8.33333	-	-	-	-	-
TAJT_02017	NLR_01_93	Holcus lanatus	PI659841	NLR_01_93_07	3+	1	33+	Susceptible	8	9	8.33333	-	-	-	-	-
TAJT_02018	NLR_01_94	Holcus lanatus	PI659841	NLR_01_94_01	2	3	33+	Susceptible	8	9	8.33333	-	-	-	-	-
TAJT_02019	NLR_01_94	Holcus lanatus	PI659841	NLR_01_94_01	2	2	33+	Susceptible	8	9	8.33333	-	-	-	-	-
TAJT_02020	NLR_01_94	Holcus lanatus	PI659841	NLR_01_94_01	2	1	33+	Susceptible	8	9	8.33333	-	-	-	-	-
TAJT_02021	NLR_01_94	Holcus lanatus	PI659841	NLR_01_94_02	3+	3	33+	Susceptible	8	9	8.33333	-	-	-	-	-
TAJT_02023	NLR_01_94	Holcus lanatus	PI659841	NLR_01_94_02	3+	1	33+	Susceptible	8	9	8.33333	-	-	-	-	-
TAJT_02025	NLR_01_94	Holcus lanatus	PI659841	NLR_01_94_03	3+	1	33+	Susceptible	8	9	8.33333	-	-	-	-	-
TAJT_02027	NLR_01_94	Holcus lanatus	PI659841	NLR_01_94_04	3+	1	33+	Susceptible	8	9	8.33333	-	-	-	-	-
TAJT_02029	NLR_01_95	Holcus lanatus	PI659841	NLR_01_95_01	3+	2	33+	Susceptible	8	9	8.33333	-	-	-	-	-
TAJT_02030	NLR_01_95	Holcus lanatus	PI659841	NLR_01_95_01	3+	1	33+	Susceptible	8	9	8.33333	-	-	-	-	-
TAJT_02032	NLR_01_95	Holcus lanatus	PI659841	NLR_01_95_02	3+	1	33+	Susceptible	8	9	8.33333	-	-	-	-	-
TAJT_02033	NLR_01_95	Holcus lanatus	PI659841	NLR_01_95_03	1	3	33+	Susceptible	8	9	8.33333	-	-	-	-	-
TAJT_02034	NLR_01_95	Holcus lanatus	PI659841	NLR_01_95_03	1	2	33+	Susceptible	8	9	8.33333	-	-	-	-	-
TAJT_02035	NLR_01_95	Holcus lanatus	PI659841	NLR_01_95_03	1	1	33+	Susceptible	8	9	8.33333	-	-	-	-	-
TAJT_02037	NLR_01_95	Holcus lanatus	PI659841	NLR_01_95_04	2	2	33+	Susceptible	8	9	8.33333	-	-	-	-	-
TAJT_02038	NLR_01_95	Holcus lanatus	PI659841	NLR_01_95_04	2	1	33+	Susceptible	8	9	8.33333	-	-	-	-	-
TAJT_02039	NLR_01_96	Holcus lanatus	PI659841	NLR_01_96_01	2	2	33+	Susceptible	8	9	8.33333	-	-	-	-	-
TAJT_02040	NLR_01_96	Holcus lanatus	PI659841	NLR_01_96_01	2	1	33+	Susceptible	8	9	8.33333	-	-	-	-	-
TAJT_02041	NLR_01_96	Holcus lanatus	PI659841	NLR_01_96_02	3+	1	33+	Susceptible	8	9	8.33333	-	-	-	-	-
TAJT_02042	NLR_01_96	Holcus lanatus	PI659841	NLR_01_96_03	1	2	33+	Susceptible	8	9	8.33333	-	-	-	-	-
TAJT_02043	NLR_01_96	Holcus lanatus	PI659841	NLR_01_96_03	1	1	33+	Susceptible	8	9	8.33333	-	-	-	-	-
TAJT_02048	NLR_01_96	Holcus lanatus	PI659841	NLR_01_96_06	1	3	33+	Susceptible	8	9	8.33333	-	-	-	-	-
TAJT_02049	NLR_01_96	Holcus lanatus	PI659841	NLR_01_96_06	1	2	33+	Susceptible	8	9	8.33333	-	-	-	-	-
TAJT_02050	NLR_01_96	Holcus lanatus	PI659841	NLR_01_96_06	1	1	33+	Susceptible	8	9	8.33333	-	-	-	-	-
TAJT_02051	NLR_01_96	Holcus lanatus	PI659841	NLR_01_96_07	1	2	33+	Susceptible	8	9	8.33333	-	-	-	-	-
TAJT_02052	NLR_01_96	Holcus lanatus	PI659841	NLR_01_96_07	1	1	33+	Susceptible	8	9	8.33333	-	-	-	-	-
TAJT_02053	NLR_02_15	Koeleria macrantha	PI206274	NLR_02_15_01	3+	3	33+	Susceptible	8	9	8.33333	-	-	-	-	-
TAJT_02054	NLR_02_15	Koeleria macrantha	PI206274	NLR_02_15_01	3+	2	33+	Susceptible	8	9	8.33333	-	-	-	-	-
TAJT_02055	NLR_02_15	Koeleria macrantha	PI206274	NLR_02_15_01	3+	1	33+	Susceptible	8	9	8.33333	-	-	-	-	-
TAJT_02056	NLR_02_15	Koeleria macrantha	PI206274	NLR_02_15_02	3+	1	33+	Susceptible	8	9	8.33333	-	-	-	-	-
TAJT_02057	NLR_02_15	Koeleria macrantha	PI206274	NLR_02_15_03	1	2	33+	Susceptible	8	9	8.33333	-	-	-	-	-
TAJT_02058	NLR_02_15	Koeleria macrantha	PI206274	NLR_02_15_03	1	1	33+	Susceptible	8	9	8.33333	-	-	-	-	-
TAJT_02063	NLR_02_15	Koeleria macrantha	PI206274	NLR_02_15_06	3+	1	33+	Susceptible	8	9	8.33333	-	-	-	-	-
TAJT_02064	NLR_02_37	Koeleria macrantha	W617985	NLR_02_37_01	3+	1	33+	Susceptible	8	9	8.33333	-	-	-	-	-
TAJT_02065	NLR_02_37	Koeleria macrantha	W617985	NLR_02_37_02	3+	3	33+	Susceptible	8	9	8.33333	-	-	-	-	-
TAJT_02066	NLR_02_37	Koeleria macrantha	W617985	NLR_02_37_02	3+	2	33+	Susceptible	8	9	8.33333	-	-	-	-	-
TAJT_02067	NLR_02_37	Koeleria macrantha	W617985	NLR_02_37_02	3+	1	33+	Susceptible	8	9	8.33333	-	-	-	-	-
TAJT_02071	NLR_02_37	Koeleria macrantha	W617985	NLR_02_37_04	2	1	33+	Susceptible	8	9	8.33333	-	-	-	-	-
TAJT_02075	NLR_02_37	Koeleria macrantha	W617985	NLR_02_37_07	3+	2	33+	Susceptible	8	9	8.33333	-	-	-	-	-
TAJT_02076	NLR_02_37	Koeleria macrantha	W617985	NLR_02_37_07	3+	1	33+	Susceptible	8	9	8.33333	-	-	-	-	-
TAJT_02079	NLR_02_38	Koeleria macrantha	W617985	NLR_02_38_02	3+	3	33+	Susceptible	8	9	8.33333	-	-	-	-	-
TAJT_02080	NLR_02_38	Koeleria macrantha	W617985	NLR_02_38_02	3+	2	33+	Susceptible	8	9	8.33333	-	-	-	-	-
TAJT_02081	NLR_02_38	Koeleria macrantha	W617985	NLR_02_38_02	3+	1	33+	Susceptible	8	9	8.33333	-	-	-	-	-
TAJT_02082	NLR_02_38	Koeleria macrantha	W617985	NLR_02_38_03	2	3	33+	Susceptible	8	9	8.33333	-	-	-	-	-
TAJT_02083	NLR_02_38	Koeleria macrantha	W617985	NLR_02_38_03	2	2	33+	Susceptible	8	9	8.33333	-	-	-	-	-
TAJT_02084	NLR_02_38	Koeleria macrantha	W617985	NLR_02_38_03	2	1	33+	Susceptible	8	9	8.33333	-	-	-	-	-
TAJT_02088	NLR_02_38	Koeleria macrantha	W617985	NLR_02_38_05	not tested	1	33+	Susceptible	8	9	8.33333	-	-	-	-	-
TAJT_02089	NLR_02_38	Koeleria macrantha	W617985	NLR_02_38_06	1	1	33+	Susceptible	8	9	8.33333	-	-	-	-	-
TAJT_02092	NLR_02_51	Koeleria macrantha	W617985	NLR_02_51_01	1	2	33+	Susceptible	8	9	8.33333	-	-	-	-	-
TAJT_02093	NLR_02_51	Koeleria macrantha	W617985	NLR_02_51_01	1	1	33+	Susceptible	8	9	8.33333	-	-	-	-	-
TAJT_02094	NLR_02_51	Koeleria macrantha	W617985	NLR_02_51_02	3+	1	33+	Susceptible	8	9	8.33333	-	-	-	-	-
TAJT_02095	NLR_02_51	Koeleria macrantha	W617985	NLR_02_51_03	3+	3	33+	Susceptible	8	9	8.33333	-	-	-	-	-
TAJT_02096	NLR_02_51	Koeleria macrantha	W617985	NLR_02_51_03	3+	2	33+	Susceptible	8	9	8.33333	-	-	-	-	-
TAJT_02100	NLR_02_51	Koeleria macrantha	W617985	NLR_02_51_05	1	2	33+	Susceptible	8	9	8.33333	-	-	-	-	-
TAJT_02101	NLR_02_51	Koeleria macrantha	W617985	NLR_02_51_05	1	1	33+	Susceptible	8	9	8.33333	-	-	-	-	-
TAJT_02106	NLR_02_52	Koeleria macrantha	W617985	NLR_02_52_02	3+	2	33+	Susceptible	8	9	8.33333	-	-	-	-	-
TAJT_02107	NLR_02_52	Koeleria macrantha	W617985	NLR_02_52_02	3+	1	33+	Susceptible	8	9	8.33333	-	-	-	-	-
TAJT_02110	NLR_02_52	Koeleria macrantha	W617985	NLR_02_52_03	2	1	33+	Susceptible	8	9	8.33333	-	-	-	-	-
TAJT_02113	NLR_02_52	Koeleria macrantha	W617985	NLR_02_52_05	2	2	33+	Susceptible	8	9	8.33333	-	-	-	-	-
TAJT_02114	NLR_02_52	Koeleria macrantha	W617985	NLR_02_52_05	2	1	33+	Susceptible	8	9	8.33333	-	-	-	-	-
TAJT_02115	NLR_02_52	Koeleria macrantha	W617985	NLR_02_52_06	3+	1	33+	Susceptible	8	9	8.33333	-	-	-	-	-
TAJT_02118	NLR_02_52	Koeleria macrantha	W617985	NLR_02_52_07	1	1	33+	Susceptible	8	9	8.33333	-	-	-	-	-
TAJT_02119	NLR_03_01	Aegilops sharonensis	546	NLR_03_01_01	1	3	33+	Susceptible	8	9	8.33333	-	-	-	-	-
TAJT_02120	NLR_03_01	Aegilops sharonensis	546	NLR_03_01_01	1	2	33+	Susceptible	8	9	8.33333	-	-	-	-	-
TAJT_02121	NLR_03_01	Aegilops sharonensis	546	NLR_03_01_01	1	1	33+	Susceptible	8	9	8.33333	-	-	-	-	-
TAJT_02124	NLR_03_01	Aegilops sharonensis	546	NLR_03_01_04	2	3	33+	Susceptible	8	9	8.33333	-	-	-	-	-
TAJT_02125	NLR_03_01	Aegilops sharonensis	546	NLR_03_01_04	2	2	33+	Susceptible	8	9	8.33333	-	-	-	-	-
TAJT_02126	NLR_03_01	Aegilops sharonensis	546	NLR_03_01_04	2	1	33+	Susceptible	8	9	8.33333	-	-	-	-	-
TAJT_02130	NLR_03_01	Aegilops sharonensis	546	NLR_03_01_06	2	1	33+	Susceptible	8	9	8.33333	-	-	-	-	-
TAJT_02131	NLR_03_01	Aegilops sharonensis	546	NLR_03_01_07	3+	3	33+	Susceptible	8	9	8.33333	-	-	-	-	-
TAJT_02132	NLR_03_01	Aegilops sharonensis	546	NLR_03_01_07	3+	2	33+	Susceptible	8	9	8.33333	-	-	-	-	-
TAJT_02133	NLR_03_01	Aegilops sharonensis	546	NLR_03_01_07	3+	1	33+	Susceptible	8	9	8.33333	-	-	-	-	-
TAJT_02136	NLR_03_02	Aegilops sharonensis	546	NLR_03_02_02	3+	3	33+	Susceptible	8	9	8.33333	-	-	-	-	-
TAJT_02138	NLR_03_02	Aegilops sharonensis	546	NLR_03_02_02	3+	1	33+	Susceptible	8	9	8.33333	-	-	-	-	-
TAJT_02139	NLR_03_02	Aegilops sharonensis	546	NLR_03_02_03	1	3	33+	Susceptible	8	9	8.33333	-	-	-	-	-
TAJT_02140	NLR_03_02	Aegilops sharonensis	546	NLR_03_02_03	1	2	33+	Susceptible	8	9	8.33333	-	-	-	-	-
TAJT_02141	NLR_03_02	Aegilops sharonensis	546	NLR_03_02_03	1	1	33+	Susceptible	8	9	8.33333	-	-	-	-	-
TAJT_02145	NLR_03_02	Aegilops sharonensis	546	NLR_03_02_05	2	2	33+	Susceptible	8	9	8.33333	-	-	-	-	-
TAJT_02146	NLR_03_02	Aegilops sharonensis	546	NLR_03_02_05	2	1	33+	Susceptible	8	9	8.33333	-	-	-	-	-
TAJT_02149	NLR_03_02	Aegilops sharonensis	546	NLR_03_02_07	2	2	33+	Susceptible	8	9	8.33333	-	-	-	-	-
TAJT_02150	NLR_03_02	Aegilops sharonensis	546	NLR_03_02_07	2	1	33+	Susceptible	8	9	8.33333	-	-	-	-	-
TAJT_02153	NLR_03_03	Aegilops sharonensis	546	NLR_03_03_01	3+	1	33+	Susceptible	8	9	8.33333	-	-	-	-	-
TAJT_02155	NLR_03_03	Aegilops sharonensis	546	NLR_03_03_02	2	1	33+	Susceptible	8	9	8.33333	-	-	-	-	-
TAJT_02156	NLR_03_03	Aegilops sharonensis	546	NLR_03_03_04	3+	1	33+	Susceptible	8	9	8.33333	-	-	-	-	-
TAJT_02157	NLR_03_03	Aegilops sharonensis	546	NLR_03_03_05	1	1	33+	Susceptible	8	9	8.33333	-	-	-	-	-
TAJT_02158	NLR_03_04	Aegilops sharonensis	546	NLR_03_04_01	1	3	33+	Susceptible	8	9	8.33333	-	-	-	-	-
TAJT_02159	NLR_03_04	Aegilops sharonensis	546	NLR_03_04_01	1	2	33+	Susceptible	8	9	8.33333	-	-	-	-	-
TAJT_02160	NLR_03_04	Aegilops sharonensis	546	NLR_03_04_01	1	1	33+	Susceptible	8	9	8.33333	-	-	-	-	-
TAJT_02163	NLR_03_04	Aegilops sharonensis	546	NLR_03_04_03	3+	1	33+	Susceptible	8	9	8.33333	-	-	-	-	-
TAJT_02165	NLR_03_04	Aegilops sharonensis	546	NLR_03_04_04	2	1	33+	Susceptible	8	9	8.33333	-	-	-	-	-
TAJT_02167	NLR_03_04	Aegilops sharonensis	546	NLR_03_04_07	2	1	33+	Susceptible	8	9	8.33333	-	-	-	-	-
TAJT_02168	NLR_03_05	Aegilops sharonensis	546	NLR_03_05_01	2	1	33+	Susceptible	8	9	8.33333	-	-	-	-	-
TAJT_02169	NLR_03_05	Aegilops sharonensis	546	NLR_03_05_02	3+	1	33+	Susceptible	8	9	8.33333	-	-	-	-	-
TAJT_02170	NLR_03_05	Aegilops sharonensis	546	NLR_03_05_03	1	1	33+	Susceptible	8	9	8.33333	-	-	-	-	-
TAJT_02171	NLR_03_05	Aegilops sharonensis	546	NLR_03_05_04	1	1	33+	Susceptible	8	9	8.33333	-	-	-	-	-
TAJT_02178	NLR_03_06	Aegilops sharonensis	6793	NLR_03_06_01	2	1	33+	Susceptible	8	9	8.33333	-	-	-	-	-
TAJT_02179	NLR_03_06	Aegilops sharonensis	6793	NLR_03_06_02	1	2	33+	Susceptible	8	9	8.33333	-	-	-	-	-
TAJT_02180	NLR_03_06	Aegilops sharonensis	6793	NLR_03_06_02	1	1	33+	Susceptible	8	9	8.33333	-	-	-	-	-
TAJT_02184	NLR_03_06	Aegilops sharonensis	6793	NLR_03_06_04	2	3	33+	Susceptible	8	9	8.33333	-	-	-	-	-
TAJT_02185	NLR_03_06	Aegilops sharonensis	6793	NLR_03_06_04	2	2	33+	Susceptible	8	9	8.33333	-	-	-	-	-
TAJT_02186	NLR_03_06	Aegilops sharonensis	6793	NLR_03_06_04	2	1	33+	Susceptible	8	9	8.33333	-	-	-	-	-
TAJT_02188	NLR_03_06	Aegilops sharonensis	6793	NLR_03_06_05	3+	1	33+	Susceptible	8	9	8.33333	-	-	-	-	-
TAJT_02191	NLR_03_07	Aegilops sharonensis	6793	NLR_03_07_01	3+	1	33+	Susceptible	8	9	8.33333	-	-	-	-	-
TAJT_02192	NLR_03_07	Aegilops sharonensis	6793	NLR_03_07_02	1	2	33+	Susceptible	8	9	8.33333	-	-	-	-	-
TAJT_02193	NLR_03_07	Aegilops sharonensis	6793	NLR_03_07_02	1	1	33+	Susceptible	8	9	8.33333	-	-	-	-	-
TAJT_02197	NLR_03_07	Aegilops sharonensis	6793	NLR_03_07_04	3+	1	33+	Susceptible	8	9	8.33333	-	-	-	-	-
TAJT_02200	NLR_03_07	Aegilops sharonensis	6793	NLR_03_07_06	3+	3	33+	Susceptible	8	9	8.33333	-	-	-	-	-
TAJT_02201	NLR_03_07	Aegilops sharonensis	6793	NLR_03_07_06	3+	2	33+	Susceptible	8	9	8.33333	-	-	-	-	-
TAJT_02202	NLR_03_07	Aegilops sharonensis	6793	NLR_03_07_06	3+	1	33+	Susceptible	8	9	8.33333	-	-	-	-	-
TAJT_02207	NLR_03_08	Aegilops sharonensis	6793	NLR_03_08_02	3+	1	33+	Susceptible	8	9	8.33333	-	-	-	-	-
TAJT_02212	NLR_03_08	Aegilops sharonensis	6793	NLR_03_08_04	not tested	1	33+	Susceptible	8	9	8.33333	-	-	-	-	-
TAJT_02213	NLR_03_08	Aegilops sharonensis	6793	NLR_03_08_05	1	2	33+	Susceptible	8	9	8.33333	-	-	-	-	-
TAJT_02214	NLR_03_08	Aegilops sharonensis	6793	NLR_03_08_05	1	1	33+	Susceptible	8	9	8.33333	-	-	-	-	-
TAJT_02215	NLR_03_08	Aegilops sharonensis	6793	NLR_03_08_06	1	1	33+	Susceptible	8	9	8.33333	-	-	-	-	-
TAJT_02219	NLR_03_10	Cynosurus cristatus	PI251810	NLR_03_10_01	1	2	33+	Susceptible	8	9	8.33333	-	-	-	-	-
TAJT_02220	NLR_03_10	Cynosurus cristatus	PI251810	NLR_03_10_01	1	1	33+	Susceptible	8	9	8.33333	-	-	-	-	-
TAJT_02221	NLR_03_10	Cynosurus cristatus	PI251810	NLR_03_10_02	2	1	33+	Susceptible	8	9	8.33333	-	-	-	-	-
TAJT_02225	NLR_03_10	Cynosurus cristatus	PI251810	NLR_03_10_04	2	1	33+	Susceptible	8	9	8.33333	-	-	-	-	-
TAJT_02227	NLR_03_10	Cynosurus cristatus	PI251810	NLR_03_10_05	3+	1	33+	Susceptible	8	9	8.33333	-	-	-	-	-
TAJT_02229	NLR_03_11	Cynosurus cristatus	PI251810	NLR_03_11_01	3+	1	33+	Susceptible	8	9	8.33333	-	-	-	-	-
TAJT_02231	NLR_03_11	Cynosurus cristatus	PI251810	NLR_03_11_03	2	1	33+	Susceptible	8	9	8.33333	-	-	-	-	-
TAJT_02232	NLR_03_11	Cynosurus cristatus	PI251810	NLR_03_11_04	3+	1	33+	Susceptible	8	9	8.33333	-	-	-	-	-
TAJT_02238	NLR_03_12	Cynosurus cristatus	PI251810	NLR_03_12_03	1	3	33+	Susceptible	8	9	8.33333	-	-	-	-	-
TAJT_02240	NLR_03_12	Cynosurus cristatus	PI251810	NLR_03_12_03	1	1	33+	Susceptible	8	9	8.33333	-	-	-	-	-
TAJT_02241	NLR_03_12	Cynosurus cristatus	PI251810	NLR_03_12_04	2	3	33+	Susceptible	8	9	8.33333	-	-	-	-	-
TAJT_02242	NLR_03_12	Cynosurus cristatus	PI251810	NLR_03_12_04	2	2	33+	Susceptible	8	9	8.33333	-	-	-	-	-
TAJT_02243	NLR_03_12	Cynosurus cristatus	PI251810	NLR_03_12_04	2	1	33+	Susceptible	8	9	8.33333	-	-	-	-	-
TAJT_02244	NLR_03_12	Cynosurus cristatus	PI251810	NLR_03_12_05	2	1	33+	Susceptible	8	9	8.33333	-	-	-	-	-
TAJT_02245	NLR_03_12	Cynosurus cristatus	PI251810	NLR_03_12_06	3+	3	33+	Susceptible	8	9	8.33333	-	-	-	-	-
TAJT_02246	NLR_03_12	Cynosurus cristatus	PI251810	NLR_03_12_06	3+	2	33+	Susceptible	8	9	8.33333	-	-	-	-	-
TAJT_02251	NLR_03_13	Cynosurus cristatus	PI251810	NLR_03_13_01	3+	2	33+	Susceptible	8	9	8.33333	-	-	-	-	-
TAJT_02252	NLR_03_13	Cynosurus cristatus	PI251810	NLR_03_13_01	3+	1	33+	Susceptible	8	9	8.33333	-	-	-	-	-
TAJT_02257	NLR_03_13	Cynosurus cristatus	PI251810	NLR_03_13_04	2	2	33+	Susceptible	8	9	8.33333	-	-	-	-	-
TAJT_02258	NLR_03_13	Cynosurus cristatus	PI251810	NLR_03_13_04	2	1	33+	Susceptible	8	9	8.33333	-	-	-	-	-
TAJT_02261	NLR_03_13	Cynosurus cristatus	PI251810	NLR_03_13_05	2	1	33+	Susceptible	8	9	8.33333	-	-	-	-	-
TAJT_02262	NLR_03_13	Cynosurus cristatus	PI251810	NLR_03_13_06	1	2	33+	Susceptible	8	9	8.33333	-	-	-	-	-
TAJT_02263	NLR_03_13	Cynosurus cristatus	PI251810	NLR_03_13_06	1	1	33+	Susceptible	8	9	8.33333	-	-	-	-	-
TAJT_02267	NLR_03_14	Cynosurus cristatus	PI251810	NLR_03_14_01	2	3	33+	Susceptible	8	9	8.33333	-	-	-	-	-
TAJT_02268	NLR_03_14	Cynosurus cristatus	PI251810	NLR_03_14_01	2	2	33+	Susceptible	8	9	8.33333	-	-	-	-	-
TAJT_02269	NLR_03_14	Cynosurus cristatus	PI251810	NLR_03_14_01	2	1	33+	Susceptible	8	9	8.33333	-	-	-	-	-
TAJT_02270	NLR_03_14	Cynosurus cristatus	PI251810	NLR_03_14_02	2	1	33+	Susceptible	8	9	8.33333	-	-	-	-	-
TAJT_02273	NLR_03_15	Cynosurus cristatus	PI251810	NLR_03_15_02	1	3	33+	Susceptible	8	9	8.33333	3	Susceptible	8	8	8
TAJT_02274	NLR_03_15	Cynosurus cristatus	PI251810	NLR_03_15_02	1	2	33+	Susceptible	8	9	8.33333	3	Susceptible	8	8	8
TAJT_02275	NLR_03_15	Cynosurus cristatus	PI251810	NLR_03_15_02	1	1	33+	Susceptible	8	9	8.33333	3	Susceptible	8	8	8
TAJT_02276	NLR_03_15	Cynosurus cristatus	PI251810	NLR_03_15_03	1	1	33+	Susceptible	8	9	8.33333	3	Susceptible	8	8	8
TAJT_02277	NLR_03_15	Cynosurus cristatus	PI251810	NLR_03_15_04	1	3	33+	Susceptible	8	9	8.33333	-	-	-	-	-
TAJT_02279	NLR_03_15	Cynosurus cristatus	PI251810	NLR_03_15_04	1	1	33+	Susceptible	8	9	8.33333	3	Susceptible	8	8	8
TAJT_02280	NLR_03_15	Cynosurus cristatus	PI251810	NLR_03_15_05	1	1	2	Resistant	5	5	5	3	Susceptible	8	8	8
TAJT_02283	NLR_03_15	Cynosurus cristatus	PI251810	NLR_03_15_06	3+	1	33+	Susceptible	8	9	8.33333	3	Susceptible	8	8	8
TAJT_02285	NLR_03_16	Cynosurus cristatus	PI595080	NLR_03_16_01	1	3	33+	Susceptible	8	9	8.33333	-	-	-	-	-
TAJT_02286	NLR_03_16	Cynosurus cristatus	PI595080	NLR_03_16_01	1	2	33+	Susceptible	8	9	8.33333	-	-	-	-	-
TAJT_02287	NLR_03_16	Cynosurus cristatus	PI595080	NLR_03_16_01	1	1	33+	Susceptible	8	9	8.33333	-	-	-	-	-
TAJT_02291	NLR_03_16	Cynosurus cristatus	PI595080	NLR_03_16_03	1	2	33+	Susceptible	8	9	8.33333	-	-	-	-	-
TAJT_02292	NLR_03_16	Cynosurus cristatus	PI595080	NLR_03_16_03	1	1	33+	Susceptible	8	9	8.33333	-	-	-	-	-
TAJT_02294	NLR_03_16	Cynosurus cristatus	PI595080	NLR_03_16_04	3+	2	33+	Susceptible	8	9	8.33333	-	-	-	-	-
TAJT_02295	NLR_03_16	Cynosurus cristatus	PI595080	NLR_03_16_04	3+	1	33+	Susceptible	8	9	8.33333	-	-	-	-	-
TAJT_02296	NLR_03_16	Cynosurus cristatus	PI595080	NLR_03_16_06	1	2	33+	Susceptible	8	9	8.33333	-	-	-	-	-
TAJT_02297	NLR_03_16	Cynosurus cristatus	PI595080	NLR_03_16_06	1	1	33+	Susceptible	8	9	8.33333	-	-	-	-	-
TAJT_02303	NLR_03_17	Cynosurus cristatus	PI595080	NLR_03_17_02	1	1	33+	Susceptible	8	9	8.33333	-	-	-	-	-
TAJT_02311	NLR_03_17	Cynosurus cristatus	PI595080	NLR_03_17_05	2	2	33+	Susceptible	8	9	8.33333	-	-	-	-	-
TAJT_02312	NLR_03_17	Cynosurus cristatus	PI595080	NLR_03_17_05	2	1	33+	Susceptible	8	9	8.33333	-	-	-	-	-
TAJT_02313	NLR_03_17	Cynosurus cristatus	PI595080	NLR_03_17_06	3+	1	33+	Susceptible	8	9	8.33333	-	-	-	-	-
TAJT_02315	NLR_03_17	Cynosurus cristatus	PI595080	NLR_03_17_07	2	1	33+	Susceptible	8	9	8.33333	-	-	-	-	-
TAJT_02317	NLR_03_18	Cynosurus cristatus	PI595080	NLR_03_18_02	1	1	33+	Susceptible	8	9	8.33333	-	-	-	-	-
TAJT_02321	NLR_03_18	Cynosurus cristatus	PI595080	NLR_03_18_04	1	2	33+	Susceptible	8	9	8.33333	-	-	-	-	-
TAJT_02322	NLR_03_18	Cynosurus cristatus	PI595080	NLR_03_18_04	1	1	33+	Susceptible	8	9	8.33333	-	-	-	-	-
TAJT_02323	NLR_03_18	Cynosurus cristatus	PI595080	NLR_03_18_05	2	1	33+	Susceptible	8	9	8.33333	-	-	-	-	-
TAJT_02324	NLR_03_18	Cynosurus cristatus	PI595080	NLR_03_18_06	1	1	33+	Susceptible	8	9	8.33333	-	-	-	-	-
TAJT_02330	NLR_03_19	Cynosurus cristatus	PI595080	NLR_03_19_03	1	3	33+	Susceptible	8	9	8.33333	-	-	-	-	-
TAJT_02331	NLR_03_19	Cynosurus cristatus	PI595080	NLR_03_19_03	1	2	33+	Susceptible	8	9	8.33333	-	-	-	-	-
TAJT_02332	NLR_03_19	Cynosurus cristatus	PI595080	NLR_03_19_03	1	1	33+	Susceptible	8	9	8.33333	-	-	-	-	-
TAJT_02333	NLR_03_19	Cynosurus cristatus	PI595080	NLR_03_19_04	1	1	33+	Susceptible	8	9	8.33333	-	-	-	-	-
TAJT_02334	NLR_03_19	Cynosurus cristatus	PI595080	NLR_03_19_05	3+	1	33+	Susceptible	8	9	8.33333	-	-	-	-	-
TAJT_02335	NLR_03_19	Cynosurus cristatus	PI595080	NLR_03_19_06	2	1	33+	Susceptible	8	9	8.33333	-	-	-	-	-
TAJT_02342	NLR_03_20	Cynosurus cristatus	PI595080	NLR_03_20_02	3+	1	33+	Susceptible	8	9	8.33333	-	-	-	-	-
TAJT_02343	NLR_03_20	Cynosurus cristatus	PI595080	NLR_03_20_03	1	1	33+	Susceptible	8	9	8.33333	-	-	-	-	-
TAJT_02348	NLR_03_20	Cynosurus cristatus	PI595080	NLR_03_20_06	2	1	33+	Susceptible	8	9	8.33333	-	-	-	-	-
TAJT_02349	NLR_03_20	Cynosurus cristatus	PI595080	NLR_03_20_07	2	1	33+	Susceptible	8	9	8.33333	-	-	-	-	-
TAJT_02353	NLR_03_21	Cynosurus cristatus	PI595080	NLR_03_21_02	1	2	33+	Susceptible	8	9	8.33333	-	-	-	-	-
TAJT_02354	NLR_03_21	Cynosurus cristatus	PI595080	NLR_03_21_02	1	1	33+	Susceptible	8	9	8.33333	-	-	-	-	-
TAJT_02355	NLR_03_21	Cynosurus cristatus	PI595080	NLR_03_21_04	1	2	33+	Susceptible	8	9	8.33333	-	-	-	-	-
TAJT_02356	NLR_03_21	Cynosurus cristatus	PI595080	NLR_03_21_04	1	1	33+	Susceptible	8	9	8.33333	-	-	-	-	-
TAJT_02360	NLR_03_21	Cynosurus cristatus	PI595080	NLR_03_21_06	1	1	33+	Susceptible	8	9	8.33333	-	-	-	-	-
TAJT_02363	NLR_03_21	Cynosurus cristatus	PI595080	NLR_03_21_07	1	1	33+	Susceptible	8	9	8.33333	-	-	-	-	-
TAJT_02364	NLR_03_22	Cynosurus cristatus	PI595080	NLR_03_22_01	2	1	33+	Susceptible	8	9	8.33333	-	-	-	-	-
TAJT_02368	NLR_03_22	Cynosurus cristatus	PI595080	NLR_03_22_03	3+	1	33+	Susceptible	8	9	8.33333	-	-	-	-	-
TAJT_02369	NLR_03_22	Cynosurus cristatus	PI595080	NLR_03_22_04	2	2	33+	Susceptible	8	9	8.33333	-	-	-	-	-
TAJT_02370	NLR_03_22	Cynosurus cristatus	PI595080	NLR_03_22_04	2	1	33+	Susceptible	8	9	8.33333	-	-	-	-	-
TAJT_02373	NLR_03_22	Cynosurus cristatus	PI595080	NLR_03_22_06	1	2	33+	Susceptible	8	9	8.33333	-	-	-	-	-
TAJT_02374	NLR_03_22	Cynosurus cristatus	PI595080	NLR_03_22_06	1	1	33+	Susceptible	8	9	8.33333	-	-	-	-	-
TAJT_02375	NLR_03_23	Cynosurus cristatus	PI595080	NLR_03_23_01	1	3	33+	Susceptible	8	9	8.33333	-	-	-	-	-
TAJT_02376	NLR_03_23	Cynosurus cristatus	PI595080	NLR_03_23_01	1	2	33+	Susceptible	8	9	8.33333	-	-	-	-	-
TAJT_02377	NLR_03_23	Cynosurus cristatus	PI595080	NLR_03_23_01	1	1	33+	Susceptible	8	9	8.33333	-	-	-	-	-
TAJT_02380	NLR_03_23	Cynosurus cristatus	PI595080	NLR_03_23_03	1	2	33+	Susceptible	8	9	8.33333	-	-	-	-	-
TAJT_02381	NLR_03_23	Cynosurus cristatus	PI595080	NLR_03_23_03	1	1	33+	Susceptible	8	9	8.33333	-	-	-	-	-
TAJT_02385	NLR_03_23	Cynosurus cristatus	PI595080	NLR_03_23_06	2	1	33+	Susceptible	8	9	8.33333	-	-	-	-	-
TAJT_02386	NLR_03_23	Cynosurus cristatus	PI595080	NLR_03_23_07	3+	3	33+	Susceptible	8	9	8.33333	-	-	-	-	-
TAJT_02388	NLR_03_23	Cynosurus cristatus	PI595080	NLR_03_23_07	3+	1	33+	Susceptible	8	9	8.33333	-	-	-	-	-
TAJT_02390	NLR_03_24	Cynosurus cristatus	PI595080	NLR_03_24_01	3+	2	33+	Susceptible	8	9	8.33333	-	-	-	-	-
TAJT_02391	NLR_03_24	Cynosurus cristatus	PI595080	NLR_03_24_01	3+	1	33+	Susceptible	8	9	8.33333	-	-	-	-	-
TAJT_02392	NLR_03_24	Cynosurus cristatus	PI595080	NLR_03_24_02	2	1	33+	Susceptible	8	9	8.33333	-	-	-	-	-
TAJT_02395	NLR_03_24	Cynosurus cristatus	PI595080	NLR_03_24_04	2	3	33+	Susceptible	8	9	8.33333	-	-	-	-	-
TAJT_02397	NLR_03_24	Cynosurus cristatus	PI595080	NLR_03_24_04	2	1	33+	Susceptible	8	9	8.33333	-	-	-	-	-
TAJT_02401	NLR_03_24	Cynosurus cristatus	PI595080	NLR_03_24_06	1	2	33+	Susceptible	8	9	8.33333	-	-	-	-	-
TAJT_02402	NLR_03_24	Cynosurus cristatus	PI595080	NLR_03_24_06	1	1	33+	Susceptible	8	9	8.33333	-	-	-	-	-
TAJT_02405	NLR_03_25	Cynosurus cristatus	PI595080	NLR_03_25_01	2	1	33+	Susceptible	8	9	8.33333	-	-	-	-	-
TAJT_02406	NLR_03_25	Cynosurus cristatus	PI595080	NLR_03_25_03	3+	3	33+	Susceptible	8	9	8.33333	-	-	-	-	-
TAJT_02408	NLR_03_25	Cynosurus cristatus	PI595080	NLR_03_25_03	3+	1	33+	Susceptible	8	9	8.33333	-	-	-	-	-
TAJT_02410	NLR_03_25	Cynosurus cristatus	PI595080	NLR_03_25_05	1	2	33+	Susceptible	8	9	8.33333	-	-	-	-	-
TAJT_02411	NLR_03_25	Cynosurus cristatus	PI595080	NLR_03_25_05	1	1	33+	Susceptible	8	9	8.33333	-	-	-	-	-
TAJT_02412	NLR_03_25	Cynosurus cristatus	PI595080	NLR_03_25_06	1	3	33+	Susceptible	8	9	8.33333	-	-	-	-	-
TAJT_02413	NLR_03_25	Cynosurus cristatus	PI595080	NLR_03_25_06	1	2	33+	Susceptible	8	9	8.33333	-	-	-	-	-
TAJT_02414	NLR_03_25	Cynosurus cristatus	PI595080	NLR_03_25_06	1	1	33+	Susceptible	8	9	8.33333	-	-	-	-	-
TAJT_02415	NLR_03_25	Cynosurus cristatus	PI595080	NLR_03_25_07	2	2	33+	Susceptible	8	9	8.33333	-	-	-	-	-
TAJT_02416	NLR_03_25	Cynosurus cristatus	PI595080	NLR_03_25_07	2	1	33+	Susceptible	8	9	8.33333	-	-	-	-	-
TAJT_02417	NLR_03_26	Cynosurus cristatus	PI595080	NLR_03_26_02	1	1	33+	Susceptible	8	9	8.33333	-	-	-	-	-
TAJT_02418	NLR_03_26	Cynosurus cristatus	PI595080	NLR_03_26_03	2	3	33+	Susceptible	8	9	8.33333	-	-	-	-	-
TAJT_02419	NLR_03_26	Cynosurus cristatus	PI595080	NLR_03_26_03	2	2	33+	Susceptible	8	9	8.33333	-	-	-	-	-
TAJT_02421	NLR_03_26	Cynosurus cristatus	PI595080	NLR_03_26_04	2	1	33+	Susceptible	8	9	8.33333	-	-	-	-	-
TAJT_02422	NLR_03_26	Cynosurus cristatus	PI595080	NLR_03_26_06	2	1	33+	Susceptible	8	9	8.33333	-	-	-	-	-
TAJT_02426	NLR_03_27	Cynosurus cristatus	PI595080	NLR_03_27_01	1	3	33+	Susceptible	8	9	8.33333	-	-	-	-	-
TAJT_02427	NLR_03_27	Cynosurus cristatus	PI595080	NLR_03_27_01	1	2	33+	Susceptible	8	9	8.33333	-	-	-	-	-
TAJT_02428	NLR_03_27	Cynosurus cristatus	PI595080	NLR_03_27_01	1	1	33+	Susceptible	8	9	8.33333	-	-	-	-	-
TAJT_02429	NLR_03_27	Cynosurus cristatus	PI595080	NLR_03_27_02	3+	3	33+	Susceptible	8	9	8.33333	-	-	-	-	-
TAJT_02430	NLR_03_27	Cynosurus cristatus	PI595080	NLR_03_27_02	3+	2	33+	Susceptible	8	9	8.33333	-	-	-	-	-
TAJT_02436	NLR_03_27	Cynosurus cristatus	PI595080	NLR_03_27_04	1	2	33+	Susceptible	8	9	8.33333	-	-	-	-	-
TAJT_02437	NLR_03_27	Cynosurus cristatus	PI595080	NLR_03_27_04	1	1	33+	Susceptible	8	9	8.33333	-	-	-	-	-
TAJT_02440	NLR_03_27	Cynosurus cristatus	PI595080	NLR_03_27_06	3+	1	33+	Susceptible	8	9	8.33333	-	-	-	-	-
TAJT_02441	NLR_03_28	Cynosurus cristatus	PI595080	NLR_03_28_01	2	3	33+	Susceptible	8	9	8.33333	-	-	-	-	-
TAJT_02442	NLR_03_28	Cynosurus cristatus	PI595080	NLR_03_28_01	2	2	33+	Susceptible	8	9	8.33333	-	-	-	-	-
TAJT_02443	NLR_03_28	Cynosurus cristatus	PI595080	NLR_03_28_01	2	1	33+	Susceptible	8	9	8.33333	-	-	-	-	-
TAJT_02445	NLR_03_28	Cynosurus cristatus	PI595080	NLR_03_28_02	2	1	33+	Susceptible	8	9	8.33333	-	-	-	-	-
TAJT_02446	NLR_03_28	Cynosurus cristatus	PI595080	NLR_03_28_03	1	1	33+	Susceptible	8	9	8.33333	-	-	-	-	-
TAJT_02451	NLR_03_28	Cynosurus cristatus	PI595080	NLR_03_28_07	1	2	33+	Susceptible	8	9	8.33333	-	-	-	-	-
TAJT_02452	NLR_03_28	Cynosurus cristatus	PI595080	NLR_03_28_07	1	1	33+	Susceptible	8	9	8.33333	-	-	-	-	-
TAJT_02453	NLR_03_29	Cynosurus cristatus	PI642806	NLR_03_29_01	1	2	33+	Susceptible	8	9	8.33333	-	-	-	-	-
TAJT_02454	NLR_03_29	Cynosurus cristatus	PI642806	NLR_03_29_01	1	1	33+	Susceptible	8	9	8.33333	-	-	-	-	-
TAJT_02455	NLR_03_29	Cynosurus cristatus	PI642806	NLR_03_29_02	2	1	33+	Susceptible	8	9	8.33333	-	-	-	-	-
TAJT_02462	NLR_03_29	Cynosurus cristatus	PI642806	NLR_03_29_05	3+	1	33+	Susceptible	8	9	8.33333	-	-	-	-	-
TAJT_02464	NLR_03_29	Cynosurus cristatus	PI642806	NLR_03_29_07	3+	1	33+	Susceptible	8	9	8.33333	-	-	-	-	-
TAJT_02470	NLR_03_31	Cynosurus cristatus	PI642806	NLR_03_31_03	2	1	33+	Susceptible	8	9	8.33333	-	-	-	-	-
TAJT_02471	NLR_03_31	Cynosurus cristatus	PI642806	NLR_03_31_04	1	1	33+	Susceptible	8	9	8.33333	-	-	-	-	-
TAJT_02472	NLR_03_31	Cynosurus cristatus	PI642806	NLR_03_31_05	2	2	33+	Susceptible	8	9	8.33333	-	-	-	-	-
TAJT_02473	NLR_03_31	Cynosurus cristatus	PI642806	NLR_03_31_05	2	1	33+	Susceptible	8	9	8.33333	-	-	-	-	-
TAJT_02477	NLR_03_31	Cynosurus cristatus	PI642806	NLR_03_31_07	1	2	33+	Susceptible	8	9	8.33333	-	-	-	-	-
TAJT_02478	NLR_03_31	Cynosurus cristatus	PI642806	NLR_03_31_07	1	1	33+	Susceptible	8	9	8.33333	-	-	-	-	-
TAJT_02479	NLR_03_32	Cynosurus cristatus	PI642806	NLR_03_32_01	2	3	33+	Susceptible	8	9	8.33333	-	-	-	-	-
TAJT_02480	NLR_03_32	Cynosurus cristatus	PI642806	NLR_03_32_01	2	2	33+	Susceptible	8	9	8.33333	-	-	-	-	-
TAJT_02481	NLR_03_32	Cynosurus cristatus	PI642806	NLR_03_32_01	2	1	33+	Susceptible	8	9	8.33333	-	-	-	-	-
TAJT_02488	NLR_03_32	Cynosurus cristatus	PI642806	NLR_03_32_04	2	1	33+	Susceptible	8	9	8.33333	-	-	-	-	-
TAJT_02490	NLR_03_32	Cynosurus cristatus	PI642806	NLR_03_32_05	2	1	33+	Susceptible	8	9	8.33333	-	-	-	-	-
TAJT_02493	NLR_03_32	Cynosurus cristatus	PI642806	NLR_03_32_07	1	2	33+	Susceptible	8	9	8.33333	-	-	-	-	-
TAJT_02494	NLR_03_32	Cynosurus cristatus	PI642806	NLR_03_32_07	1	1	33+	Susceptible	8	9	8.33333	-	-	-	-	-
TAJT_02495	NLR_03_33	Cynosurus cristatus	PI642806	NLR_03_33_01	1	1	33+	Susceptible	8	9	8.33333	-	-	-	-	-
TAJT_02496	NLR_03_33	Cynosurus cristatus	PI642806	NLR_03_33_02	1	2	33+	Susceptible	8	9	8.33333	-	-	-	-	-
TAJT_02497	NLR_03_33	Cynosurus cristatus	PI642806	NLR_03_33_02	1	1	33+	Susceptible	8	9	8.33333	-	-	-	-	-
TAJT_02501	NLR_03_33	Cynosurus cristatus	PI642806	NLR_03_33_05	3+	3	33+	Susceptible	8	9	8.33333	-	-	-	-	-
TAJT_02502	NLR_03_33	Cynosurus cristatus	PI642806	NLR_03_33_05	3+	2	33+	Susceptible	8	9	8.33333	-	-	-	-	-
TAJT_02503	NLR_03_33	Cynosurus cristatus	PI642806	NLR_03_33_05	3+	1	33+	Susceptible	8	9	8.33333	-	-	-	-	-
TAJT_02505	NLR_03_33	Cynosurus cristatus	PI642806	NLR_03_33_06	1	2	33+	Susceptible	8	9	8.33333	-	-	-	-	-
TAJT_02506	NLR_03_33	Cynosurus cristatus	PI642806	NLR_03_33_06	1	1	33+	Susceptible	8	9	8.33333	-	-	-	-	-
TAJT_02513	NLR_03_34	Cynosurus cristatus	PI642806	NLR_03_34_02	1	1	33+	Susceptible	8	9	8.33333	-	-	-	-	-
TAJT_02514	NLR_03_34	Cynosurus cristatus	PI642806	NLR_03_34_03	1	2	33+	Susceptible	8	9	8.33333	-	-	-	-	-
TAJT_02515	NLR_03_34	Cynosurus cristatus	PI642806	NLR_03_34_03	1	1	33+	Susceptible	8	9	8.33333	-	-	-	-	-
TAJT_02517	NLR_03_34	Cynosurus cristatus	PI642806	NLR_03_34_04	3+	1	33+	Susceptible	8	9	8.33333	-	-	-	-	-
TAJT_02519	NLR_03_34	Cynosurus cristatus	PI642806	NLR_03_34_05	1	1	33+	Susceptible	8	9	8.33333	-	-	-	-	-
TAJT_02525	NLR_03_35	Cynosurus cristatus	PI642806	NLR_03_35_02	3+	2	33+	Susceptible	8	9	8.33333	-	-	-	-	-
TAJT_02526	NLR_03_35	Cynosurus cristatus	PI642806	NLR_03_35_02	3+	1	33+	Susceptible	8	9	8.33333	-	-	-	-	-
TAJT_02527	NLR_03_35	Cynosurus cristatus	PI642806	NLR_03_35_03	3+	2	33+	Susceptible	8	9	8.33333	-	-	-	-	-
TAJT_02528	NLR_03_35	Cynosurus cristatus	PI642806	NLR_03_35_03	3+	1	33+	Susceptible	8	9	8.33333	-	-	-	-	-
TAJT_02535	NLR_03_35	Cynosurus cristatus	PI642806	NLR_03_35_06	3+	1	33+	Susceptible	8	9	8.33333	-	-	-	-	-
TAJT_02537	NLR_03_35	Cynosurus cristatus	PI642806	NLR_03_35_07	1	2	33+	Susceptible	8	9	8.33333	-	-	-	-	-
TAJT_02538	NLR_03_35	Cynosurus cristatus	PI642806	NLR_03_35_07	1	1	33+	Susceptible	8	9	8.33333	-	-	-	-	-
TAJT_02542	NLR_03_36	Holcus lanatus	PI325350	NLR_03_36_02	3+	1	33+	Susceptible	8	9	8.33333	-	-	-	-	-
TAJT_02544	NLR_03_36	Holcus lanatus	PI325350	NLR_03_36_03	3+	1	33+	Susceptible	8	9	8.33333	-	-	-	-	-
TAJT_02550	NLR_03_36	Holcus lanatus	PI325350	NLR_03_36_06	1	1	33+	Susceptible	8	9	8.33333	-	-	-	-	-
TAJT_02551	NLR_03_36	Holcus lanatus	PI325350	NLR_03_36_07	2	2	33+	Susceptible	8	9	8.33333	-	-	-	-	-
TAJT_02552	NLR_03_36	Holcus lanatus	PI325350	NLR_03_36_07	2	1	33+	Susceptible	8	9	8.33333	-	-	-	-	-
TAJT_02553	NLR_03_37	Holcus lanatus	PI325350	NLR_03_37_01	1	2	33+	Susceptible	8	9	8.33333	-	-	-	-	-
TAJT_02554	NLR_03_37	Holcus lanatus	PI325350	NLR_03_37_01	1	1	33+	Susceptible	8	9	8.33333	-	-	-	-	-
TAJT_02555	NLR_03_37	Holcus lanatus	PI325350	NLR_03_37_02	1	2	33+	Susceptible	8	9	8.33333	-	-	-	-	-
TAJT_02556	NLR_03_37	Holcus lanatus	PI325350	NLR_03_37_02	1	1	33+	Susceptible	8	9	8.33333	-	-	-	-	-
TAJT_02557	NLR_03_37	Holcus lanatus	PI325350	NLR_03_37_03	3+	3	33+	Susceptible	8	9	8.33333	-	-	-	-	-
TAJT_02558	NLR_03_37	Holcus lanatus	PI325350	NLR_03_37_03	3+	2	33+	Susceptible	8	9	8.33333	-	-	-	-	-
TAJT_02559	NLR_03_37	Holcus lanatus	PI325350	NLR_03_37_03	3+	1	33+	Susceptible	8	9	8.33333	-	-	-	-	-
TAJT_02560	NLR_03_37	Holcus lanatus	PI325350	NLR_03_37_05	1	1	33+	Susceptible	8	9	8.33333	-	-	-	-	-
TAJT_02565	NLR_03_38	Holcus lanatus	PI325350	NLR_03_38_02	2	2	33+	Susceptible	8	9	8.33333	-	-	-	-	-
TAJT_02566	NLR_03_38	Holcus lanatus	PI325350	NLR_03_38_02	2	1	33+	Susceptible	8	9	8.33333	-	-	-	-	-
TAJT_02567	NLR_03_38	Holcus lanatus	PI325350	NLR_03_38_05	1	2	33+	Susceptible	8	9	8.33333	-	-	-	-	-
TAJT_02568	NLR_03_38	Holcus lanatus	PI325350	NLR_03_38_05	1	1	33+	Susceptible	8	9	8.33333	-	-	-	-	-
TAJT_02569	NLR_03_38	Holcus lanatus	PI325350	NLR_03_38_07	2	2	33+	Susceptible	8	9	8.33333	-	-	-	-	-
TAJT_02570	NLR_03_38	Holcus lanatus	PI325350	NLR_03_38_07	2	1	33+	Susceptible	8	9	8.33333	-	-	-	-	-
TAJT_02577	NLR_03_39	Holcus lanatus	PI325350	NLR_03_39_04	3+	2	33+	Susceptible	8	9	8.33333	-	-	-	-	-
TAJT_02578	NLR_03_39	Holcus lanatus	PI325350	NLR_03_39_04	3+	1	33+	Susceptible	8	9	8.33333	-	-	-	-	-
TAJT_02580	NLR_03_39	Holcus lanatus	PI325350	NLR_03_39_05	2	1	33+	Susceptible	8	9	8.33333	-	-	-	-	-
TAJT_02581	NLR_03_39	Holcus lanatus	PI325350	NLR_03_39_06	3+	2	33+	Susceptible	8	9	8.33333	-	-	-	-	-
TAJT_02582	NLR_03_39	Holcus lanatus	PI325350	NLR_03_39_06	3+	1	33+	Susceptible	8	9	8.33333	-	-	-	-	-
TAJT_02584	NLR_03_39	Holcus lanatus	PI325350	NLR_03_39_07	3+	2	33+	Susceptible	8	9	8.33333	-	-	-	-	-
TAJT_02585	NLR_03_39	Holcus lanatus	PI325350	NLR_03_39_07	3+	1	33+	Susceptible	8	9	8.33333	-	-	-	-	-
TAJT_02587	NLR_03_40	Holcus lanatus	PI325350	NLR_03_40_01	1	1	33+	Susceptible	8	9	8.33333	-	-	-	-	-
TAJT_02588	NLR_03_40	Holcus lanatus	PI325350	NLR_03_40_02	3+	3	33+	Susceptible	8	9	8.33333	-	-	-	-	-
TAJT_02589	NLR_03_40	Holcus lanatus	PI325350	NLR_03_40_02	3+	2	33+	Susceptible	8	9	8.33333	-	-	-	-	-
TAJT_02590	NLR_03_40	Holcus lanatus	PI325350	NLR_03_40_02	3+	1	33+	Susceptible	8	9	8.33333	-	-	-	-	-
TAJT_02592	NLR_03_40	Holcus lanatus	PI325350	NLR_03_40_03	3+	2	33+	Susceptible	8	9	8.33333	-	-	-	-	-
TAJT_02593	NLR_03_40	Holcus lanatus	PI325350	NLR_03_40_03	3+	1	33+	Susceptible	8	9	8.33333	-	-	-	-	-
TAJT_02594	NLR_03_40	Holcus lanatus	PI325350	NLR_03_40_04	3+	3	33+	Susceptible	8	9	8.33333	-	-	-	-	-
TAJT_02596	NLR_03_40	Holcus lanatus	PI325350	NLR_03_40_04	3+	1	33+	Susceptible	8	9	8.33333	-	-	-	-	-
TAJT_02601	NLR_03_41	Holcus lanatus	PI325350	NLR_03_41_01	3+	2	33+	Susceptible	8	9	8.33333	-	-	-	-	-
TAJT_02602	NLR_03_41	Holcus lanatus	PI325350	NLR_03_41_01	3+	1	33+	Susceptible	8	9	8.33333	-	-	-	-	-
TAJT_02607	NLR_03_41	Holcus lanatus	PI325350	NLR_03_41_04	3+	1	33+	Susceptible	8	9	8.33333	-	-	-	-	-
TAJT_02608	NLR_03_41	Holcus lanatus	PI325350	NLR_03_41_05	2	1	33+	Susceptible	8	9	8.33333	-	-	-	-	-
TAJT_02610	NLR_03_41	Holcus lanatus	PI325350	NLR_03_41_07	2	2	33+	Susceptible	8	9	8.33333	-	-	-	-	-
TAJT_02611	NLR_03_41	Holcus lanatus	PI325350	NLR_03_41_07	2	1	33+	Susceptible	8	9	8.33333	-	-	-	-	-
TAJT_02612	NLR_03_43	Holcus lanatus	PI462334	NLR_03_43_01	1	1	33+	Susceptible	8	9	8.33333	-	-	-	-	-
TAJT_02615	NLR_03_43	Holcus lanatus	PI462334	NLR_03_43_02	3+	1	33+	Susceptible	8	9	8.33333	-	-	-	-	-
TAJT_02619	NLR_03_43	Holcus lanatus	PI462334	NLR_03_43_05	1	2	33+	Susceptible	8	9	8.33333	-	-	-	-	-
TAJT_02620	NLR_03_43	Holcus lanatus	PI462334	NLR_03_43_05	1	1	33+	Susceptible	8	9	8.33333	-	-	-	-	-
TAJT_02624	NLR_03_43	Holcus lanatus	PI462334	NLR_03_43_07	3+	2	33+	Susceptible	8	9	8.33333	-	-	-	-	-
TAJT_02625	NLR_03_43	Holcus lanatus	PI462334	NLR_03_43_07	3+	1	33+	Susceptible	8	9	8.33333	-	-	-	-	-
TAJT_02627	NLR_03_44	Holcus lanatus	PI462334	NLR_03_44_01	3+	1	33+	Susceptible	8	9	8.33333	-	-	-	-	-
TAJT_02630	NLR_03_44	Holcus lanatus	PI462334	NLR_03_44_04	1	2	33+	Susceptible	8	9	8.33333	-	-	-	-	-
TAJT_02631	NLR_03_44	Holcus lanatus	PI462334	NLR_03_44_04	1	1	33+	Susceptible	8	9	8.33333	-	-	-	-	-
TAJT_02633	NLR_03_44	Holcus lanatus	PI462334	NLR_03_44_05	2	1	33+	Susceptible	8	9	8.33333	-	-	-	-	-
TAJT_02634	NLR_03_44	Holcus lanatus	PI462334	NLR_03_44_06	3+	1	33+	Susceptible	8	9	8.33333	-	-	-	-	-
TAJT_02635	NLR_03_44	Holcus lanatus	PI462334	NLR_03_44_07	1	2	33+	Susceptible	8	9	8.33333	-	-	-	-	-
TAJT_02636	NLR_03_44	Holcus lanatus	PI462334	NLR_03_44_07	1	1	33+	Susceptible	8	9	8.33333	-	-	-	-	-
TAJT_02637	NLR_03_45	Holcus lanatus	PI462334	NLR_03_45_01	3+	3	33+	Susceptible	8	9	8.33333	-	-	-	-	-
TAJT_02638	NLR_03_45	Holcus lanatus	PI462334	NLR_03_45_01	3+	2	33+	Susceptible	8	9	8.33333	-	-	-	-	-
TAJT_02639	NLR_03_45	Holcus lanatus	PI462334	NLR_03_45_01	3+	1	33+	Susceptible	8	9	8.33333	-	-	-	-	-
TAJT_02640	NLR_03_45	Holcus lanatus	PI462334	NLR_03_45_02	2	2	33+	Susceptible	8	9	8.33333	-	-	-	-	-
TAJT_02643	NLR_03_45	Holcus lanatus	PI462334	NLR_03_45_03	2	1	33+	Susceptible	8	9	8.33333	-	-	-	-	-
TAJT_02645	NLR_03_46	Holcus lanatus	PI462334	NLR_03_46_01	3+	3	33+	Susceptible	8	9	8.33333	-	-	-	-	-
TAJT_02646	NLR_03_46	Holcus lanatus	PI462334	NLR_03_46_01	3+	2	33+	Susceptible	8	9	8.33333	-	-	-	-	-
TAJT_02647	NLR_03_46	Holcus lanatus	PI462334	NLR_03_46_01	3+	1	33+	Susceptible	8	9	8.33333	-	-	-	-	-
TAJT_02648	NLR_03_46	Holcus lanatus	PI462334	NLR_03_46_02	1	2	33+	Susceptible	8	9	8.33333	-	-	-	-	-
TAJT_02649	NLR_03_46	Holcus lanatus	PI462334	NLR_03_46_02	1	1	33+	Susceptible	8	9	8.33333	-	-	-	-	-
TAJT_02650	NLR_03_46	Holcus lanatus	PI462334	NLR_03_46_03	1	1	33+	Susceptible	8	9	8.33333	-	-	-	-	-
TAJT_02655	NLR_03_46	Holcus lanatus	PI462334	NLR_03_46_06	1	1	33+	Susceptible	8	9	8.33333	-	-	-	-	-
TAJT_02657	NLR_03_47	Holcus lanatus	PI462334	NLR_03_47_01	3+	2	33+	Susceptible	8	9	8.33333	-	-	-	-	-
TAJT_02658	NLR_03_47	Holcus lanatus	PI462334	NLR_03_47_01	3+	1	33+	Susceptible	8	9	8.33333	-	-	-	-	-
TAJT_02659	NLR_03_47	Holcus lanatus	PI462334	NLR_03_47_02	3+	3	33+	Susceptible	8	9	8.33333	-	-	-	-	-
TAJT_02660	NLR_03_47	Holcus lanatus	PI462334	NLR_03_47_02	3+	2	33+	Susceptible	8	9	8.33333	-	-	-	-	-
TAJT_02661	NLR_03_47	Holcus lanatus	PI462334	NLR_03_47_02	3+	1	33+	Susceptible	8	9	8.33333	-	-	-	-	-
TAJT_02662	NLR_03_47	Holcus lanatus	PI462334	NLR_03_47_03	3+	3	33+	Susceptible	8	9	8.33333	-	-	-	-	-
TAJT_02663	NLR_03_47	Holcus lanatus	PI462334	NLR_03_47_03	3+	2	33+	Susceptible	8	9	8.33333	-	-	-	-	-
TAJT_02664	NLR_03_47	Holcus lanatus	PI462334	NLR_03_47_03	3+	1	33+	Susceptible	8	9	8.33333	-	-	-	-	-
TAJT_02671	NLR_03_48	Holcus lanatus	PI462334	NLR_03_48_04	2	1	33+	Susceptible	8	9	8.33333	-	-	-	-	-
TAJT_02673	NLR_03_48	Holcus lanatus	PI462334	NLR_03_48_05	2	1	33+	Susceptible	8	9	8.33333	-	-	-	-	-
TAJT_02674	NLR_03_48	Holcus lanatus	PI462334	NLR_03_48_06	2	1	33+	Susceptible	8	9	8.33333	-	-	-	-	-
TAJT_02675	NLR_03_48	Holcus lanatus	PI462334	NLR_03_48_07	1	2	33+	Susceptible	8	9	8.33333	-	-	-	-	-
TAJT_02676	NLR_03_48	Holcus lanatus	PI462334	NLR_03_48_07	1	1	33+	Susceptible	8	9	8.33333	-	-	-	-	-
TAJT_02677	NLR_03_49	Holcus lanatus	PI659841	NLR_03_49_01	1	1	33+	Susceptible	8	9	8.33333	3	Susceptible	8	8	8
TAJT_02679	NLR_03_49	Holcus lanatus	PI659841	NLR_03_49_02	3+	1	33+	Susceptible	8	9	8.33333	3	Susceptible	8	8	8
TAJT_02681	NLR_03_49	Holcus lanatus	PI659841	NLR_03_49_04	3+	2	33+	Susceptible	8	9	8.33333	4	Susceptible	9	9	9
TAJT_02682	NLR_03_49	Holcus lanatus	PI659841	NLR_03_49_04	3+	1	2	Resistant	5	5	5	3	Susceptible	8	8	8
TAJT_02686	NLR_03_49	Holcus lanatus	PI659841	NLR_03_49_07	1	2	33+	Susceptible	8	9	8.33333	3	Susceptible	8	8	8
TAJT_02687	NLR_03_49	Holcus lanatus	PI659841	NLR_03_49_07	1	1	33+	Susceptible	8	9	8.33333	32	Susceptible	5	8	7
TAJT_02689	NLR_03_50	Holcus lanatus	PI659841	NLR_03_50_01	3+	1	33+	Susceptible	8	9	8.33333	-	-	-	-	-
TAJT_02690	NLR_03_50	Holcus lanatus	PI659841	NLR_03_50_02	1	3	33+	Susceptible	8	9	8.33333	-	-	-	-	-
TAJT_02691	NLR_03_50	Holcus lanatus	PI659841	NLR_03_50_02	1	2	33+	Susceptible	8	9	8.33333	-	-	-	-	-
TAJT_02692	NLR_03_50	Holcus lanatus	PI659841	NLR_03_50_02	1	1	33+	Susceptible	8	9	8.33333	-	-	-	-	-
TAJT_02702	NLR_03_50	Holcus lanatus	PI659841	NLR_03_50_06	1	3	33+	Susceptible	8	9	8.33333	-	-	-	-	-
TAJT_02703	NLR_03_50	Holcus lanatus	PI659841	NLR_03_50_06	1	2	33+	Susceptible	8	9	8.33333	-	-	-	-	-
TAJT_02704	NLR_03_50	Holcus lanatus	PI659841	NLR_03_50_06	1	1	33+	Susceptible	8	9	8.33333	-	-	-	-	-
TAJT_02705	NLR_03_50	Holcus lanatus	PI659841	NLR_03_50_07	3+	2	33+	Susceptible	8	9	8.33333	-	-	-	-	-
TAJT_02706	NLR_03_50	Holcus lanatus	PI659841	NLR_03_50_07	3+	1	33+	Susceptible	8	9	8.33333	-	-	-	-	-
TAJT_02707	NLR_03_51	Holcus lanatus	PI659841	NLR_03_51_01	2	2	33+	Susceptible	8	9	8.33333	-	-	-	-	-
TAJT_02708	NLR_03_51	Holcus lanatus	PI659841	NLR_03_51_01	2	1	33+	Susceptible	8	9	8.33333	-	-	-	-	-
TAJT_02711	NLR_03_51	Holcus lanatus	PI659841	NLR_03_51_02	3+	1	33+	Susceptible	8	9	8.33333	-	-	-	-	-
TAJT_02712	NLR_03_51	Holcus lanatus	PI659841	NLR_03_51_03	2	1	33+	Susceptible	8	9	8.33333	-	-	-	-	-
TAJT_02719	NLR_03_51	Holcus lanatus	PI659841	NLR_03_51_07	3+	3	33+	Susceptible	8	9	8.33333	-	-	-	-	-
TAJT_02720	NLR_03_51	Holcus lanatus	PI659841	NLR_03_51_07	3+	2	33+	Susceptible	8	9	8.33333	-	-	-	-	-
TAJT_02721	NLR_03_51	Holcus lanatus	PI659841	NLR_03_51_07	3+	1	33+	Susceptible	8	9	8.33333	-	-	-	-	-
TAJT_02722	NLR_03_52	Holcus lanatus	PI659841	NLR_03_52_01	3+	3	33+	Susceptible	8	9	8.33333	-	-	-	-	-
TAJT_02723	NLR_03_52	Holcus lanatus	PI659841	NLR_03_52_01	3+	2	33+	Susceptible	8	9	8.33333	-	-	-	-	-
TAJT_02724	NLR_03_52	Holcus lanatus	PI659841	NLR_03_52_01	3+	1	33+	Susceptible	8	9	8.33333	-	-	-	-	-
TAJT_02734	NLR_03_52	Holcus lanatus	PI659841	NLR_03_52_05	not tested	1	33+	Susceptible	8	9	8.33333	-	-	-	-	-
TAJT_02736	NLR_03_52	Holcus lanatus	PI659841	NLR_03_52_06	2	1	33+	Susceptible	8	9	8.33333	-	-	-	-	-
TAJT_02737	NLR_03_52	Holcus lanatus	PI659841	NLR_03_52_07	2	2	33+	Susceptible	8	9	8.33333	-	-	-	-	-
TAJT_02738	NLR_03_52	Holcus lanatus	PI659841	NLR_03_52_07	2	1	33+	Susceptible	8	9	8.33333	-	-	-	-	-
TAJT_02742	NLR_03_53	Holcus lanatus	PI659841	NLR_03_53_02	3+	1	33+	Susceptible	8	9	8.33333	-	-	-	-	-
TAJT_02746	NLR_03_53	Holcus lanatus	PI659841	NLR_03_53_04	3+	1	33+	Susceptible	8	9	8.33333	-	-	-	-	-
TAJT_02747	NLR_03_53	Holcus lanatus	PI659841	NLR_03_53_05	1	2	33+	Susceptible	8	9	8.33333	-	-	-	-	-
TAJT_02748	NLR_03_53	Holcus lanatus	PI659841	NLR_03_53_05	1	1	33+	Susceptible	8	9	8.33333	-	-	-	-	-
TAJT_02749	NLR_03_53	Holcus lanatus	PI659841	NLR_03_53_06	2	1	33+	Susceptible	8	9	8.33333	-	-	-	-	-
TAJT_02750	NLR_03_54	Holcus lanatus	PI659841	NLR_03_54_01	2	3	33+	Susceptible	8	9	8.33333	-	-	-	-	-
TAJT_02751	NLR_03_54	Holcus lanatus	PI659841	NLR_03_54_01	2	2	33+	Susceptible	8	9	8.33333	-	-	-	-	-
TAJT_02752	NLR_03_54	Holcus lanatus	PI659841	NLR_03_54_01	2	1	33+	Susceptible	8	9	8.33333	-	-	-	-	-
TAJT_02756	NLR_03_54	Holcus lanatus	PI659841	NLR_03_54_03	2	1	33+	Susceptible	8	9	8.33333	-	-	-	-	-
TAJT_02759	NLR_03_54	Holcus lanatus	PI659841	NLR_03_54_06	1	1	33+	Susceptible	8	9	8.33333	-	-	-	-	-
TAJT_02760	NLR_03_54	Holcus lanatus	PI659841	NLR_03_54_07	3+	3	33+	Susceptible	8	9	8.33333	-	-	-	-	-
TAJT_02761	NLR_03_54	Holcus lanatus	PI659841	NLR_03_54_07	3+	2	33+	Susceptible	8	9	8.33333	-	-	-	-	-
TAJT_02762	NLR_03_54	Holcus lanatus	PI659841	NLR_03_54_07	3+	1	33+	Susceptible	8	9	8.33333	-	-	-	-	-
TAJT_02763	NLR_03_65	Aegilops sharonensis	546	NLR_03_65_01	1	1	33+	Susceptible	8	9	8.33333	-	-	-	-	-
TAJT_02765	NLR_03_65	Aegilops sharonensis	546	NLR_03_65_02	1	2	33+	Susceptible	8	9	8.33333	-	-	-	-	-
TAJT_02766	NLR_03_65	Aegilops sharonensis	546	NLR_03_65_02	1	1	33+	Susceptible	8	9	8.33333	-	-	-	-	-
TAJT_02770	NLR_03_65	Aegilops sharonensis	546	NLR_03_65_04	3+	2	33+	Susceptible	8	9	8.33333	-	-	-	-	-
TAJT_02771	NLR_03_65	Aegilops sharonensis	546	NLR_03_65_04	3+	1	33+	Susceptible	8	9	8.33333	-	-	-	-	-
TAJT_02775	NLR_03_65	Aegilops sharonensis	546	NLR_03_65_06	1	1	33+	Susceptible	8	9	8.33333	-	-	-	-	-
TAJT_02776	NLR_03_66	Aegilops sharonensis	575	NLR_03_66_01	1	2	33+	Susceptible	8	9	8.33333	-	-	-	-	-
TAJT_02777	NLR_03_66	Aegilops sharonensis	575	NLR_03_66_01	1	1	33+	Susceptible	8	9	8.33333	-	-	-	-	-
TAJT_02786	NLR_03_66	Aegilops sharonensis	575	NLR_03_66_05	1	1	33+	Susceptible	8	9	8.33333	-	-	-	-	-
TAJT_02787	NLR_03_66	Aegilops sharonensis	575	NLR_03_66_06	1	2	33+	Susceptible	8	9	8.33333	-	-	-	-	-
TAJT_02788	NLR_03_66	Aegilops sharonensis	575	NLR_03_66_06	1	1	33+	Susceptible	8	9	8.33333	-	-	-	-	-
TAJT_02789	NLR_03_66	Aegilops sharonensis	575	NLR_03_66_07	1	2	33+	Susceptible	8	9	8.33333	-	-	-	-	-
TAJT_02790	NLR_03_66	Aegilops sharonensis	575	NLR_03_66_07	1	1	33+	Susceptible	8	9	8.33333	-	-	-	-	-
TAJT_02791	NLR_03_68	Aegilops sharonensis	575	NLR_03_68_01	1	1	33+	Susceptible	8	9	8.33333	3	Susceptible	8	8	8
TAJT_02792	NLR_03_68	Aegilops sharonensis	575	NLR_03_68_02	2	3	33+	Susceptible	8	9	8.33333	3	Susceptible	8	8	8
TAJT_02793	NLR_03_68	Aegilops sharonensis	575	NLR_03_68_02	2	2	33+	Susceptible	8	9	8.33333	3	Susceptible	8	8	8
TAJT_02796	NLR_03_68	Aegilops sharonensis	575	NLR_03_68_03	3+	1	2pl=12/2pl=3	Segregating	2	5	3	3	Susceptible	8	8	8
TAJT_02797	NLR_03_69	Aegilops sharonensis	575	NLR_03_69_01	1	1	33+	Susceptible	8	9	8.33333	-	-	-	-	-
TAJT_02806	NLR_03_69	Aegilops sharonensis	575	NLR_03_69_05	3+	1	33+	Susceptible	8	9	8.33333	-	-	-	-	-
TAJT_02809	NLR_03_69	Aegilops sharonensis	575	NLR_03_69_06	3+	1	33+	Susceptible	8	9	8.33333	-	-	-	-	-
TAJT_02811	NLR_03_69	Aegilops sharonensis	575	NLR_03_69_07	3+	2	33+	Susceptible	8	9	8.33333	-	-	-	-	-
TAJT_02813	NLR_03_70	Aegilops sharonensis	6793	NLR_03_70_01	2	1	33+	Susceptible	8	9	8.33333	-	-	-	-	-
TAJT_02814	NLR_03_70	Aegilops sharonensis	6793	NLR_03_70_02	3+	1	33+	Susceptible	8	9	8.33333	-	-	-	-	-
TAJT_02815	NLR_03_70	Aegilops sharonensis	6793	NLR_03_70_03	3+	1	33+	Susceptible	8	9	8.33333	-	-	-	-	-
TAJT_02817	NLR_03_70	Aegilops sharonensis	6793	NLR_03_70_07	2	1	33+	Susceptible	8	9	8.33333	-	-	-	-	-
TAJT_02819	NLR_03_71	Holcus lanatus	PI325350	NLR_03_71_01	2	1	33+	Susceptible	8	9	8.33333	-	-	-	-	-
TAJT_02820	NLR_03_71	Holcus lanatus	PI325350	NLR_03_71_03	1	3	33+	Susceptible	8	9	8.33333	-	-	-	-	-
TAJT_02821	NLR_03_71	Holcus lanatus	PI325350	NLR_03_71_03	1	2	33+	Susceptible	8	9	8.33333	-	-	-	-	-
TAJT_02822	NLR_03_71	Holcus lanatus	PI325350	NLR_03_71_03	1	1	33+	Susceptible	8	9	8.33333	-	-	-	-	-
TAJT_02823	NLR_03_71	Holcus lanatus	PI325350	NLR_03_71_04	1	2	33+	Susceptible	8	9	8.33333	-	-	-	-	-
TAJT_02824	NLR_03_71	Holcus lanatus	PI325350	NLR_03_71_04	1	1	33+	Susceptible	8	9	8.33333	-	-	-	-	-
TAJT_02826	NLR_03_72	Holcus lanatus	PI325350	NLR_03_72_01	3+	1	33+	Susceptible	8	9	8.33333	-	-	-	-	-
TAJT_02827	NLR_03_72	Holcus lanatus	PI325350	NLR_03_72_03	1	3	33+	Susceptible	8	9	8.33333	-	-	-	-	-
TAJT_02828	NLR_03_72	Holcus lanatus	PI325350	NLR_03_72_03	1	2	33+	Susceptible	8	9	8.33333	-	-	-	-	-
TAJT_02829	NLR_03_72	Holcus lanatus	PI325350	NLR_03_72_03	1	1	33+	Susceptible	8	9	8.33333	-	-	-	-	-
TAJT_02830	NLR_03_72	Holcus lanatus	PI325350	NLR_03_72_04	1	2	33+	Susceptible	8	9	8.33333	-	-	-	-	-
TAJT_02831	NLR_03_72	Holcus lanatus	PI325350	NLR_03_72_04	1	1	33+	Susceptible	8	9	8.33333	-	-	-	-	-
TAJT_02832	NLR_03_72	Holcus lanatus	PI325350	NLR_03_72_05	3+	1	33+	Susceptible	8	9	8.33333	-	-	-	-	-
TAJT_02835	NLR_03_73	Holcus lanatus	PI659841	NLR_03_73_01	3+	1	33+	Susceptible	8	9	8.33333	-	-	-	-	-
TAJT_02836	NLR_03_73	Holcus lanatus	PI659841	NLR_03_73_05	1	1	33+	Susceptible	8	9	8.33333	-	-	-	-	-
TAJT_02837	NLR_03_73	Holcus lanatus	PI659841	NLR_03_73_06	2	2	33+	Susceptible	8	9	8.33333	-	-	-	-	-
TAJT_02838	NLR_03_73	Holcus lanatus	PI659841	NLR_03_73_06	2	1	33+	Susceptible	8	9	8.33333	-	-	-	-	-
TAJT_02842	NLR_03_74	Koeleria macrantha	PI440454	NLR_03_74_04	3+	3	33+	Susceptible	8	9	8.33333	-	-	-	-	-
TAJT_02843	NLR_03_74	Koeleria macrantha	PI440454	NLR_03_74_04	3+	2	33+	Susceptible	8	9	8.33333	-	-	-	-	-
TAJT_02844	NLR_03_74	Koeleria macrantha	PI440454	NLR_03_74_04	3+	1	33+	Susceptible	8	9	8.33333	-	-	-	-	-
TAJT_02846	NLR_03_74	Koeleria macrantha	PI440454	NLR_03_74_05	2	1	33+	Susceptible	8	9	8.33333	-	-	-	-	-
TAJT_02848	NLR_03_74	Koeleria macrantha	PI440454	NLR_03_74_06	3+	2	33+	Susceptible	8	9	8.33333	-	-	-	-	-
TAJT_02849	NLR_03_74	Koeleria macrantha	PI440454	NLR_03_74_06	3+	1	33+	Susceptible	8	9	8.33333	-	-	-	-	-
TAJT_02852	NLR_03_74	Koeleria macrantha	PI440454	NLR_03_74_07	3+	1	33+	Susceptible	8	9	8.33333	-	-	-	-	-
TAJT_02853	NLR_03_76	Koeleria macrantha	W617985	NLR_03_76_01	1	2	33+	Susceptible	8	9	8.33333	-	-	-	-	-
TAJT_02854	NLR_03_76	Koeleria macrantha	W617985	NLR_03_76_01	1	1	33+	Susceptible	8	9	8.33333	-	-	-	-	-
TAJT_02856	NLR_03_76	Koeleria macrantha	W617985	NLR_03_76_03	1	2	33+	Susceptible	8	9	8.33333	-	-	-	-	-
TAJT_02857	NLR_03_76	Koeleria macrantha	W617985	NLR_03_76_03	1	1	33+	Susceptible	8	9	8.33333	-	-	-	-	-
TAJT_02859	NLR_03_76	Koeleria macrantha	W617985	NLR_03_76_04	3+	1	33+	Susceptible	8	9	8.33333	-	-	-	-	-
TAJT_02860	NLR_03_76	Koeleria macrantha	W617985	NLR_03_76_05	3+	2	33+	Susceptible	8	9	8.33333	-	-	-	-	-
TAJT_02861	NLR_03_76	Koeleria macrantha	W617985	NLR_03_76_05	3+	1	33+	Susceptible	8	9	8.33333	-	-	-	-	-
TAJT_02865	NLR_03_76	Koeleria macrantha	W617985	NLR_03_76_07	2	1	33+	Susceptible	8	9	8.33333	-	-	-	-	-
TAJT_02869	NLR_03_77	Koeleria macrantha	W617985	NLR_03_77_02	1	2	33+	Susceptible	8	9	8.33333	-	-	-	-	-
TAJT_02870	NLR_03_77	Koeleria macrantha	W617985	NLR_03_77_02	1	1	33+	Susceptible	8	9	8.33333	-	-	-	-	-
TAJT_02872	NLR_03_77	Koeleria macrantha	W617985	NLR_03_77_03	2	1	33+	Susceptible	8	9	8.33333	-	-	-	-	-
TAJT_02875	NLR_03_77	Koeleria macrantha	W617985	NLR_03_77_05	2	2	33+	Susceptible	8	9	8.33333	-	-	-	-	-
TAJT_02876	NLR_03_77	Koeleria macrantha	W617985	NLR_03_77_05	2	1	33+	Susceptible	8	9	8.33333	-	-	-	-	-
TAJT_02879	NLR_03_77	Koeleria macrantha	W617985	NLR_03_77_07	2	3	33+	Susceptible	8	9	8.33333	-	-	-	-	-
TAJT_02880	NLR_03_77	Koeleria macrantha	W617985	NLR_03_77_07	2	2	33+	Susceptible	8	9	8.33333	-	-	-	-	-
TAJT_02881	NLR_03_77	Koeleria macrantha	W617985	NLR_03_77_07	2	1	33+	Susceptible	8	9	8.33333	-	-	-	-	-
TAJT_02882	NLR_03_78	Koeleria macrantha	W617985	NLR_03_78_01	3+	2	33+	Susceptible	8	9	8.33333	-	-	-	-	-
TAJT_02883	NLR_03_78	Koeleria macrantha	W617985	NLR_03_78_01	3+	1	33+	Susceptible	8	9	8.33333	-	-	-	-	-
TAJT_02885	NLR_03_78	Koeleria macrantha	W617985	NLR_03_78_02	1	1	33+	Susceptible	8	9	8.33333	-	-	-	-	-
TAJT_02888	NLR_03_78	Koeleria macrantha	W617985	NLR_03_78_04	2	2	33+	Susceptible	8	9	8.33333	-	-	-	-	-
TAJT_02889	NLR_03_78	Koeleria macrantha	W617985	NLR_03_78_04	2	1	33+	Susceptible	8	9	8.33333	-	-	-	-	-
TAJT_02890	NLR_03_78	Koeleria macrantha	W617985	NLR_03_78_05	2	2	33+	Susceptible	8	9	8.33333	-	-	-	-	-
TAJT_02891	NLR_03_78	Koeleria macrantha	W617985	NLR_03_78_05	2	1	33+	Susceptible	8	9	8.33333	-	-	-	-	-
TAJT_02893	NLR_03_79	Koeleria macrantha	PI440454	NLR_03_79_01	3+	1	33+	Susceptible	8	9	8.33333	-	-	-	-	-
TAJT_02894	NLR_03_79	Koeleria macrantha	PI440454	NLR_03_79_02	2	1	33+	Susceptible	8	9	8.33333	-	-	-	-	-
TAJT_02895	NLR_03_79	Koeleria macrantha	PI440454	NLR_03_79_03	1	2	33+	Susceptible	8	9	8.33333	-	-	-	-	-
TAJT_02896	NLR_03_79	Koeleria macrantha	PI440454	NLR_03_79_03	1	1	33+	Susceptible	8	9	8.33333	-	-	-	-	-
TAJT_02900	NLR_03_79	Koeleria macrantha	PI440454	NLR_03_79_05	1	2	33+	Susceptible	8	9	8.33333	-	-	-	-	-
TAJT_02901	NLR_03_79	Koeleria macrantha	PI440454	NLR_03_79_05	1	1	33+	Susceptible	8	9	8.33333	-	-	-	-	-
TAJT_02903	NLR_04_01	Brachypodium distachyon	ABR6	NLR_04_01_01	3+	1	33+	Susceptible	8	9	8.33333	-	-	-	-	-
TAJT_02904	NLR_04_01	Brachypodium distachyon	ABR6	NLR_04_01_02	1	2	33+	Susceptible	8	9	8.33333	-	-	-	-	-
TAJT_02905	NLR_04_01	Brachypodium distachyon	ABR6	NLR_04_01_02	1	1	33+	Susceptible	8	9	8.33333	-	-	-	-	-
TAJT_02908	NLR_04_01	Brachypodium distachyon	ABR6	NLR_04_01_04	3+	1	33+	Susceptible	8	9	8.33333	-	-	-	-	-
TAJT_02909	NLR_04_01	Brachypodium distachyon	ABR6	NLR_04_01_05	3+	3	33+	Susceptible	8	9	8.33333	-	-	-	-	-
TAJT_02910	NLR_04_01	Brachypodium distachyon	ABR6	NLR_04_01_05	3+	2	33+	Susceptible	8	9	8.33333	-	-	-	-	-
TAJT_02911	NLR_04_01	Brachypodium distachyon	ABR6	NLR_04_01_05	3+	1	33+	Susceptible	8	9	8.33333	-	-	-	-	-
TAJT_02916	NLR_04_01	Brachypodium distachyon	ABR6	NLR_04_01_07	1	2	33+	Susceptible	8	9	8.33333	-	-	-	-	-
TAJT_02917	NLR_04_01	Brachypodium distachyon	ABR6	NLR_04_01_07	1	1	33+	Susceptible	8	9	8.33333	-	-	-	-	-
TAJT_02918	NLR_04_02	Brachypodium distachyon	ABR6	NLR_04_02_01	2	3	33+	Susceptible	8	9	8.33333	-	-	-	-	-
TAJT_02919	NLR_04_02	Brachypodium distachyon	ABR6	NLR_04_02_01	2	2	33+	Susceptible	8	9	8.33333	-	-	-	-	-
TAJT_02920	NLR_04_02	Brachypodium distachyon	ABR6	NLR_04_02_01	2	1	33+	Susceptible	8	9	8.33333	-	-	-	-	-
TAJT_02921	NLR_04_03	Brachypodium distachyon	ABR6	NLR_04_03_02	2	3	33+	Susceptible	8	9	8.33333	-	-	-	-	-
TAJT_02922	NLR_04_03	Brachypodium distachyon	ABR6	NLR_04_03_02	2	2	33+	Susceptible	8	9	8.33333	-	-	-	-	-
TAJT_02923	NLR_04_03	Brachypodium distachyon	ABR6	NLR_04_03_02	2	1	33+	Susceptible	8	9	8.33333	-	-	-	-	-
TAJT_02924	NLR_04_03	Brachypodium distachyon	ABR6	NLR_04_03_03	1	3	33+	Susceptible	8	9	8.33333	-	-	-	-	-
TAJT_02925	NLR_04_03	Brachypodium distachyon	ABR6	NLR_04_03_03	1	2	33+	Susceptible	8	9	8.33333	-	-	-	-	-
TAJT_02926	NLR_04_03	Brachypodium distachyon	ABR6	NLR_04_03_03	1	1	33+	Susceptible	8	9	8.33333	-	-	-	-	-
TAJT_02927	NLR_04_04	Brachypodium distachyon	ABR6	NLR_04_04_02	1	2	33+	Susceptible	8	9	8.33333	-	-	-	-	-
TAJT_02928	NLR_04_04	Brachypodium distachyon	ABR6	NLR_04_04_02	1	1	33+	Susceptible	8	9	8.33333	-	-	-	-	-
TAJT_02930	NLR_04_04	Brachypodium distachyon	ABR6	NLR_04_04_05	2	1	33+	Susceptible	8	9	8.33333	-	-	-	-	-
TAJT_02931	NLR_04_04	Brachypodium distachyon	ABR6	NLR_04_04_07	3+	1	33+	Susceptible	8	9	8.33333	-	-	-	-	-
TAJT_02933	NLR_04_05	Brachypodium distachyon	ABR6	NLR_04_05_02	3+	1	33+	Susceptible	8	9	8.33333	-	-	-	-	-
TAJT_02935	NLR_04_05	Brachypodium distachyon	ABR6	NLR_04_05_04	3+	1	33+	Susceptible	8	9	8.33333	-	-	-	-	-
TAJT_02936	NLR_04_06	Brachypodium distachyon	ABR6	NLR_04_06_01	1	2	33+	Susceptible	8	9	8.33333	-	-	-	-	-
TAJT_02937	NLR_04_06	Brachypodium distachyon	ABR6	NLR_04_06_01	1	1	33+	Susceptible	8	9	8.33333	-	-	-	-	-
TAJT_02938	NLR_04_06	Brachypodium distachyon	ABR6	NLR_04_06_03	1	1	33+	Susceptible	8	9	8.33333	-	-	-	-	-
TAJT_02939	NLR_04_06	Brachypodium distachyon	ABR6	NLR_04_06_05	2	2	33+	Susceptible	8	9	8.33333	-	-	-	-	-
TAJT_02940	NLR_04_06	Brachypodium distachyon	ABR6	NLR_04_06_05	2	1	33+	Susceptible	8	9	8.33333	-	-	-	-	-
TAJT_02942	NLR_04_06	Brachypodium distachyon	ABR6	NLR_04_06_06	1	2	33+	Susceptible	8	9	8.33333	-	-	-	-	-
TAJT_02943	NLR_04_06	Brachypodium distachyon	ABR6	NLR_04_06_06	1	1	33+	Susceptible	8	9	8.33333	-	-	-	-	-
TAJT_02945	NLR_04_07	Brachypodium distachyon	ABR6	NLR_04_07_01	2	2	33+	Susceptible	8	9	8.33333	-	-	-	-	-
TAJT_02946	NLR_04_07	Brachypodium distachyon	ABR6	NLR_04_07_01	2	1	33+	Susceptible	8	9	8.33333	-	-	-	-	-
TAJT_02947	NLR_04_07	Brachypodium distachyon	ABR6	NLR_04_07_02	2	3	33+	Susceptible	8	9	8.33333	-	-	-	-	-
TAJT_02948	NLR_04_07	Brachypodium distachyon	ABR6	NLR_04_07_02	2	2	33+	Susceptible	8	9	8.33333	-	-	-	-	-
TAJT_02951	NLR_04_07	Brachypodium distachyon	ABR6	NLR_04_07_06	3+	1	33+	Susceptible	8	9	8.33333	-	-	-	-	-
TAJT_02956	NLR_04_08	Brachypodium distachyon	ABR6	NLR_04_08_03	3+	3	33+	Susceptible	8	9	8.33333	-	-	-	-	-
TAJT_02957	NLR_04_08	Brachypodium distachyon	ABR6	NLR_04_08_03	3+	2	33+	Susceptible	8	9	8.33333	-	-	-	-	-
TAJT_02958	NLR_04_08	Brachypodium distachyon	ABR6	NLR_04_08_03	3+	1	33+	Susceptible	8	9	8.33333	-	-	-	-	-
TAJT_02960	NLR_04_08	Brachypodium distachyon	ABR6	NLR_04_08_05	3+	1	33+	Susceptible	8	9	8.33333	-	-	-	-	-
TAJT_02961	NLR_04_08	Brachypodium distachyon	ABR6	NLR_04_08_06	3+	1	33+	Susceptible	8	9	8.33333	-	-	-	-	-
TAJT_02962	NLR_04_08	Brachypodium distachyon	ABR6	NLR_04_08_07	3+	3	33+	Susceptible	8	9	8.33333	-	-	-	-	-
TAJT_02964	NLR_04_08	Brachypodium distachyon	ABR6	NLR_04_08_07	3+	1	33+	Susceptible	8	9	8.33333	-	-	-	-	-
TAJT_02968	NLR_04_10	Brachypodium distachyon	ABR6	NLR_04_10_03	2	1	33+	Susceptible	8	9	8.33333	-	-	-	-	-
TAJT_02971	NLR_04_10	Brachypodium distachyon	ABR6	NLR_04_10_04	3+	1	33+	Susceptible	8	9	8.33333	-	-	-	-	-
TAJT_02972	NLR_04_10	Brachypodium distachyon	ABR6	NLR_04_10_05	1	2	33+	Susceptible	8	9	8.33333	-	-	-	-	-
TAJT_02973	NLR_04_10	Brachypodium distachyon	ABR6	NLR_04_10_05	1	1	33+	Susceptible	8	9	8.33333	-	-	-	-	-
TAJT_02976	NLR_04_10	Brachypodium distachyon	ABR6	NLR_04_10_06	3+	1	33+	Susceptible	8	9	8.33333	-	-	-	-	-
TAJT_02980	NLR_04_12	Brachypodium distachyon	Bd21	NLR_04_12_02	2	1	33+	Susceptible	8	9	8.33333	-	-	-	-	-
TAJT_02982	NLR_04_12	Brachypodium distachyon	Bd21	NLR_04_12_03	3+	1	33+	Susceptible	8	9	8.33333	-	-	-	-	-
TAJT_02983	NLR_04_12	Brachypodium distachyon	Bd21	NLR_04_12_04	3+	3	33+	Susceptible	8	9	8.33333	-	-	-	-	-
TAJT_02985	NLR_04_12	Brachypodium distachyon	Bd21	NLR_04_12_04	3+	1	33+	Susceptible	8	9	8.33333	-	-	-	-	-
TAJT_02986	NLR_04_12	Brachypodium distachyon	Bd21	NLR_04_12_05	1	2	33+	Susceptible	8	9	8.33333	-	-	-	-	-
TAJT_02987	NLR_04_12	Brachypodium distachyon	Bd21	NLR_04_12_05	1	1	33+	Susceptible	8	9	8.33333	-	-	-	-	-
TAJT_02992	NLR_04_14	Brachypodium distachyon	Bd21	NLR_04_14_03	3+	2	33+	Susceptible	8	9	8.33333	-	-	-	-	-
TAJT_02993	NLR_04_14	Brachypodium distachyon	Bd21	NLR_04_14_03	3+	1	33+	Susceptible	8	9	8.33333	-	-	-	-	-
TAJT_02994	NLR_04_14	Brachypodium distachyon	Bd21	NLR_04_14_04	2	3	33+	Susceptible	8	9	8.33333	-	-	-	-	-
TAJT_02995	NLR_04_14	Brachypodium distachyon	Bd21	NLR_04_14_04	2	2	33+	Susceptible	8	9	8.33333	-	-	-	-	-
TAJT_02996	NLR_04_14	Brachypodium distachyon	Bd21	NLR_04_14_04	2	1	33+	Susceptible	8	9	8.33333	-	-	-	-	-
TAJT_02998	NLR_04_14	Brachypodium distachyon	Bd21	NLR_04_14_06	3+	2	33+	Susceptible	8	9	8.33333	-	-	-	-	-
TAJT_02999	NLR_04_14	Brachypodium distachyon	Bd21	NLR_04_14_06	3+	1	33+	Susceptible	8	9	8.33333	-	-	-	-	-
TAJT_03000	NLR_04_14	Brachypodium distachyon	Bd21	NLR_04_14_07	3+	3	33+	Susceptible	8	9	8.33333	-	-	-	-	-
TAJT_03002	NLR_04_14	Brachypodium distachyon	Bd21	NLR_04_14_07	3+	1	33+	Susceptible	8	9	8.33333	-	-	-	-	-
TAJT_03003	NLR_04_15	Brachypodium distachyon	Bd21	NLR_04_15_01	1	2	3	Susceptible	8	8	8	-	-	-	-	-
TAJT_03004	NLR_04_15	Brachypodium distachyon	Bd21	NLR_04_15_01	1	1	3	Susceptible	8	8	8	-	-	-	-	-
TAJT_03005	NLR_04_15	Brachypodium distachyon	Bd21	NLR_04_15_02	1	3	3	Susceptible	8	8	8	-	-	-	-	-
TAJT_03006	NLR_04_15	Brachypodium distachyon	Bd21	NLR_04_15_02	1	2	3	Susceptible	8	8	8	-	-	-	-	-
TAJT_03007	NLR_04_15	Brachypodium distachyon	Bd21	NLR_04_15_02	1	1	3	Susceptible	8	8	8	-	-	-	-	-
TAJT_03014	NLR_04_15	Brachypodium distachyon	Bd21	NLR_04_15_06	2	1	3	Susceptible	8	8	8	-	-	-	-	-
TAJT_03015	NLR_04_15	Brachypodium distachyon	Bd21	NLR_04_15_07	2	1	3	Susceptible	8	8	8	-	-	-	-	-
TAJT_03016	NLR_04_16	Brachypodium distachyon	Bd21	NLR_04_16_01	3+	3	3	Susceptible	8	8	8	-	-	-	-	-
TAJT_03023	NLR_04_16	Brachypodium distachyon	Bd21	NLR_04_16_03	3+	1	3	Susceptible	8	8	8	-	-	-	-	-
TAJT_03024	NLR_04_16	Brachypodium distachyon	Bd21	NLR_04_16_04	3+	2	3	Susceptible	8	8	8	-	-	-	-	-
TAJT_03025	NLR_04_16	Brachypodium distachyon	Bd21	NLR_04_16_04	3+	1	3	Susceptible	8	8	8	-	-	-	-	-
TAJT_03026	NLR_04_16	Brachypodium distachyon	Bd21	NLR_04_16_05	1	2	3	Susceptible	8	8	8	-	-	-	-	-
TAJT_03027	NLR_04_16	Brachypodium distachyon	Bd21	NLR_04_16_05	1	1	3	Susceptible	8	8	8	-	-	-	-	-
TAJT_04913	NLR_03_30	Cynosurus cristatus	PI642806	NLR_03_30_01	3+	1	3	Susceptible	8	8	8	-	-	-	-	-
TAJT_04916	NLR_03_30	Cynosurus cristatus	PI642806	NLR_03_30_03	1	3	3	Susceptible	8	8	8	-	-	-	-	-
TAJT_04917	NLR_03_30	Cynosurus cristatus	PI642806	NLR_03_30_03	1	2	3	Susceptible	8	8	8	-	-	-	-	-
TAJT_04918	NLR_03_30	Cynosurus cristatus	PI642806	NLR_03_30_03	1	1	3	Susceptible	8	8	8	-	-	-	-	-
TAJT_04919	NLR_03_30	Cynosurus cristatus	PI642806	NLR_03_30_04	2	2	3	Susceptible	8	8	8	-	-	-	-	-
TAJT_04920	NLR_03_30	Cynosurus cristatus	PI642806	NLR_03_30_04	2	1	3	Susceptible	8	8	8	-	-	-	-	-
TAJT_04924	NLR_03_30	Cynosurus cristatus	PI642806	NLR_03_30_07	1	1	3	Susceptible	8	8	8	-	-	-	-	-
TAJT_04926	NLR_03_55	Holcus lanatus	PI659841	NLR_03_55_04	3+	1	3	Susceptible	8	8	8	-	-	-	-	-
TAJT_04928	NLR_03_56	Koeleria macrantha	PI206274	NLR_03_56_01	2	2	3	Susceptible	8	8	8	-	-	-	-	-
TAJT_04929	NLR_03_56	Koeleria macrantha	PI206274	NLR_03_56_01	2	1	3	Susceptible	8	8	8	-	-	-	-	-
TAJT_04930	NLR_03_56	Koeleria macrantha	PI206274	NLR_03_56_02	1	3	33-	Susceptible	7	8	7.3	-	-	-	-	-
TAJT_04931	NLR_03_56	Koeleria macrantha	PI206274	NLR_03_56_02	1	2	3	Susceptible	8	8	8	-	-	-	-	-
TAJT_04932	NLR_03_56	Koeleria macrantha	PI206274	NLR_03_56_02	1	1	3	Susceptible	8	8	8	-	-	-	-	-
TAJT_04935	NLR_03_56	Koeleria macrantha	PI206274	NLR_03_56_04	3+	3	3	Susceptible	8	8	8	-	-	-	-	-
TAJT_04936	NLR_03_56	Koeleria macrantha	PI206274	NLR_03_56_04	3+	2	3	Susceptible	8	8	8	-	-	-	-	-
TAJT_04937	NLR_03_56	Koeleria macrantha	PI206274	NLR_03_56_04	3+	1	3	Susceptible	8	8	8	-	-	-	-	-
TAJT_04940	NLR_03_56	Koeleria macrantha	PI206274	NLR_03_56_06	3+	3	3	Susceptible	8	8	8	-	-	-	-	-
TAJT_04941	NLR_03_56	Koeleria macrantha	PI206274	NLR_03_56_06	3+	2	3	Susceptible	8	8	8	-	-	-	-	-
TAJT_04942	NLR_03_56	Koeleria macrantha	PI206274	NLR_03_56_06	3+	1	3	Susceptible	8	8	8	-	-	-	-	-
TAJT_04943	NLR_03_57	Koeleria macrantha	PI440454	NLR_03_57_01	2	2	3	Susceptible	8	8	8	-	-	-	-	-
TAJT_04944	NLR_03_57	Koeleria macrantha	PI440454	NLR_03_57_01	2	1	3	Susceptible	8	8	8	-	-	-	-	-
TAJT_04946	NLR_03_58	Koeleria macrantha	PI440454	NLR_03_58_02	1	1	33-	Susceptible	7	8	7.3	-	-	-	-	-
TAJT_04949	NLR_03_58	Koeleria macrantha	PI440454	NLR_03_58_04	3+	3	3	Susceptible	8	8	8	-	-	-	-	-
TAJT_04951	NLR_03_58	Koeleria macrantha	PI440454	NLR_03_58_04	3+	1	3	Susceptible	8	8	8	-	-	-	-	-
TAJT_04955	NLR_03_58	Koeleria macrantha	PI440454	NLR_03_58_07	2	3	3	Susceptible	8	8	8	-	-	-	-	-
TAJT_04956	NLR_03_58	Koeleria macrantha	PI440454	NLR_03_58_07	2	2	3	Susceptible	8	8	8	-	-	-	-	-
TAJT_04957	NLR_03_58	Koeleria macrantha	PI440454	NLR_03_58_07	2	1	3	Susceptible	8	8	8	-	-	-	-	-
TAJT_04958	NLR_03_59	Koeleria macrantha	PI440454	NLR_03_59_01	3+	3	3	Susceptible	8	8	8	-	-	-	-	-
TAJT_04959	NLR_03_59	Koeleria macrantha	PI440454	NLR_03_59_01	3+	2	3	Susceptible	8	8	8	-	-	-	-	-
TAJT_04960	NLR_03_59	Koeleria macrantha	PI440454	NLR_03_59_01	3+	1	3	Susceptible	8	8	8	-	-	-	-	-
TAJT_04961	NLR_03_59	Koeleria macrantha	PI440454	NLR_03_59_02	3+	2	3	Susceptible	8	8	8	-	-	-	-	-
TAJT_04962	NLR_03_59	Koeleria macrantha	PI440454	NLR_03_59_02	3+	1	3	Susceptible	8	8	8	-	-	-	-	-
TAJT_04966	NLR_03_59	Koeleria macrantha	PI440454	NLR_03_59_04	1	2	3	Susceptible	8	8	8	-	-	-	-	-
TAJT_04967	NLR_03_59	Koeleria macrantha	PI440454	NLR_03_59_04	1	1	3	Susceptible	8	8	8	-	-	-	-	-
TAJT_04971	NLR_03_59	Koeleria macrantha	PI440454	NLR_03_59_07	3+	1	3	Susceptible	8	8	8	-	-	-	-	-
TAJT_04973	NLR_03_60	Koeleria macrantha	W617985	NLR_03_60_02	3+	1	3	Susceptible	8	8	8	-	-	-	-	-
TAJT_04974	NLR_03_60	Koeleria macrantha	W617985	NLR_03_60_03	2	2	3	Susceptible	8	8	8	-	-	-	-	-
TAJT_04975	NLR_03_60	Koeleria macrantha	W617985	NLR_03_60_03	2	1	3	Susceptible	8	8	8	-	-	-	-	-
TAJT_04976	NLR_03_60	Koeleria macrantha	W617985	NLR_03_60_05	2	2	3	Susceptible	8	8	8	-	-	-	-	-
TAJT_04977	NLR_03_60	Koeleria macrantha	W617985	NLR_03_60_05	2	1	3	Susceptible	8	8	8	-	-	-	-	-
TAJT_04979	NLR_03_60	Koeleria macrantha	W617985	NLR_03_60_07	3+	1	3	Susceptible	8	8	8	-	-	-	-	-
TAJT_04980	NLR_03_61	Koeleria macrantha	W617985	NLR_03_61_01	3+	2	3	Susceptible	8	8	8	-	-	-	-	-
TAJT_04981	NLR_03_61	Koeleria macrantha	W617985	NLR_03_61_01	3+	1	3	Susceptible	8	8	8	-	-	-	-	-
TAJT_04984	NLR_03_61	Koeleria macrantha	W617985	NLR_03_61_02	2	1	3	Susceptible	8	8	8	-	-	-	-	-
TAJT_04985	NLR_03_61	Koeleria macrantha	W617985	NLR_03_61_05	1	2	3	Susceptible	8	8	8	-	-	-	-	-
TAJT_04986	NLR_03_61	Koeleria macrantha	W617985	NLR_03_61_05	1	1	3	Susceptible	8	8	8	-	-	-	-	-
TAJT_04987	NLR_03_62	Koeleria macrantha	W617985	NLR_03_62_01	1	2	3	Susceptible	8	8	8	-	-	-	-	-
TAJT_04988	NLR_03_62	Koeleria macrantha	W617985	NLR_03_62_01	1	1	3	Susceptible	8	8	8	-	-	-	-	-
TAJT_04995	NLR_03_62	Koeleria macrantha	W617985	NLR_03_62_04	2	2	3	Susceptible	8	8	8	-	-	-	-	-
TAJT_04996	NLR_03_62	Koeleria macrantha	W617985	NLR_03_62_04	2	1	33-	Susceptible	7	8	7.3	-	-	-	-	-
TAJT_04997	NLR_03_62	Koeleria macrantha	W617985	NLR_03_62_05	3+	3	3	Susceptible	8	8	8	-	-	-	-	-
TAJT_04998	NLR_03_62	Koeleria macrantha	W617985	NLR_03_62_05	3+	2	3	Susceptible	8	8	8	-	-	-	-	-
TAJT_04999	NLR_03_62	Koeleria macrantha	W617985	NLR_03_62_05	3+	1	3	Susceptible	8	8	8	-	-	-	-	-
TAJT_05000	NLR_03_62	Koeleria macrantha	W617985	NLR_03_62_06	2	3	3	Susceptible	8	8	8	-	-	-	-	-
TAJT_05001	NLR_03_62	Koeleria macrantha	W617985	NLR_03_62_06	2	2	3	Susceptible	8	8	8	-	-	-	-	-
TAJT_05002	NLR_03_62	Koeleria macrantha	W617985	NLR_03_62_06	2	1	3	Susceptible	8	8	8	-	-	-	-	-
TAJT_05003	NLR_03_63	Cynosurus cristatus	PI251810	NLR_03_63_01	1	2	3	Susceptible	8	8	8	-	-	-	-	-
TAJT_05004	NLR_03_63	Cynosurus cristatus	PI251810	NLR_03_63_01	1	1	3	Susceptible	8	8	8	-	-	-	-	-
TAJT_05005	NLR_03_63	Cynosurus cristatus	PI251810	NLR_03_63_03	1	2	3	Susceptible	8	8	8	-	-	-	-	-
TAJT_05006	NLR_03_63	Cynosurus cristatus	PI251810	NLR_03_63_03	1	1	3	Susceptible	8	8	8	-	-	-	-	-
TAJT_05007	NLR_03_63	Cynosurus cristatus	PI251810	NLR_03_63_04	1	1	3	Susceptible	8	8	8	-	-	-	-	-
TAJT_05008	NLR_03_64	Aegilops sharonensis	546	NLR_03_64_01	2	3	3	Susceptible	8	8	8	-	-	-	-	-
TAJT_05009	NLR_03_64	Aegilops sharonensis	546	NLR_03_64_01	2	2	3	Susceptible	8	8	8	-	-	-	-	-
TAJT_05010	NLR_03_64	Aegilops sharonensis	546	NLR_03_64_01	2	1	3	Susceptible	8	8	8	-	-	-	-	-
TAJT_05011	NLR_03_64	Aegilops sharonensis	546	NLR_03_64_04	3+	3	3	Susceptible	8	8	8	-	-	-	-	-
TAJT_05013	NLR_03_64	Aegilops sharonensis	546	NLR_03_64_04	3+	1	3	Susceptible	8	8	8	-	-	-	-	-
TAJT_05014	NLR_03_67	Aegilops sharonensis	575	NLR_03_67_01	2	1	3	Susceptible	8	8	8	-	-	-	-	-
TAJT_05015	NLR_03_67	Aegilops sharonensis	575	NLR_03_67_02	1	3	3	Susceptible	8	8	8	-	-	-	-	-
TAJT_05016	NLR_03_67	Aegilops sharonensis	575	NLR_03_67_02	1	2	3	Susceptible	8	8	8	-	-	-	-	-
TAJT_05017	NLR_03_67	Aegilops sharonensis	575	NLR_03_67_02	1	1	3	Susceptible	8	8	8	-	-	-	-	-
TAJT_05018	NLR_03_67	Aegilops sharonensis	575	NLR_03_67_03	3+	3	3	Susceptible	8	8	8	-	-	-	-	-
TAJT_05019	NLR_03_67	Aegilops sharonensis	575	NLR_03_67_03	3+	2	3	Susceptible	8	8	8	-	-	-	-	-
TAJT_05020	NLR_03_67	Aegilops sharonensis	575	NLR_03_67_03	3+	1	3	Susceptible	8	8	8	-	-	-	-	-
TAJT_05029	NLR_03_67	Aegilops sharonensis	575	NLR_03_67_07	3+	1	3	Susceptible	8	8	8	-	-	-	-	-
TAJT_05030	NLR_03_75	Koeleria macrantha	PI440454	NLR_03_75_01	1	2	3	Susceptible	8	8	8	-	-	-	-	-
TAJT_05031	NLR_03_75	Koeleria macrantha	PI440454	NLR_03_75_01	1	1	3	Susceptible	8	8	8	-	-	-	-	-
TAJT_05033	NLR_03_75	Koeleria macrantha	PI440454	NLR_03_75_03	2	2	3	Susceptible	8	8	8	-	-	-	-	-
TAJT_05034	NLR_03_75	Koeleria macrantha	PI440454	NLR_03_75_03	2	1	3	Susceptible	8	8	8	-	-	-	-	-
TAJT_05035	NLR_03_75	Koeleria macrantha	PI440454	NLR_03_75_04	2	3	3	Susceptible	8	8	8	-	-	-	-	-
TAJT_05036	NLR_03_75	Koeleria macrantha	PI440454	NLR_03_75_04	2	2	3	Susceptible	8	8	8	-	-	-	-	-
TAJT_05037	NLR_03_75	Koeleria macrantha	PI440454	NLR_03_75_04	2	1	3	Susceptible	8	8	8	-	-	-	-	-
TAJT_05040	NLR_03_75	Koeleria macrantha	PI440454	NLR_03_75_05	3+	1	3	Susceptible	8	8	8	-	-	-	-	-
TAJT_05047	NLR_03_80	Aegilops sharonensis	546	NLR_03_80_03	3+	2	3	Susceptible	8	8	8	-	-	-	-	-
TAJT_05048	NLR_03_80	Aegilops sharonensis	546	NLR_03_80_03	3+	1	3	Susceptible	8	8	8	-	-	-	-	-
TAJT_05049	NLR_03_80	Aegilops sharonensis	546	NLR_03_80_04	3+	3	3	Susceptible	8	8	8	-	-	-	-	-
TAJT_05050	NLR_03_80	Aegilops sharonensis	546	NLR_03_80_04	3+	2	3	Susceptible	8	8	8	-	-	-	-	-
TAJT_05051	NLR_03_80	Aegilops sharonensis	546	NLR_03_80_04	3+	1	3	Susceptible	8	8	8	-	-	-	-	-
TAJT_05052	NLR_03_80	Aegilops sharonensis	546	NLR_03_80_05	2	3	3	Susceptible	8	8	8	-	-	-	-	-
TAJT_05053	NLR_03_80	Aegilops sharonensis	546	NLR_03_80_05	2	2	3	Susceptible	8	8	8	-	-	-	-	-
TAJT_05054	NLR_03_80	Aegilops sharonensis	546	NLR_03_80_05	2	1	3	Susceptible	8	8	8	-	-	-	-	-
TAJT_05055	NLR_03_80	Aegilops sharonensis	546	NLR_03_80_06	3+	2	3	Susceptible	8	8	8	-	-	-	-	-
TAJT_05056	NLR_03_80	Aegilops sharonensis	546	NLR_03_80_06	3+	1	3	Susceptible	8	8	8	-	-	-	-	-
TAJT_05060	NLR_03_81	Cynosurus cristatus	PI595080	NLR_03_81_02	3+	2	3	Susceptible	8	8	8	-	-	-	-	-
TAJT_05061	NLR_03_81	Cynosurus cristatus	PI595080	NLR_03_81_02	3+	1	3	Susceptible	8	8	8	-	-	-	-	-
TAJT_05067	NLR_03_81	Cynosurus cristatus	PI595080	NLR_03_81_05	2	1	3	Susceptible	8	8	8	-	-	-	-	-
TAJT_05068	NLR_03_81	Cynosurus cristatus	PI595080	NLR_03_81_06	1	2	3	Susceptible	8	8	8	-	-	-	-	-
TAJT_05069	NLR_03_81	Cynosurus cristatus	PI595080	NLR_03_81_06	1	1	3	Susceptible	8	8	8	-	-	-	-	-
TAJT_05072	NLR_03_81	Cynosurus cristatus	PI595080	NLR_03_81_07	2	1	3	Susceptible	8	8	8	-	-	-	-	-
TAJT_05073	NLR_03_82	Hordeum vulgare	Heils Franken	NLR_03_82_01	3+	1	3	Susceptible	8	8	8	-	-	-	-	-
TAJT_05078	NLR_03_82	Hordeum vulgare	Heils Franken	NLR_03_82_04	1	2	3	Susceptible	8	8	8	-	-	-	-	-
TAJT_05079	NLR_03_82	Hordeum vulgare	Heils Franken	NLR_03_82_04	1	1	3	Susceptible	8	8	8	-	-	-	-	-
TAJT_05081	NLR_03_82	Hordeum vulgare	Heils Franken	NLR_03_82_05	2	2	3	Susceptible	8	8	8	-	-	-	-	-
TAJT_05082	NLR_03_82	Hordeum vulgare	Heils Franken	NLR_03_82_05	2	1	3	Susceptible	8	8	8	-	-	-	-	-
TAJT_05083	NLR_03_82	Hordeum vulgare	Heils Franken	NLR_03_82_06	3+	1	3	Susceptible	8	8	8	-	-	-	-	-
TAJT_05085	NLR_03_83	Hordeum vulgare	Heils Franken	NLR_03_83_02	2	2	3	Susceptible	8	8	8	-	-	-	-	-
TAJT_05086	NLR_03_83	Hordeum vulgare	Heils Franken	NLR_03_83_02	2	1	3	Susceptible	8	8	8	-	-	-	-	-
TAJT_05087	NLR_03_83	Hordeum vulgare	Heils Franken	NLR_03_83_03	3+	3	3	Susceptible	8	8	8	-	-	-	-	-
TAJT_05088	NLR_03_83	Hordeum vulgare	Heils Franken	NLR_03_83_03	3+	2	3	Susceptible	8	8	8	-	-	-	-	-
TAJT_05089	NLR_03_83	Hordeum vulgare	Heils Franken	NLR_03_83_03	3+	1	3	Susceptible	8	8	8	-	-	-	-	-
TAJT_05091	NLR_03_83	Hordeum vulgare	Heils Franken	NLR_03_83_05	3+	1	3	Susceptible	8	8	8	-	-	-	-	-
TAJT_05093	NLR_03_83	Hordeum vulgare	Heils Franken	NLR_03_83_07	3+	1	3	Susceptible	8	8	8	-	-	-	-	-
TAJT_05094	NLR_03_84	Hordeum vulgare	Heils Franken	NLR_03_84_01	3+	3	3	Susceptible	8	8	8	-	-	-	-	-
TAJT_05095	NLR_03_84	Hordeum vulgare	Heils Franken	NLR_03_84_01	3+	2	3	Susceptible	8	8	8	-	-	-	-	-
TAJT_05096	NLR_03_84	Hordeum vulgare	Heils Franken	NLR_03_84_01	3+	1	3	Susceptible	8	8	8	-	-	-	-	-
TAJT_05097	NLR_03_84	Hordeum vulgare	Heils Franken	NLR_03_84_02	2	2	3	Susceptible	8	8	8	-	-	-	-	-
TAJT_05098	NLR_03_84	Hordeum vulgare	Heils Franken	NLR_03_84_02	2	1	3	Susceptible	8	8	8	-	-	-	-	-
TAJT_05099	NLR_03_84	Hordeum vulgare	Heils Franken	NLR_03_84_03	1	2	3	Susceptible	8	8	8	-	-	-	-	-
TAJT_05100	NLR_03_84	Hordeum vulgare	Heils Franken	NLR_03_84_03	1	1	3	Susceptible	8	8	8	-	-	-	-	-
TAJT_05103	NLR_03_84	Hordeum vulgare	Heils Franken	NLR_03_84_05	3+	1	3	Susceptible	8	8	8	-	-	-	-	-
TAJT_05114	NLR_03_85	Hordeum vulgare	Heils Franken	NLR_03_85_03	3+	1	3	Susceptible	8	8	8	-	-	-	-	-
TAJT_05115	NLR_03_85	Hordeum vulgare	Heils Franken	NLR_03_85_04	3+	3	3	Susceptible	8	8	8	-	-	-	-	-
TAJT_05117	NLR_03_85	Hordeum vulgare	Heils Franken	NLR_03_85_04	3+	1	3	Susceptible	8	8	8	-	-	-	-	-
TAJT_05118	NLR_03_85	Hordeum vulgare	Heils Franken	NLR_03_85_05	1	1	3	Susceptible	8	8	8	-	-	-	-	-
TAJT_05119	NLR_03_85	Hordeum vulgare	Heils Franken	NLR_03_85_06	2	3	3	Susceptible	8	8	8	-	-	-	-	-
TAJT_05120	NLR_03_85	Hordeum vulgare	Heils Franken	NLR_03_85_06	2	2	3	Susceptible	8	8	8	-	-	-	-	-
TAJT_05121	NLR_03_85	Hordeum vulgare	Heils Franken	NLR_03_85_06	2	1	3	Susceptible	8	8	8	-	-	-	-	-
TAJT_05123	NLR_03_87	Hordeum vulgare	Heils Franken	NLR_03_87_01	3+	3	3	Susceptible	8	8	8	-	-	-	-	-
TAJT_05124	NLR_03_87	Hordeum vulgare	Heils Franken	NLR_03_87_01	3+	2	3	Susceptible	8	8	8	-	-	-	-	-
TAJT_05125	NLR_03_87	Hordeum vulgare	Heils Franken	NLR_03_87_01	3+	1	3	Susceptible	8	8	8	-	-	-	-	-
TAJT_05126	NLR_03_87	Hordeum vulgare	Heils Franken	NLR_03_87_02	1	2	3	Susceptible	8	8	8	-	-	-	-	-
TAJT_05127	NLR_03_87	Hordeum vulgare	Heils Franken	NLR_03_87_02	1	1	3	Susceptible	8	8	8	-	-	-	-	-
TAJT_05128	NLR_03_87	Hordeum vulgare	Heils Franken	NLR_03_87_03	3+	1	3	Susceptible	8	8	8	-	-	-	-	-
TAJT_05131	NLR_03_87	Hordeum vulgare	Heils Franken	NLR_03_87_05	2	3	3	Susceptible	8	8	8	-	-	-	-	-
TAJT_05132	NLR_03_87	Hordeum vulgare	Heils Franken	NLR_03_87_05	2	2	3	Susceptible	8	8	8	-	-	-	-	-
TAJT_05133	NLR_03_87	Hordeum vulgare	Heils Franken	NLR_03_87_05	2	1	3	Susceptible	8	8	8	-	-	-	-	-
TAJT_05141	NLR_03_88	Hordeum vulgare	Heils Franken	NLR_03_88_02	1	2	3	Susceptible	8	8	8	-	-	-	-	-
TAJT_05142	NLR_03_88	Hordeum vulgare	Heils Franken	NLR_03_88_02	1	1	3	Susceptible	8	8	8	-	-	-	-	-
TAJT_05145	NLR_03_88	Hordeum vulgare	Heils Franken	NLR_03_88_04	1	1	3	Susceptible	8	8	8	-	-	-	-	-
TAJT_05146	NLR_03_88	Hordeum vulgare	Heils Franken	NLR_03_88_06	3+	1	3	Susceptible	8	8	8	-	-	-	-	-
TAJT_05148	NLR_03_88	Hordeum vulgare	Heils Franken	NLR_03_88_07	2	1	3	Susceptible	8	8	8	-	-	-	-	-
TAJT_05152	NLR_03_89	Hordeum vulgare	Heils Franken	NLR_03_89_02	1	1	3	Susceptible	8	8	8	-	-	-	-	-
TAJT_05157	NLR_03_89	Hordeum vulgare	Heils Franken	NLR_03_89_05	1	1	3	Susceptible	8	8	8	-	-	-	-	-
TAJT_05158	NLR_03_89	Hordeum vulgare	Heils Franken	NLR_03_89_06	1	1	3	Susceptible	8	8	8	-	-	-	-	-
TAJT_05159	NLR_03_89	Hordeum vulgare	Heils Franken	NLR_03_89_07	3+	2	3	Susceptible	8	8	8	-	-	-	-	-
TAJT_05160	NLR_03_89	Hordeum vulgare	Heils Franken	NLR_03_89_07	3+	1	3	Susceptible	8	8	8	-	-	-	-	-
TAJT_05161	NLR_03_91	Hordeum vulgare	Heils Franken	NLR_03_91_01	1	1	3	Susceptible	8	8	8	-	-	-	-	-
TAJT_05162	NLR_03_91	Hordeum vulgare	Heils Franken	NLR_03_91_02	3+	3	3	Susceptible	8	8	8	-	-	-	-	-
TAJT_05163	NLR_03_91	Hordeum vulgare	Heils Franken	NLR_03_91_02	3+	2	3	Susceptible	8	8	8	-	-	-	-	-
TAJT_05164	NLR_03_91	Hordeum vulgare	Heils Franken	NLR_03_91_02	3+	1	3	Susceptible	8	8	8	-	-	-	-	-
TAJT_05170	NLR_03_91	Hordeum vulgare	Heils Franken	NLR_03_91_06	3+	3	3	Susceptible	8	8	8	-	-	-	-	-
TAJT_05171	NLR_03_91	Hordeum vulgare	Heils Franken	NLR_03_91_06	3+	2	3	Susceptible	8	8	8	-	-	-	-	-
TAJT_05172	NLR_03_91	Hordeum vulgare	Heils Franken	NLR_03_91_06	3+	1	3	Susceptible	8	8	8	-	-	-	-	-
TAJT_05173	NLR_03_91	Hordeum vulgare	Heils Franken	NLR_03_91_07	1	1	3	Susceptible	8	8	8	-	-	-	-	-
TAJT_05179	NLR_03_94	Hordeum vulgare	Heils Franken	NLR_03_94_02	3+	1	3	Susceptible	8	8	8	-	-	-	-	-
TAJT_05180	NLR_03_94	Hordeum vulgare	Heils Franken	NLR_03_94_04	1	2	3	Susceptible	8	8	8	-	-	-	-	-
TAJT_05181	NLR_03_94	Hordeum vulgare	Heils Franken	NLR_03_94_04	1	1	3	Susceptible	8	8	8	-	-	-	-	-
TAJT_05182	NLR_03_94	Hordeum vulgare	Heils Franken	NLR_03_94_06	3+	3	3	Susceptible	8	8	8	-	-	-	-	-
TAJT_05183	NLR_03_94	Hordeum vulgare	Heils Franken	NLR_03_94_06	3+	2	3	Susceptible	8	8	8	-	-	-	-	-
TAJT_05184	NLR_03_94	Hordeum vulgare	Heils Franken	NLR_03_94_06	3+	1	3	Susceptible	8	8	8	-	-	-	-	-
TAJT_05185	NLR_03_94	Hordeum vulgare	Heils Franken	NLR_03_94_07	3+	3	3	Susceptible	8	8	8	-	-	-	-	-
TAJT_05186	NLR_03_94	Hordeum vulgare	Heils Franken	NLR_03_94_07	3+	2	3	Susceptible	8	8	8	-	-	-	-	-
TAJT_05189	NLR_03_95	Hordeum vulgare	Heils Franken	NLR_03_95_01	3+	1	3	Susceptible	8	8	8	-	-	-	-	-
TAJT_05191	NLR_03_95	Hordeum vulgare	Heils Franken	NLR_03_95_02	3+	1	3	Susceptible	8	8	8	-	-	-	-	-
TAJT_05195	NLR_03_95	Hordeum vulgare	Heils Franken	NLR_03_95_04	1	2	3	Susceptible	8	8	8	-	-	-	-	-
TAJT_05196	NLR_03_95	Hordeum vulgare	Heils Franken	NLR_03_95_04	1	1	3	Susceptible	8	8	8	-	-	-	-	-
TAJT_05198	NLR_03_95	Hordeum vulgare	Heils Franken	NLR_03_95_06	1	1	3	Susceptible	8	8	8	-	-	-	-	-
TAJT_05199	NLR_04_09	Brachypodium distachyon	ABR6	NLR_04_09_02	2	1	3	Susceptible	8	8	8	-	-	-	-	-
TAJT_05200	NLR_04_09	Brachypodium distachyon	ABR6	NLR_04_09_03	1	2	3	Susceptible	8	8	8	-	-	-	-	-
TAJT_05201	NLR_04_09	Brachypodium distachyon	ABR6	NLR_04_09_03	1	1	3	Susceptible	8	8	8	-	-	-	-	-
TAJT_05203	NLR_04_09	Brachypodium distachyon	ABR6	NLR_04_09_05	3+	1	3	Susceptible	8	8	8	-	-	-	-	-
TAJT_05204	NLR_04_11	Brachypodium distachyon	ABR6	NLR_04_11_01	3+	2	3	Susceptible	8	8	8	-	-	-	-	-
TAJT_05205	NLR_04_11	Brachypodium distachyon	ABR6	NLR_04_11_01	3+	1	3	Susceptible	8	8	8	-	-	-	-	-
TAJT_05208	NLR_04_11	Brachypodium distachyon	ABR6	NLR_04_11_03	1	2	3	Susceptible	8	8	8	-	-	-	-	-
TAJT_05209	NLR_04_11	Brachypodium distachyon	ABR6	NLR_04_11_03	1	1	3	Susceptible	8	8	8	-	-	-	-	-
TAJT_05210	NLR_04_11	Brachypodium distachyon	ABR6	NLR_04_11_04	2	1	3	Susceptible	8	8	8	-	-	-	-	-
TAJT_05211	NLR_04_11	Brachypodium distachyon	ABR6	NLR_04_11_05	3+	3	3	Susceptible	8	8	8	-	-	-	-	-
TAJT_05212	NLR_04_11	Brachypodium distachyon	ABR6	NLR_04_11_05	3+	2	3	Susceptible	8	8	8	-	-	-	-	-
TAJT_05213	NLR_04_11	Brachypodium distachyon	ABR6	NLR_04_11_05	3+	1	3	Susceptible	8	8	8	-	-	-	-	-
TAJT_05215	NLR_04_13	Brachypodium distachyon	Bd21	NLR_04_13_01	3+	2	3	Susceptible	8	8	8	-	-	-	-	-
TAJT_05216	NLR_04_13	Brachypodium distachyon	Bd21	NLR_04_13_01	3+	1	3	Susceptible	8	8	8	-	-	-	-	-
TAJT_05219	NLR_04_13	Brachypodium distachyon	Bd21	NLR_04_13_03	1	2	3	Susceptible	8	8	8	-	-	-	-	-
TAJT_05220	NLR_04_13	Brachypodium distachyon	Bd21	NLR_04_13_03	1	1	3	Susceptible	8	8	8	-	-	-	-	-
TAJT_05221	NLR_04_13	Brachypodium distachyon	Bd21	NLR_04_13_04	1	1	3	Susceptible	8	8	8	-	-	-	-	-
TAJT_05224	NLR_04_13	Brachypodium distachyon	Bd21	NLR_04_13_06	1	1	3	Susceptible	8	8	8	-	-	-	-	-
TAJT_05230	NLR_04_17	Brachypodium distachyon	Bd21	NLR_04_17_03	1	2	3	Susceptible	8	8	8	-	-	-	-	-
TAJT_05231	NLR_04_17	Brachypodium distachyon	Bd21	NLR_04_17_03	1	1	3	Susceptible	8	8	8	-	-	-	-	-
TAJT_05232	NLR_04_17	Brachypodium distachyon	Bd21	NLR_04_17_04	1	2	3	Susceptible	8	8	8	-	-	-	-	-
TAJT_05233	NLR_04_17	Brachypodium distachyon	Bd21	NLR_04_17_04	1	1	3	Susceptible	8	8	8	-	-	-	-	-
TAJT_05234	NLR_04_17	Brachypodium distachyon	Bd21	NLR_04_17_06	2	3	3	Susceptible	8	8	8	-	-	-	-	-
TAJT_05235	NLR_04_17	Brachypodium distachyon	Bd21	NLR_04_17_06	2	2	3	Susceptible	8	8	8	-	-	-	-	-
TAJT_05236	NLR_04_17	Brachypodium distachyon	Bd21	NLR_04_17_06	2	1	3	Susceptible	8	8	8	-	-	-	-	-
TAJT_05238	NLR_04_17	Brachypodium distachyon	Bd21	NLR_04_17_07	3+	2	3	Susceptible	8	8	8	-	-	-	-	-
TAJT_05239	NLR_04_17	Brachypodium distachyon	Bd21	NLR_04_17_07	3+	1	3	Susceptible	8	8	8	-	-	-	-	-
TAJT_05244	NLR_04_18	Brachypodium distachyon	Bd21	NLR_04_18_02	1	1	3	Susceptible	8	8	8	-	-	-	-	-
TAJT_05245	NLR_04_18	Brachypodium distachyon	Bd21	NLR_04_18_03	2	2	3	Susceptible	8	8	8	-	-	-	-	-
TAJT_05246	NLR_04_18	Brachypodium distachyon	Bd21	NLR_04_18_03	2	1	3	Susceptible	8	8	8	-	-	-	-	-
TAJT_05247	NLR_04_18	Brachypodium distachyon	Bd21	NLR_04_18_04	2	1	3	Susceptible	8	8	8	-	-	-	-	-
TAJT_05248	NLR_04_18	Brachypodium distachyon	Bd21	NLR_04_18_05	2	1	3	Susceptible	8	8	8	-	-	-	-	-
TAJT_05254	NLR_04_20	Brachypodium distachyon	Bd21	NLR_04_20_01	3+	1	3	Susceptible	8	8	8	-	-	-	-	-
TAJT_05255	NLR_04_20	Brachypodium distachyon	Bd21	NLR_04_20_02	1	3	3	Susceptible	8	8	8	-	-	-	-	-
TAJT_05256	NLR_04_20	Brachypodium distachyon	Bd21	NLR_04_20_02	1	2	3	Susceptible	8	8	8	-	-	-	-	-
TAJT_05257	NLR_04_20	Brachypodium distachyon	Bd21	NLR_04_20_03	1	2	3	Susceptible	8	8	8	-	-	-	-	-
TAJT_05258	NLR_04_20	Brachypodium distachyon	Bd21	NLR_04_20_03	1	1	3	Susceptible	8	8	8	-	-	-	-	-
TAJT_05259	NLR_04_21	Brachypodium distachyon	Bd21	NLR_04_21_01	1	1	3	Susceptible	8	8	8	-	-	-	-	-
TAJT_05263	NLR_04_21	Brachypodium distachyon	Bd21	NLR_04_21_03	3+	1	3	Susceptible	8	8	8	-	-	-	-	-
TAJT_05266	NLR_04_21	Brachypodium distachyon	Bd21	NLR_04_21_05	3+	3	3	Susceptible	8	8	8	-	-	-	-	-
TAJT_05267	NLR_04_21	Brachypodium distachyon	Bd21	NLR_04_21_05	3+	2	3	Susceptible	8	8	8	-	-	-	-	-
TAJT_05268	NLR_04_21	Brachypodium distachyon	Bd21	NLR_04_21_05	3+	1	3	Susceptible	8	8	8	-	-	-	-	-
TAJT_05272	NLR_04_21	Brachypodium distachyon	Bd21	NLR_04_21_07	1	2	3	Susceptible	8	8	8	-	-	-	-	-
TAJT_05273	NLR_04_21	Brachypodium distachyon	Bd21	NLR_04_21_07	1	1	3	Susceptible	8	8	8	-	-	-	-	-
TAJT_05276	NLR_04_22	Brachypodium distachyon	Bd21	NLR_04_22_02	2	3	3	Susceptible	8	8	8	-	-	-	-	-
TAJT_05277	NLR_04_22	Brachypodium distachyon	Bd21	NLR_04_22_02	2	2	3	Susceptible	8	8	8	-	-	-	-	-
TAJT_05278	NLR_04_22	Brachypodium distachyon	Bd21	NLR_04_22_02	2	1	3	Susceptible	8	8	8	-	-	-	-	-
TAJT_05280	NLR_04_22	Brachypodium distachyon	Bd21	NLR_04_22_03	1	1	3	Susceptible	8	8	8	-	-	-	-	-
TAJT_05281	NLR_04_22	Brachypodium distachyon	Bd21	NLR_04_22_04	1	2	3	Susceptible	8	8	8	-	-	-	-	-
TAJT_05282	NLR_04_22	Brachypodium distachyon	Bd21	NLR_04_22_04	1	1	3	Susceptible	8	8	8	-	-	-	-	-
TAJT_05283	NLR_04_22	Brachypodium distachyon	Bd21	NLR_04_22_05	1	2	3	Susceptible	8	8	8	-	-	-	-	-
TAJT_05284	NLR_04_22	Brachypodium distachyon	Bd21	NLR_04_22_05	1	1	3	Susceptible	8	8	8	-	-	-	-	-
TAJT_05289	NLR_04_23	Hordeum vulgare	Golden Promise	NLR_04_23_02	1	3	3	Susceptible	8	8	8	-	-	-	-	-
TAJT_05291	NLR_04_23	Hordeum vulgare	Golden Promise	NLR_04_23_02	1	1	3	Susceptible	8	8	8	-	-	-	-	-
TAJT_05294	NLR_04_24	Hordeum vulgare	Golden Promise	NLR_04_24_02	3+	2	3	Susceptible	8	8	8	-	-	-	-	-
TAJT_05295	NLR_04_24	Hordeum vulgare	Golden Promise	NLR_04_24_02	3+	1	3	Susceptible	8	8	8	-	-	-	-	-
TAJT_05299	NLR_04_24	Hordeum vulgare	Golden Promise	NLR_04_24_04	1	2	3	Susceptible	8	8	8	-	-	-	-	-
TAJT_05300	NLR_04_24	Hordeum vulgare	Golden Promise	NLR_04_24_04	1	1	33-	Susceptible	7	8	7.3	-	-	-	-	-
TAJT_05301	NLR_04_24	Hordeum vulgare	Golden Promise	NLR_04_24_06	3+	3	3	Susceptible	8	8	8	-	-	-	-	-
TAJT_05302	NLR_04_24	Hordeum vulgare	Golden Promise	NLR_04_24_06	3+	2	3	Susceptible	8	8	8	-	-	-	-	-
TAJT_05303	NLR_04_24	Hordeum vulgare	Golden Promise	NLR_04_24_06	3+	1	3	Susceptible	8	8	8	-	-	-	-	-
TAJT_05305	NLR_04_24	Hordeum vulgare	Golden Promise	NLR_04_24_07	3+	1	3	Susceptible	8	8	8	-	-	-	-	-
TAJT_05309	NLR_04_25	Hordeum vulgare	Golden Promise	NLR_04_25_02	1	2	3	Susceptible	8	8	8	-	-	-	-	-
TAJT_05310	NLR_04_25	Hordeum vulgare	Golden Promise	NLR_04_25_02	1	1	3	Susceptible	8	8	8	-	-	-	-	-
TAJT_05311	NLR_04_25	Hordeum vulgare	Golden Promise	NLR_04_25_03	2	1	3	Susceptible	8	8	8	-	-	-	-	-
TAJT_05313	NLR_04_25	Hordeum vulgare	Golden Promise	NLR_04_25_05	1	3	3	Susceptible	8	8	8	-	-	-	-	-
TAJT_05314	NLR_04_25	Hordeum vulgare	Golden Promise	NLR_04_25_05	1	2	3	Susceptible	8	8	8	-	-	-	-	-
TAJT_05315	NLR_04_25	Hordeum vulgare	Golden Promise	NLR_04_25_05	1	1	3	Susceptible	8	8	8	-	-	-	-	-
TAJT_05316	NLR_04_25	Hordeum vulgare	Golden Promise	NLR_04_25_06	1	2	3	Susceptible	8	8	8	-	-	-	-	-
TAJT_05317	NLR_04_25	Hordeum vulgare	Golden Promise	NLR_04_25_06	1	1	3	Susceptible	8	8	8	-	-	-	-	-
TAJT_05319	NLR_04_26	Hordeum vulgare	Golden Promise	NLR_04_26_01	3+	1	3	Susceptible	8	8	8	-	-	-	-	-
TAJT_05322	NLR_04_26	Hordeum vulgare	Golden Promise	NLR_04_26_03	3+	1	3	Susceptible	8	8	8	-	-	-	-	-
TAJT_05323	NLR_04_26	Hordeum vulgare	Golden Promise	NLR_04_26_04	3+	3	3	Susceptible	8	8	8	-	-	-	-	-
TAJT_05325	NLR_04_26	Hordeum vulgare	Golden Promise	NLR_04_26_04	3+	1	3	Susceptible	8	8	8	-	-	-	-	-
TAJT_05327	NLR_04_26	Hordeum vulgare	Golden Promise	NLR_04_26_05	3+	2	3	Susceptible	8	8	8	-	-	-	-	-
TAJT_05328	NLR_04_26	Hordeum vulgare	Golden Promise	NLR_04_26_05	3+	1	3	Susceptible	8	8	8	-	-	-	-	-
TAJT_05329	NLR_04_27	Hordeum vulgare	Golden Promise	NLR_04_27_01	1	2	3	Susceptible	8	8	8	-	-	-	-	-
TAJT_05330	NLR_04_27	Hordeum vulgare	Golden Promise	NLR_04_27_01	1	1	3	Susceptible	8	8	8	-	-	-	-	-
TAJT_05331	NLR_04_27	Hordeum vulgare	Golden Promise	NLR_04_27_03	2	3	3	Susceptible	8	8	8	-	-	-	-	-
TAJT_05332	NLR_04_27	Hordeum vulgare	Golden Promise	NLR_04_27_03	2	2	3	Susceptible	8	8	8	-	-	-	-	-
TAJT_05333	NLR_04_27	Hordeum vulgare	Golden Promise	NLR_04_27_03	2	1	3	Susceptible	8	8	8	-	-	-	-	-
TAJT_05334	NLR_04_27	Hordeum vulgare	Golden Promise	NLR_04_27_04	3+	1	3	Susceptible	8	8	8	-	-	-	-	-
TAJT_05338	NLR_04_27	Hordeum vulgare	Golden Promise	NLR_04_27_07	3+	3	3	Susceptible	8	8	8	-	-	-	-	-
TAJT_05339	NLR_04_27	Hordeum vulgare	Golden Promise	NLR_04_27_07	3+	2	3	Susceptible	8	8	8	-	-	-	-	-
TAJT_05340	NLR_04_27	Hordeum vulgare	Golden Promise	NLR_04_27_07	3+	1	3	Susceptible	8	8	8	-	-	-	-	-
TAJT_05341	NLR_04_28	Hordeum vulgare	Golden Promise	NLR_04_28_01	2	1	3	Susceptible	8	8	8	-	-	-	-	-
TAJT_05342	NLR_04_28	Hordeum vulgare	Golden Promise	NLR_04_28_02	3+	3	3	Susceptible	8	8	8	-	-	-	-	-
TAJT_05343	NLR_04_28	Hordeum vulgare	Golden Promise	NLR_04_28_02	3+	2	3	Susceptible	8	8	8	-	-	-	-	-
TAJT_05344	NLR_04_28	Hordeum vulgare	Golden Promise	NLR_04_28_02	3+	1	3	Susceptible	8	8	8	-	-	-	-	-
TAJT_05346	NLR_04_28	Hordeum vulgare	Golden Promise	NLR_04_28_04	2	1	3	Susceptible	8	8	8	-	-	-	-	-
TAJT_05352	NLR_04_29	Hordeum vulgare	Golden Promise	NLR_04_29_03	3+	3	3	Susceptible	8	8	8	-	-	-	-	-
TAJT_05354	NLR_04_29	Hordeum vulgare	Golden Promise	NLR_04_29_03	3+	1	3	Susceptible	8	8	8	-	-	-	-	-
TAJT_05357	NLR_04_29	Hordeum vulgare	Golden Promise	NLR_04_29_04	3+	1	3	Susceptible	8	8	8	-	-	-	-	-
TAJT_05358	NLR_04_29	Hordeum vulgare	Golden Promise	NLR_04_29_05	2	3	3	Susceptible	8	8	8	-	-	-	-	-
TAJT_05359	NLR_04_29	Hordeum vulgare	Golden Promise	NLR_04_29_05	2	2	3	Susceptible	8	8	8	-	-	-	-	-
TAJT_05360	NLR_04_29	Hordeum vulgare	Golden Promise	NLR_04_29_05	2	1	3	Susceptible	8	8	8	-	-	-	-	-
TAJT_05363	NLR_04_29	Hordeum vulgare	Golden Promise	NLR_04_29_07	1	2	3	Susceptible	8	8	8	-	-	-	-	-
TAJT_05364	NLR_04_29	Hordeum vulgare	Golden Promise	NLR_04_29_07	1	1	3	Susceptible	8	8	8	-	-	-	-	-
TAJT_05365	NLR_04_30	Hordeum vulgare	Golden Promise	NLR_04_30_02	2	3	3	Susceptible	8	8	8	-	-	-	-	-
TAJT_05366	NLR_04_30	Hordeum vulgare	Golden Promise	NLR_04_30_02	2	2	3	Susceptible	8	8	8	-	-	-	-	-
TAJT_05367	NLR_04_30	Hordeum vulgare	Golden Promise	NLR_04_30_02	2	1	3	Susceptible	8	8	8	-	-	-	-	-
TAJT_05368	NLR_04_30	Hordeum vulgare	Golden Promise	NLR_04_30_03	3+	2	3	Susceptible	8	8	8	-	-	-	-	-
TAJT_05369	NLR_04_30	Hordeum vulgare	Golden Promise	NLR_04_30_03	3+	1	3	Susceptible	8	8	8	-	-	-	-	-
TAJT_05371	NLR_04_31	Hordeum vulgare	Golden Promise	NLR_04_31_02	2	2	3	Susceptible	8	8	8	-	-	-	-	-
TAJT_05372	NLR_04_31	Hordeum vulgare	Golden Promise	NLR_04_31_02	2	1	3	Susceptible	8	8	8	-	-	-	-	-
TAJT_05373	NLR_04_32	Hordeum vulgare	Golden Promise	NLR_04_32_02	2	2	3	Susceptible	8	8	8	-	-	-	-	-
TAJT_05374	NLR_04_32	Hordeum vulgare	Golden Promise	NLR_04_32_02	2	1	3	Susceptible	8	8	8	-	-	-	-	-
TAJT_05379	NLR_04_32	Hordeum vulgare	Golden Promise	NLR_04_32_04	2	1	3	Susceptible	8	8	8	-	-	-	-	-
TAJT_05380	NLR_04_32	Hordeum vulgare	Golden Promise	NLR_04_32_06	1	3	3	Susceptible	8	8	8	-	-	-	-	-
TAJT_05381	NLR_04_32	Hordeum vulgare	Golden Promise	NLR_04_32_06	1	2	3	Susceptible	8	8	8	-	-	-	-	-
TAJT_05382	NLR_04_32	Hordeum vulgare	Golden Promise	NLR_04_32_06	1	1	3	Susceptible	8	8	8	-	-	-	-	-
TAJT_05384	NLR_04_32	Hordeum vulgare	Golden Promise	NLR_04_32_07	3+	2	3	Susceptible	8	8	8	-	-	-	-	-
TAJT_05385	NLR_04_32	Hordeum vulgare	Golden Promise	NLR_04_32_07	3+	1	3	Susceptible	8	8	8	-	-	-	-	-
TAJT_05386	NLR_04_33	Hordeum vulgare	Golden Promise	NLR_04_33_01	3+	3	3	Susceptible	8	8	8	-	-	-	-	-
TAJT_05387	NLR_04_33	Hordeum vulgare	Golden Promise	NLR_04_33_01	3+	2	3	Susceptible	8	8	8	-	-	-	-	-
TAJT_05388	NLR_04_33	Hordeum vulgare	Golden Promise	NLR_04_33_01	3+	1	3	Susceptible	8	8	8	-	-	-	-	-
TAJT_05389	NLR_04_33	Hordeum vulgare	Golden Promise	NLR_04_33_02	1	2	3	Susceptible	8	8	8	-	-	-	-	-
TAJT_05390	NLR_04_33	Hordeum vulgare	Golden Promise	NLR_04_33_02	1	1	3	Susceptible	8	8	8	-	-	-	-	-
TAJT_05391	NLR_04_33	Hordeum vulgare	Golden Promise	NLR_04_33_04	2	3	3	Susceptible	8	8	8	-	-	-	-	-
TAJT_05392	NLR_04_33	Hordeum vulgare	Golden Promise	NLR_04_33_04	2	2	3	Susceptible	8	8	8	-	-	-	-	-
TAJT_05393	NLR_04_33	Hordeum vulgare	Golden Promise	NLR_04_33_04	2	1	3	Susceptible	8	8	8	-	-	-	-	-
TAJT_05398	NLR_04_33	Hordeum vulgare	Golden Promise	NLR_04_33_07	2	2	3	Susceptible	8	8	8	-	-	-	-	-
TAJT_05399	NLR_04_33	Hordeum vulgare	Golden Promise	NLR_04_33_07	2	1	3	Susceptible	8	8	8	-	-	-	-	-
TAJT_05400	NLR_04_34	Hordeum vulgare	Golden Promise	NLR_04_34_01	3+	2	3	Susceptible	8	8	8	-	-	-	-	-
TAJT_05401	NLR_04_34	Hordeum vulgare	Golden Promise	NLR_04_34_01	3+	1	3	Susceptible	8	8	8	-	-	-	-	-
TAJT_05407	NLR_04_34	Hordeum vulgare	Golden Promise	NLR_04_34_04	3+	3	3	Susceptible	8	8	8	-	-	-	-	-
TAJT_05408	NLR_04_34	Hordeum vulgare	Golden Promise	NLR_04_34_04	3+	2	3	Susceptible	8	8	8	-	-	-	-	-
TAJT_05409	NLR_04_34	Hordeum vulgare	Golden Promise	NLR_04_34_04	3+	1	3	Susceptible	8	8	8	-	-	-	-	-
TAJT_05410	NLR_04_34	Hordeum vulgare	Golden Promise	NLR_04_34_05	3+	3	3	Susceptible	8	8	8	-	-	-	-	-
TAJT_05411	NLR_04_34	Hordeum vulgare	Golden Promise	NLR_04_34_05	3+	2	3	Susceptible	8	8	8	-	-	-	-	-
TAJT_05412	NLR_04_34	Hordeum vulgare	Golden Promise	NLR_04_34_05	3+	1	3	Susceptible	8	8	8	-	-	-	-	-
TAJT_05413	NLR_04_34	Hordeum vulgare	Golden Promise	NLR_04_34_06	3+	3	3	Susceptible	8	8	8	-	-	-	-	-
TAJT_05414	NLR_04_34	Hordeum vulgare	Golden Promise	NLR_04_34_06	3+	2	3	Susceptible	8	8	8	-	-	-	-	-
TAJT_05415	NLR_04_34	Hordeum vulgare	Golden Promise	NLR_04_34_06	3+	1	3	Susceptible	8	8	8	-	-	-	-	-
TAJT_05419	NLR_04_35	Aegilops longissima	8735	NLR_04_35_02	1	3	3	Susceptible	8	8	8	-	-	-	-	-
TAJT_05420	NLR_04_35	Aegilops longissima	8735	NLR_04_35_02	1	2	3	Susceptible	8	8	8	-	-	-	-	-
TAJT_05421	NLR_04_35	Aegilops longissima	8735	NLR_04_35_02	1	1	3	Susceptible	8	8	8	-	-	-	-	-
TAJT_05422	NLR_04_35	Aegilops longissima	8735	NLR_04_35_04	2	3	3	Susceptible	8	8	8	-	-	-	-	-
TAJT_05423	NLR_04_35	Aegilops longissima	8735	NLR_04_35_04	2	2	3	Susceptible	8	8	8	-	-	-	-	-
TAJT_05424	NLR_04_35	Aegilops longissima	8735	NLR_04_35_04	2	1	3	Susceptible	8	8	8	-	-	-	-	-
TAJT_05425	NLR_04_35	Aegilops longissima	8735	NLR_04_35_05	2	2	3	Susceptible	8	8	8	-	-	-	-	-
TAJT_05426	NLR_04_35	Aegilops longissima	8735	NLR_04_35_05	2	1	3	Susceptible	8	8	8	-	-	-	-	-
TAJT_05429	NLR_04_35	Aegilops longissima	8735	NLR_04_35_07	2	3	3	Susceptible	8	8	8	-	-	-	-	-
TAJT_05430	NLR_04_35	Aegilops longissima	8735	NLR_04_35_07	2	2	3	Susceptible	8	8	8	-	-	-	-	-
TAJT_05431	NLR_04_35	Aegilops longissima	8735	NLR_04_35_07	2	1	3	Susceptible	8	8	8	-	-	-	-	-
TAJT_05432	NLR_04_36	Aegilops longissima	8735	NLR_04_36_01	1	3	3	Susceptible	8	8	8	-	-	-	-	-
TAJT_05433	NLR_04_36	Aegilops longissima	8735	NLR_04_36_01	1	2	3	Susceptible	8	8	8	-	-	-	-	-
TAJT_05434	NLR_04_36	Aegilops longissima	8735	NLR_04_36_01	1	1	3	Susceptible	8	8	8	-	-	-	-	-
TAJT_05436	NLR_04_36	Aegilops longissima	8735	NLR_04_36_04	3+	1	3	Susceptible	8	8	8	-	-	-	-	-
TAJT_05437	NLR_04_36	Aegilops longissima	8735	NLR_04_36_05	2	3	3	Susceptible	8	8	8	-	-	-	-	-
TAJT_05438	NLR_04_36	Aegilops longissima	8735	NLR_04_36_05	2	2	3	Susceptible	8	8	8	-	-	-	-	-
TAJT_05439	NLR_04_36	Aegilops longissima	8735	NLR_04_36_05	2	1	3	Susceptible	8	8	8	-	-	-	-	-
TAJT_05442	NLR_04_36	Aegilops longissima	8735	NLR_04_36_07	2	2	3	Susceptible	8	8	8	-	-	-	-	-
TAJT_05443	NLR_04_36	Aegilops longissima	8735	NLR_04_36_07	2	1	3	Susceptible	8	8	8	-	-	-	-	-
TAJT_05444	NLR_04_37	Aegilops longissima	8735	NLR_04_37_02	3+	3	3	Susceptible	8	8	8	-	-	-	-	-
TAJT_05445	NLR_04_37	Aegilops longissima	8735	NLR_04_37_02	3+	2	3	Susceptible	8	8	8	-	-	-	-	-
TAJT_05446	NLR_04_37	Aegilops longissima	8735	NLR_04_37_02	3+	1	3	Susceptible	8	8	8	-	-	-	-	-
TAJT_05449	NLR_04_37	Aegilops longissima	8735	NLR_04_37_03	3+	1	3	Susceptible	8	8	8	-	-	-	-	-
TAJT_05452	NLR_04_37	Aegilops longissima	8735	NLR_04_37_05	3+	1	3	Susceptible	8	8	8	-	-	-	-	-
TAJT_05453	NLR_04_38	Aegilops longissima	8735	NLR_04_38_01	1	1	3	Susceptible	8	8	8	-	-	-	-	-
TAJT_05454	NLR_04_38	Aegilops longissima	8735	NLR_04_38_02	1	3	3	Susceptible	8	8	8	-	-	-	-	-
TAJT_05455	NLR_04_38	Aegilops longissima	8735	NLR_04_38_02	1	2	3	Susceptible	8	8	8	-	-	-	-	-
TAJT_05456	NLR_04_38	Aegilops longissima	8735	NLR_04_38_02	1	1	3	Susceptible	8	8	8	-	-	-	-	-
TAJT_05460	NLR_04_38	Aegilops longissima	8735	NLR_04_38_06	3+	3	3	Susceptible	8	8	8	-	-	-	-	-
TAJT_05461	NLR_04_38	Aegilops longissima	8735	NLR_04_38_06	3+	2	3	Susceptible	8	8	8	-	-	-	-	-
TAJT_05462	NLR_04_38	Aegilops longissima	8735	NLR_04_38_06	3+	1	3	Susceptible	8	8	8	-	-	-	-	-
TAJT_05465	NLR_04_38	Aegilops longissima	8735	NLR_04_38_07	3+	1	3	Susceptible	8	8	8	-	-	-	-	-
TAJT_05466	NLR_04_39	Aegilops longissima	8735	NLR_04_39_01	3+	1	3	Susceptible	8	8	8	-	-	-	-	-
TAJT_05467	NLR_04_40	Aegilops longissima	8735	NLR_04_40_02	2	1	0;	Highly Resistant	0	0	0	0;	Highly Resistant	0	0	0
TAJT_05468	NLR_04_40	Aegilops longissima	8735	NLR_04_40_03	3+	3	0;	Highly Resistant	0	0	0	0;	Highly Resistant	0	0	0
TAJT_05470	NLR_04_40	Aegilops longissima	8735	NLR_04_40_03	3+	1	0;	Highly Resistant	0	0	0	11-	Resistant	1	2	1.7
TAJT_05472	NLR_04_40	Aegilops longissima	8735	NLR_04_40_04	3+	1	3	Susceptible	8	8	8	1	Resistant	2	2	2
TAJT_05473	NLR_04_41	Aegilops longissima	8735	NLR_04_41_02	3+	3	3	Susceptible	8	8	8	-	-	-	-	-
TAJT_05474	NLR_04_41	Aegilops longissima	8735	NLR_04_41_02	3+	2	3	Susceptible	8	8	8	-	-	-	-	-
TAJT_05475	NLR_04_41	Aegilops longissima	8735	NLR_04_41_02	3+	1	3	Susceptible	8	8	8	-	-	-	-	-
TAJT_05476	NLR_04_41	Aegilops longissima	8735	NLR_04_41_03	2	3	3	Susceptible	8	8	8	-	-	-	-	-
TAJT_05478	NLR_04_41	Aegilops longissima	8735	NLR_04_41_03	2	1	3	Susceptible	8	8	8	-	-	-	-	-
TAJT_05479	NLR_04_41	Aegilops longissima	8735	NLR_04_41_06	1	2	3	Susceptible	8	8	8	-	-	-	-	-
TAJT_05480	NLR_04_41	Aegilops longissima	8735	NLR_04_41_06	1	1	3	Susceptible	8	8	8	-	-	-	-	-
TAJT_05483	NLR_04_42	Aegilops bicornis	2319	NLR_04_42_02	1	1	3	Susceptible	8	8	8	-	-	-	-	-
TAJT_05484	NLR_04_42	Aegilops bicornis	2319	NLR_04_42_04	2	1	3	Susceptible	8	8	8	-	-	-	-	-
TAJT_05486	NLR_04_42	Aegilops bicornis	2319	NLR_04_42_06	3+	1	3	Susceptible	8	8	8	-	-	-	-	-
TAJT_05487	NLR_04_42	Aegilops bicornis	2319	NLR_04_42_07	1	1	3	Susceptible	8	8	8	-	-	-	-	-
TAJT_05488	NLR_04_43	Aegilops bicornis	2319	NLR_04_43_01	3+	2	3	Susceptible	8	8	8	-	-	-	-	-
TAJT_05489	NLR_04_43	Aegilops bicornis	2319	NLR_04_43_01	3+	1	3	Susceptible	8	8	8	-	-	-	-	-
TAJT_05490	NLR_04_43	Aegilops bicornis	2319	NLR_04_43_06	1	2	3	Susceptible	8	8	8	-	-	-	-	-
TAJT_05491	NLR_04_43	Aegilops bicornis	2319	NLR_04_43_06	1	1	3	Susceptible	8	8	8	-	-	-	-	-
TAJT_05492	NLR_04_43	Aegilops bicornis	2319	NLR_04_43_07	2	3	3	Susceptible	8	8	8	-	-	-	-	-
TAJT_05493	NLR_04_43	Aegilops bicornis	2319	NLR_04_43_07	2	2	3	Susceptible	8	8	8	-	-	-	-	-
TAJT_05494	NLR_04_43	Aegilops bicornis	2319	NLR_04_43_07	2	1	3	Susceptible	8	8	8	-	-	-	-	-
TAJT_05495	NLR_04_44	Aegilops bicornis	2319	NLR_04_44_02	1	3	3	Susceptible	8	8	8	-	-	-	-	-
TAJT_05497	NLR_04_44	Aegilops bicornis	2319	NLR_04_44_02	1	1	3	Susceptible	8	8	8	-	-	-	-	-
TAJT_05498	NLR_04_44	Aegilops bicornis	2319	NLR_04_44_04	1	3	3	Susceptible	8	8	8	-	-	-	-	-
TAJT_05499	NLR_04_44	Aegilops bicornis	2319	NLR_04_44_04	1	2	3	Susceptible	8	8	8	-	-	-	-	-
TAJT_05500	NLR_04_44	Aegilops bicornis	2319	NLR_04_44_04	1	1	3	Susceptible	8	8	8	-	-	-	-	-
TAJT_05501	NLR_04_44	Aegilops bicornis	2319	NLR_04_44_05	1	1	3	Susceptible	8	8	8	-	-	-	-	-
TAJT_05503	NLR_04_44	Aegilops bicornis	2319	NLR_04_44_06	3+	1	3	Susceptible	8	8	8	-	-	-	-	-
TAJT_05505	NLR_04_45	Aegilops bicornis	2319	NLR_04_45_02	3+	1	3	Susceptible	8	8	8	-	-	-	-	-
TAJT_05506	NLR_04_46	Aegilops bicornis	2319	NLR_04_46_02	2	3	3	Susceptible	8	8	8	-	-	-	-	-
TAJT_05507	NLR_04_46	Aegilops bicornis	2319	NLR_04_46_02	2	2	3	Susceptible	8	8	8	-	-	-	-	-
TAJT_05508	NLR_04_46	Aegilops bicornis	2319	NLR_04_46_02	2	1	3	Susceptible	8	8	8	-	-	-	-	-
TAJT_05509	NLR_04_46	Aegilops bicornis	2319	NLR_04_46_03	2	2	3	Susceptible	8	8	8	-	-	-	-	-
TAJT_05510	NLR_04_46	Aegilops bicornis	2319	NLR_04_46_03	2	1	3	Susceptible	8	8	8	-	-	-	-	-
TAJT_05511	NLR_04_46	Aegilops bicornis	2319	NLR_04_46_04	2	2	3	Susceptible	8	8	8	-	-	-	-	-
TAJT_05512	NLR_04_46	Aegilops bicornis	2319	NLR_04_46_04	2	1	3	Susceptible	8	8	8	-	-	-	-	-
TAJT_05514	NLR_04_47	Aegilops bicornis	2319	NLR_04_47_01	3+	1	3	Susceptible	8	8	8	-	-	-	-	-
TAJT_05515	NLR_04_47	Aegilops bicornis	2319	NLR_04_47_04	1	2	3	Susceptible	8	8	8	-	-	-	-	-
TAJT_05516	NLR_04_47	Aegilops bicornis	2319	NLR_04_47_04	1	1	3	Susceptible	8	8	8	-	-	-	-	-
TAJT_05517	NLR_04_48	Aegilops bicornis	2319	NLR_04_48_02	2	3	3	Susceptible	8	8	8	-	-	-	-	-
TAJT_05519	NLR_04_48	Aegilops bicornis	2319	NLR_04_48_02	2	1	3	Susceptible	8	8	8	-	-	-	-	-
TAJT_05520	NLR_04_48	Aegilops bicornis	2319	NLR_04_48_03	2	3	3	Susceptible	8	8	8	-	-	-	-	-
TAJT_05521	NLR_04_48	Aegilops bicornis	2319	NLR_04_48_03	2	2	3	Susceptible	8	8	8	-	-	-	-	-
TAJT_05522	NLR_04_48	Aegilops bicornis	2319	NLR_04_48_03	2	1	3	Susceptible	8	8	8	-	-	-	-	-
TAJT_05523	NLR_04_48	Aegilops bicornis	2319	NLR_04_48_05	2	3	3	Susceptible	8	8	8	-	-	-	-	-
TAJT_05525	NLR_04_48	Aegilops bicornis	2319	NLR_04_48_05	2	1	3	Susceptible	8	8	8	-	-	-	-	-
TAJT_05526	NLR_04_48	Aegilops bicornis	2319	NLR_04_48_07	1	2	3	Susceptible	8	8	8	-	-	-	-	-
TAJT_05527	NLR_04_48	Aegilops bicornis	2319	NLR_04_48_07	1	1	3	Susceptible	8	8	8	-	-	-	-	-
TAJT_05529	NLR_04_49	Aegilops bicornis	2319	NLR_04_49_01	3+	1	3	Susceptible	8	8	8	-	-	-	-	-
TAJT_05533	NLR_04_49	Aegilops bicornis	2319	NLR_04_49_03	1	3	3	Susceptible	8	8	8	-	-	-	-	-
TAJT_05534	NLR_04_49	Aegilops bicornis	2319	NLR_04_49_03	1	2	3	Susceptible	8	8	8	-	-	-	-	-
TAJT_05535	NLR_04_49	Aegilops bicornis	2319	NLR_04_49_03	1	1	3	Susceptible	8	8	8	-	-	-	-	-
TAJT_05536	NLR_04_49	Aegilops bicornis	2319	NLR_04_49_04	1	3	3	Susceptible	8	8	8	-	-	-	-	-
TAJT_05537	NLR_04_49	Aegilops bicornis	2319	NLR_04_49_04	1	2	3	Susceptible	8	8	8	-	-	-	-	-
TAJT_05538	NLR_04_49	Aegilops bicornis	2319	NLR_04_49_04	1	1	3	Susceptible	8	8	8	-	-	-	-	-
TAJT_05539	NLR_04_49	Aegilops bicornis	2319	NLR_04_49_05	1	3	3	Susceptible	8	8	8	-	-	-	-	-
TAJT_05540	NLR_04_49	Aegilops bicornis	2319	NLR_04_49_05	1	2	3	Susceptible	8	8	8	-	-	-	-	-
TAJT_05541	NLR_04_49	Aegilops bicornis	2319	NLR_04_49_05	1	1	3	Susceptible	8	8	8	-	-	-	-	-
TAJT_05542	NLR_04_50	Aegilops bicornis	2319	NLR_04_50_02	1	3	3	Susceptible	8	8	8	-	-	-	-	-
TAJT_05543	NLR_04_50	Aegilops bicornis	2319	NLR_04_50_02	1	2	3	Susceptible	8	8	8	-	-	-	-	-
TAJT_05544	NLR_04_50	Aegilops bicornis	2319	NLR_04_50_02	1	1	3	Susceptible	8	8	8	-	-	-	-	-
TAJT_05545	NLR_04_50	Aegilops bicornis	2319	NLR_04_50_03	1	2	3	Susceptible	8	8	8	-	-	-	-	-
TAJT_05546	NLR_04_50	Aegilops bicornis	2319	NLR_04_50_03	1	1	3	Susceptible	8	8	8	-	-	-	-	-
TAJT_05547	NLR_04_50	Aegilops bicornis	2319	NLR_04_50_04	1	3	3	Susceptible	8	8	8	-	-	-	-	-
TAJT_05548	NLR_04_50	Aegilops bicornis	2319	NLR_04_50_04	1	2	3	Susceptible	8	8	8	-	-	-	-	-
TAJT_05549	NLR_04_50	Aegilops bicornis	2319	NLR_04_50_04	1	1	3	Susceptible	8	8	8	-	-	-	-	-
TAJT_05550	NLR_04_51	Aegilops bicornis	2319	NLR_04_51_01	1	2	3	Susceptible	8	8	8	-	-	-	-	-
TAJT_05551	NLR_04_51	Aegilops bicornis	2319	NLR_04_51_01	1	1	3	Susceptible	8	8	8	-	-	-	-	-
TAJT_05553	NLR_04_51	Aegilops bicornis	2319	NLR_04_51_05	3+	1	3	Susceptible	8	8	8	-	-	-	-	-
TAJT_05555	NLR_04_53	Aegilops bicornis	2319	NLR_04_53_01	3+	1	3	Susceptible	8	8	8	-	-	-	-	-
TAJT_05556	NLR_04_53	Aegilops bicornis	2319	NLR_04_53_06	1	2	3	Susceptible	8	8	8	-	-	-	-	-
TAJT_05557	NLR_04_53	Aegilops bicornis	2319	NLR_04_53_06	1	1	3	Susceptible	8	8	8	-	-	-	-	-
TAJT_05558	NLR_04_54	Aegilops bicornis	2319	NLR_04_54_04	1	3	3	Susceptible	8	8	8	-	-	-	-	-
TAJT_05559	NLR_04_54	Aegilops bicornis	2319	NLR_04_54_04	1	2	3	Susceptible	8	8	8	-	-	-	-	-
TAJT_05560	NLR_04_54	Aegilops bicornis	2319	NLR_04_54_04	1	1	3	Susceptible	8	8	8	-	-	-	-	-
TAJT_05563	NLR_04_55	Aegilops bicornis	2319	NLR_04_55_01	3+	1	3	Susceptible	8	8	8	-	-	-	-	-
TAJT_05564	NLR_04_55	Aegilops bicornis	2319	NLR_04_55_02	3+	2	3	Susceptible	8	8	8	-	-	-	-	-
TAJT_05565	NLR_04_55	Aegilops bicornis	2319	NLR_04_55_02	3+	1	3	Susceptible	8	8	8	-	-	-	-	-
TAJT_05573	NLR_04_55	Aegilops bicornis	2319	NLR_04_55_05	1	1	3	Susceptible	8	8	8	-	-	-	-	-
TAJT_05575	NLR_04_55	Aegilops bicornis	2319	NLR_04_55_06	3+	1	3	Susceptible	8	8	8	-	-	-	-	-
TAJT_05576	NLR_04_56	Aegilops bicornis	2327	NLR_04_56_01	1	1	3	Susceptible	8	8	8	-	-	-	-	-
TAJT_05577	NLR_04_56	Aegilops bicornis	2327	NLR_04_56_02	1	2	3	Susceptible	8	8	8	-	-	-	-	-
TAJT_05578	NLR_04_56	Aegilops bicornis	2327	NLR_04_56_02	1	1	3	Susceptible	8	8	8	-	-	-	-	-
TAJT_05581	NLR_04_57	Aegilops bicornis	2327	NLR_04_57_01	3+	1	3	Susceptible	8	8	8	-	-	-	-	-
TAJT_05582	NLR_04_57	Aegilops bicornis	2327	NLR_04_57_02	2	1	3	Susceptible	8	8	8	-	-	-	-	-
TAJT_05583	NLR_04_57	Aegilops bicornis	2327	NLR_04_57_03	1	3	3	Susceptible	8	8	8	-	-	-	-	-
TAJT_05584	NLR_04_57	Aegilops bicornis	2327	NLR_04_57_03	1	2	3	Susceptible	8	8	8	-	-	-	-	-
TAJT_05585	NLR_04_57	Aegilops bicornis	2327	NLR_04_57_03	1	1	3	Susceptible	8	8	8	-	-	-	-	-
TAJT_05586	NLR_04_57	Aegilops bicornis	2327	NLR_04_57_06	2	3	3	Susceptible	8	8	8	-	-	-	-	-
TAJT_05587	NLR_04_57	Aegilops bicornis	2327	NLR_04_57_06	2	2	3	Susceptible	8	8	8	-	-	-	-	-
TAJT_05588	NLR_04_57	Aegilops bicornis	2327	NLR_04_57_06	2	1	3	Susceptible	8	8	8	-	-	-	-	-
TAJT_05589	NLR_04_58	Aegilops bicornis	2327	NLR_04_58_01	2	2	3	Susceptible	8	8	8	-	-	-	-	-
TAJT_05590	NLR_04_58	Aegilops bicornis	2327	NLR_04_58_01	2	1	3	Susceptible	8	8	8	-	-	-	-	-
TAJT_05591	NLR_04_58	Aegilops bicornis	2327	NLR_04_58_02	2	2	3	Susceptible	8	8	8	-	-	-	-	-
TAJT_05592	NLR_04_58	Aegilops bicornis	2327	NLR_04_58_02	2	1	3	Susceptible	8	8	8	-	-	-	-	-
TAJT_05593	NLR_04_59	Aegilops bicornis	2327	NLR_04_59_05	2	3	3	Susceptible	8	8	8	-	-	-	-	-
TAJT_05594	NLR_04_59	Aegilops bicornis	2327	NLR_04_59_05	2	2	3	Susceptible	8	8	8	-	-	-	-	-
TAJT_05595	NLR_04_59	Aegilops bicornis	2327	NLR_04_59_05	2	1	3	Susceptible	8	8	8	-	-	-	-	-
TAJT_05596	NLR_04_59	Aegilops bicornis	2327	NLR_04_59_06	1	2	3	Susceptible	8	8	8	-	-	-	-	-
TAJT_05597	NLR_04_59	Aegilops bicornis	2327	NLR_04_59_06	1	1	3	Susceptible	8	8	8	-	-	-	-	-
TAJT_05599	NLR_04_59	Aegilops bicornis	2327	NLR_04_59_07	3+	1	3	Susceptible	8	8	8	-	-	-	-	-
TAJT_05601	NLR_04_60	Aegilops bicornis	2327	NLR_04_60_01	3+	2	3	Susceptible	8	8	8	-	-	-	-	-
TAJT_05602	NLR_04_60	Aegilops bicornis	2327	NLR_04_60_01	3+	1	3	Susceptible	8	8	8	-	-	-	-	-
TAJT_05603	NLR_04_60	Aegilops bicornis	2327	NLR_04_60_02	1	2	3	Susceptible	8	8	8	-	-	-	-	-
TAJT_05604	NLR_04_60	Aegilops bicornis	2327	NLR_04_60_02	1	1	3	Susceptible	8	8	8	-	-	-	-	-
TAJT_05605	NLR_04_61	Aegilops bicornis	2327	NLR_04_61_01	1	3	3	Susceptible	8	8	8	-	-	-	-	-
TAJT_05606	NLR_04_61	Aegilops bicornis	2327	NLR_04_61_01	1	2	3	Susceptible	8	8	8	-	-	-	-	-
TAJT_05607	NLR_04_61	Aegilops bicornis	2327	NLR_04_61_01	1	1	3	Susceptible	8	8	8	-	-	-	-	-
TAJT_05608	NLR_04_61	Aegilops bicornis	2327	NLR_04_61_02	1	3	3	Susceptible	8	8	8	-	-	-	-	-
TAJT_05609	NLR_04_61	Aegilops bicornis	2327	NLR_04_61_02	1	2	3	Susceptible	8	8	8	-	-	-	-	-
TAJT_05610	NLR_04_61	Aegilops bicornis	2327	NLR_04_61_02	1	1	3	Susceptible	8	8	8	-	-	-	-	-
TAJT_05611	NLR_04_61	Aegilops bicornis	2327	NLR_04_61_03	1	3	3	Susceptible	8	8	8	-	-	-	-	-
TAJT_05612	NLR_04_61	Aegilops bicornis	2327	NLR_04_61_03	1	2	3	Susceptible	8	8	8	-	-	-	-	-
TAJT_05613	NLR_04_61	Aegilops bicornis	2327	NLR_04_61_03	1	1	3	Susceptible	8	8	8	-	-	-	-	-
TAJT_05615	NLR_04_62	Aegilops bicornis	2327	NLR_04_62_01	3+	1	3	Susceptible	8	8	8	-	-	-	-	-
TAJT_05616	NLR_04_62	Aegilops bicornis	2327	NLR_04_62_03	1	3	3	Susceptible	8	8	8	-	-	-	-	-
TAJT_05617	NLR_04_62	Aegilops bicornis	2327	NLR_04_62_03	1	2	3	Susceptible	8	8	8	-	-	-	-	-
TAJT_05618	NLR_04_62	Aegilops bicornis	2327	NLR_04_62_03	1	1	3	Susceptible	8	8	8	-	-	-	-	-
TAJT_05620	NLR_04_62	Aegilops bicornis	2327	NLR_04_62_04	2	1	3	Susceptible	8	8	8	-	-	-	-	-
TAJT_05621	NLR_04_63	Aegilops bicornis	2327	NLR_04_63_02	3+	3	3	Susceptible	8	8	8	-	-	-	-	-
TAJT_05622	NLR_04_63	Aegilops bicornis	2327	NLR_04_63_02	3+	2	3	Susceptible	8	8	8	-	-	-	-	-
TAJT_05623	NLR_04_63	Aegilops bicornis	2327	NLR_04_63_02	3+	1	3	Susceptible	8	8	8	-	-	-	-	-
TAJT_05624	NLR_04_63	Aegilops bicornis	2327	NLR_04_63_04	2	2	3	Susceptible	8	8	8	-	-	-	-	-
TAJT_05625	NLR_04_63	Aegilops bicornis	2327	NLR_04_63_04	2	1	3	Susceptible	8	8	8	-	-	-	-	-
TAJT_05626	NLR_04_64	Aegilops bicornis	2327	NLR_04_64_01	3+	2	3	Susceptible	8	8	8	-	-	-	-	-
TAJT_05627	NLR_04_64	Aegilops bicornis	2327	NLR_04_64_01	3+	1	3	Susceptible	8	8	8	-	-	-	-	-
TAJT_05632	NLR_04_64	Aegilops bicornis	2327	NLR_04_64_04	3+	3	3	Susceptible	8	8	8	-	-	-	-	-
TAJT_05633	NLR_04_64	Aegilops bicornis	2327	NLR_04_64_04	3+	2	3	Susceptible	8	8	8	-	-	-	-	-
TAJT_05634	NLR_04_64	Aegilops bicornis	2327	NLR_04_64_04	3+	1	3	Susceptible	8	8	8	-	-	-	-	-
TAJT_05635	NLR_04_64	Aegilops bicornis	2327	NLR_04_64_05	1	2	3	Susceptible	8	8	8	-	-	-	-	-
TAJT_05636	NLR_04_64	Aegilops bicornis	2327	NLR_04_64_05	1	1	3	Susceptible	8	8	8	-	-	-	-	-
TAJT_05637	NLR_04_64	Aegilops bicornis	2327	NLR_04_64_07	1	2	3	Susceptible	8	8	8	-	-	-	-	-
TAJT_05638	NLR_04_64	Aegilops bicornis	2327	NLR_04_64_07	1	1	3	Susceptible	8	8	8	-	-	-	-	-
TAJT_05644	NLR_04_65	Aegilops bicornis	2327	NLR_04_65_03	1	2	3	Susceptible	8	8	8	-	-	-	-	-
TAJT_05645	NLR_04_65	Aegilops bicornis	2327	NLR_04_65_03	1	1	3	Susceptible	8	8	8	-	-	-	-	-
TAJT_05646	NLR_04_65	Aegilops bicornis	2327	NLR_04_65_04	1	1	3	Susceptible	8	8	8	-	-	-	-	-
TAJT_05647	NLR_04_65	Aegilops bicornis	2327	NLR_04_65_05	2	2	3	Susceptible	8	8	8	-	-	-	-	-
TAJT_05648	NLR_04_65	Aegilops bicornis	2327	NLR_04_65_05	2	1	3	Susceptible	8	8	8	-	-	-	-	-
TAJT_05651	NLR_04_65	Aegilops bicornis	2327	NLR_04_65_06	1	1	3	Susceptible	8	8	8	-	-	-	-	-
TAJT_05654	NLR_04_66	Aegilops bicornis	2327	NLR_04_66_01	3+	1	3	Susceptible	8	8	8	-	-	-	-	-
TAJT_05656	NLR_04_66	Aegilops bicornis	2327	NLR_04_66_03	3+	3	3	Susceptible	8	8	8	-	-	-	-	-
TAJT_05658	NLR_04_66	Aegilops bicornis	2327	NLR_04_66_03	3+	1	3	Susceptible	8	8	8	-	-	-	-	-
TAJT_05659	NLR_04_66	Aegilops bicornis	2327	NLR_04_66_04	3+	3	3	Susceptible	8	8	8	-	-	-	-	-
TAJT_05660	NLR_04_66	Aegilops bicornis	2327	NLR_04_66_04	3+	2	3	Susceptible	8	8	8	-	-	-	-	-
TAJT_05661	NLR_04_66	Aegilops bicornis	2327	NLR_04_66_04	3+	1	3	Susceptible	8	8	8	-	-	-	-	-
TAJT_05664	NLR_04_66	Aegilops bicornis	2327	NLR_04_66_06	3+	2	3	Susceptible	8	8	8	-	-	-	-	-
TAJT_05665	NLR_04_66	Aegilops bicornis	2327	NLR_04_66_06	3+	1	3	Susceptible	8	8	8	-	-	-	-	-
TAJT_05666	NLR_04_67	Aegilops bicornis	2327	NLR_04_67_01	3+	3	2	Resistant	5	5	5	11+	Resistant	2	3	2.33333
TAJT_05667	NLR_04_67	Aegilops bicornis	2327	NLR_04_67_01	3+	2	3	Susceptible	8	8	8	32	Susceptible	5	8	7
TAJT_05668	NLR_04_67	Aegilops bicornis	2327	NLR_04_67_01	3+	1	3	Susceptible	8	8	8	3	Susceptible	8	8	8
TAJT_05669	NLR_04_67	Aegilops bicornis	2327	NLR_04_67_02	3+	3	2	Resistant	5	5	5	11+	Resistant	2	3	2.33333
TAJT_05671	NLR_04_67	Aegilops bicornis	2327	NLR_04_67_02	3+	1	2	Resistant	5	5	5	22-	Resistant	4	5	4.7
TAJT_05676	NLR_04_67	Aegilops bicornis	2327	NLR_04_67_06	3+	1	3	Susceptible	8	8	8	32	Susceptible	5	8	7
TAJT_05677	NLR_04_67	Aegilops bicornis	2327	NLR_04_67_07	1	2	3	Susceptible	8	8	8	3	Susceptible	8	8	8
TAJT_05678	NLR_04_67	Aegilops bicornis	2327	NLR_04_67_07	1	1	3	Susceptible	8	8	8	3	Susceptible	8	8	8
TAJT_05680	NLR_04_68	Aegilops bicornis	2327	NLR_04_68_01	3+	1	3	Susceptible	8	8	8	-	-	-	-	-
TAJT_05681	NLR_04_69	Aegilops bicornis	2327	NLR_04_69_01	3+	1	3	Susceptible	8	8	8	-	-	-	-	-
TAJT_05683	NLR_04_69	Aegilops bicornis	2327	NLR_04_69_02	1	1	3	Susceptible	8	8	8	-	-	-	-	-
TAJT_05684	NLR_04_69	Aegilops bicornis	2327	NLR_04_69_04	3+	1	3	Susceptible	8	8	8	-	-	-	-	-
TAJT_05685	NLR_04_69	Aegilops bicornis	2327	NLR_04_69_06	2	3	3	Susceptible	8	8	8	-	-	-	-	-
TAJT_05686	NLR_04_69	Aegilops bicornis	2327	NLR_04_69_06	2	2	3	Susceptible	8	8	8	-	-	-	-	-
TAJT_05687	NLR_04_69	Aegilops bicornis	2327	NLR_04_69_06	2	1	3	Susceptible	8	8	8	-	-	-	-	-
TAJT_05688	NLR_04_69	Aegilops bicornis	2327	NLR_04_69_07	1	3	3	Susceptible	8	8	8	-	-	-	-	-
TAJT_05689	NLR_04_69	Aegilops bicornis	2327	NLR_04_69_07	1	2	3	Susceptible	8	8	8	-	-	-	-	-
TAJT_05690	NLR_04_69	Aegilops bicornis	2327	NLR_04_69_07	1	1	3	Susceptible	8	8	8	-	-	-	-	-
TAJT_05691	NLR_04_70	Aegilops bicornis	2327	NLR_04_70_01	1	2	3	Susceptible	8	8	8	-	-	-	-	-
TAJT_05692	NLR_04_70	Aegilops bicornis	2327	NLR_04_70_01	1	1	3	Susceptible	8	8	8	-	-	-	-	-
TAJT_05695	NLR_04_70	Aegilops bicornis	2327	NLR_04_70_03	1	2	3	Susceptible	8	8	8	-	-	-	-	-
TAJT_05696	NLR_04_70	Aegilops bicornis	2327	NLR_04_70_03	1	1	3	Susceptible	8	8	8	-	-	-	-	-
TAJT_05700	NLR_04_70	Aegilops bicornis	2327	NLR_04_70_05	1	3	3	Susceptible	8	8	8	-	-	-	-	-
TAJT_05701	NLR_04_70	Aegilops bicornis	2327	NLR_04_70_05	1	2	3	Susceptible	8	8	8	-	-	-	-	-
TAJT_05702	NLR_04_70	Aegilops bicornis	2327	NLR_04_70_05	1	1	3	Susceptible	8	8	8	-	-	-	-	-
TAJT_05703	NLR_04_70	Aegilops bicornis	2327	NLR_04_70_06	1	2	3	Susceptible	8	8	8	-	-	-	-	-
TAJT_05704	NLR_04_70	Aegilops bicornis	2327	NLR_04_70_06	1	1	3	Susceptible	8	8	8	-	-	-	-	-
TAJT_05710	NLR_04_71	Aegilops bicornis	2327	NLR_04_71_02	1	1	3	Susceptible	8	8	8	3	Susceptible	8	8	8
TAJT_05711	NLR_04_71	Aegilops bicornis	2327	NLR_04_71_03	2	1	2pl=3/2pl=2	Segregating	5	5	5	3	Susceptible	8	8	8
TAJT_05712	NLR_04_71	Aegilops bicornis	2327	NLR_04_71_04	1	3	3	Susceptible	8	8	8	3	Susceptible	8	8	8
TAJT_05713	NLR_04_71	Aegilops bicornis	2327	NLR_04_71_04	1	2	3	Susceptible	8	8	8	3	Susceptible	8	8	8
TAJT_05714	NLR_04_71	Aegilops bicornis	2327	NLR_04_71_04	1	1	3	Susceptible	8	8	8	3	Susceptible	8	8	8
TAJT_05715	NLR_04_71	Aegilops bicornis	2327	NLR_04_71_05	1	2	3	Susceptible	8	8	8	3	Susceptible	8	8	8
TAJT_05716	NLR_04_71	Aegilops bicornis	2327	NLR_04_71_05	1	1	3	Susceptible	8	8	8	3	Susceptible	8	8	8
TAJT_05723	NLR_04_72	Aegilops bicornis	2327	NLR_04_72_01	3+	2	3	Susceptible	8	8	8	-	-	-	-	-
TAJT_05724	NLR_04_72	Aegilops bicornis	2327	NLR_04_72_01	3+	1	3	Susceptible	8	8	8	-	-	-	-	-
TAJT_05725	NLR_04_72	Aegilops bicornis	2327	NLR_04_72_02	1	3	3	Susceptible	8	8	8	-	-	-	-	-
TAJT_05726	NLR_04_72	Aegilops bicornis	2327	NLR_04_72_02	1	2	3	Susceptible	8	8	8	-	-	-	-	-
TAJT_05727	NLR_04_72	Aegilops bicornis	2327	NLR_04_72_02	1	1	3	Susceptible	8	8	8	-	-	-	-	-
TAJT_05728	NLR_04_72	Aegilops bicornis	2327	NLR_04_72_03	3+	3	3	Susceptible	8	8	8	-	-	-	-	-
TAJT_05729	NLR_04_72	Aegilops bicornis	2327	NLR_04_72_03	3+	2	3	Susceptible	8	8	8	-	-	-	-	-
TAJT_05730	NLR_04_72	Aegilops bicornis	2327	NLR_04_72_03	3+	1	3	Susceptible	8	8	8	-	-	-	-	-
TAJT_05731	NLR_04_73	Aegilops bicornis	2327	NLR_04_73_02	3+	2	3	Susceptible	8	8	8	-	-	-	-	-
TAJT_05732	NLR_04_73	Aegilops bicornis	2327	NLR_04_73_02	3+	1	3	Susceptible	8	8	8	-	-	-	-	-
TAJT_05733	NLR_04_73	Aegilops bicornis	2327	NLR_04_73_03	1	2	3	Susceptible	8	8	8	-	-	-	-	-
TAJT_05734	NLR_04_73	Aegilops bicornis	2327	NLR_04_73_03	1	1	3	Susceptible	8	8	8	-	-	-	-	-
TAJT_05736	NLR_04_73	Aegilops bicornis	2327	NLR_04_73_04	3+	1	3	Susceptible	8	8	8	-	-	-	-	-
TAJT_05739	NLR_04_73	Aegilops bicornis	2327	NLR_04_73_06	1	1	3	Susceptible	8	8	8	-	-	-	-	-
TAJT_05745	NLR_04_74	Aegilops bicornis	2327	NLR_04_74_04	1	2	3	Susceptible	8	8	8	-	-	-	-	-
TAJT_05746	NLR_04_74	Aegilops bicornis	2327	NLR_04_74_04	1	1	3	Susceptible	8	8	8	-	-	-	-	-
TAJT_05747	NLR_04_74	Aegilops bicornis	2327	NLR_04_74_05	1	3	3	Susceptible	8	8	8	-	-	-	-	-
TAJT_05748	NLR_04_74	Aegilops bicornis	2327	NLR_04_74_05	1	2	3	Susceptible	8	8	8	-	-	-	-	-
TAJT_05749	NLR_04_74	Aegilops bicornis	2327	NLR_04_74_05	1	1	3	Susceptible	8	8	8	-	-	-	-	-
TAJT_05750	NLR_04_74	Aegilops bicornis	2327	NLR_04_74_06	1	2	3	Susceptible	8	8	8	-	-	-	-	-
TAJT_05751	NLR_04_74	Aegilops bicornis	2327	NLR_04_74_06	1	1	3	Susceptible	8	8	8	-	-	-	-	-
TAJT_05752	NLR_04_74	Aegilops bicornis	2327	NLR_04_74_07	3+	3	3	Susceptible	8	8	8	-	-	-	-	-
TAJT_05753	NLR_04_74	Aegilops bicornis	2327	NLR_04_74_07	3+	2	3	Susceptible	8	8	8	-	-	-	-	-
TAJT_05754	NLR_04_74	Aegilops bicornis	2327	NLR_04_74_07	3+	1	3	Susceptible	8	8	8	-	-	-	-	-
TAJT_05758	NLR_04_75	Aegilops bicornis	5999	NLR_04_75_03	1	1	3	Susceptible	8	8	8	-	-	-	-	-
TAJT_05760	NLR_04_75	Aegilops bicornis	5999	NLR_04_75_04	3+	2	3	Susceptible	8	8	8	-	-	-	-	-
TAJT_05761	NLR_04_75	Aegilops bicornis	5999	NLR_04_75_04	3+	1	3	Susceptible	8	8	8	-	-	-	-	-
TAJT_05762	NLR_04_75	Aegilops bicornis	5999	NLR_04_75_05	1	1	3	Susceptible	8	8	8	-	-	-	-	-
TAJT_05763	NLR_04_75	Aegilops bicornis	5999	NLR_04_75_06	1	2	3	Susceptible	8	8	8	-	-	-	-	-
TAJT_05764	NLR_04_75	Aegilops bicornis	5999	NLR_04_75_06	1	1	3	Susceptible	8	8	8	-	-	-	-	-
TAJT_05765	NLR_04_75	Aegilops bicornis	5999	NLR_04_75_07	1	3	3	Susceptible	8	8	8	-	-	-	-	-
TAJT_05766	NLR_04_75	Aegilops bicornis	5999	NLR_04_75_07	1	2	3	Susceptible	8	8	8	-	-	-	-	-
TAJT_05767	NLR_04_75	Aegilops bicornis	5999	NLR_04_75_07	1	1	3	Susceptible	8	8	8	-	-	-	-	-
TAJT_05772	NLR_04_76	Aegilops bicornis	5999	NLR_04_76_02	3+	1	3	Susceptible	8	8	8	-	-	-	-	-
TAJT_05773	NLR_04_76	Aegilops bicornis	5999	NLR_04_76_03	1	2	3	Susceptible	8	8	8	-	-	-	-	-
TAJT_05774	NLR_04_76	Aegilops bicornis	5999	NLR_04_76_03	1	1	3	Susceptible	8	8	8	-	-	-	-	-
TAJT_05775	NLR_04_76	Aegilops bicornis	5999	NLR_04_76_04	1	1	3	Susceptible	8	8	8	-	-	-	-	-
TAJT_05776	NLR_04_76	Aegilops bicornis	5999	NLR_04_76_05	1	2	3	Susceptible	8	8	8	-	-	-	-	-
TAJT_05777	NLR_04_76	Aegilops bicornis	5999	NLR_04_76_05	1	1	3	Susceptible	8	8	8	-	-	-	-	-
TAJT_05781	NLR_04_76	Aegilops bicornis	5999	NLR_04_76_07	2	3	3	Susceptible	8	8	8	-	-	-	-	-
TAJT_05782	NLR_04_76	Aegilops bicornis	5999	NLR_04_76_07	2	2	3	Susceptible	8	8	8	-	-	-	-	-
TAJT_05783	NLR_04_76	Aegilops bicornis	5999	NLR_04_76_07	2	1	3	Susceptible	8	8	8	-	-	-	-	-
TAJT_05784	NLR_04_77	Aegilops bicornis	5999	NLR_04_77_01	1	1	3	Susceptible	8	8	8	-	-	-	-	-
TAJT_05785	NLR_04_77	Aegilops bicornis	5999	NLR_04_77_02	1	1	3	Susceptible	8	8	8	-	-	-	-	-
TAJT_05786	NLR_04_77	Aegilops bicornis	5999	NLR_04_77_03	3+	2	3	Susceptible	8	8	8	-	-	-	-	-
TAJT_05787	NLR_04_77	Aegilops bicornis	5999	NLR_04_77_03	3+	1	3	Susceptible	8	8	8	-	-	-	-	-
TAJT_05788	NLR_04_77	Aegilops bicornis	5999	NLR_04_77_04	3+	3	3	Susceptible	8	8	8	-	-	-	-	-
TAJT_05790	NLR_04_77	Aegilops bicornis	5999	NLR_04_77_04	3+	1	3	Susceptible	8	8	8	-	-	-	-	-
TAJT_05793	NLR_04_78	Aegilops bicornis	5999	NLR_04_78_01	3+	3	3	Susceptible	8	8	8	-	-	-	-	-
TAJT_05794	NLR_04_78	Aegilops bicornis	5999	NLR_04_78_01	3+	2	3	Susceptible	8	8	8	-	-	-	-	-
TAJT_05795	NLR_04_78	Aegilops bicornis	5999	NLR_04_78_01	3+	1	3	Susceptible	8	8	8	-	-	-	-	-
TAJT_05796	NLR_04_78	Aegilops bicornis	5999	NLR_04_78_02	1	2	3	Susceptible	8	8	8	-	-	-	-	-
TAJT_05797	NLR_04_78	Aegilops bicornis	5999	NLR_04_78_02	1	1	3	Susceptible	8	8	8	-	-	-	-	-
TAJT_05798	NLR_04_78	Aegilops bicornis	5999	NLR_04_78_03	1	2	3	Susceptible	8	8	8	-	-	-	-	-
TAJT_05799	NLR_04_78	Aegilops bicornis	5999	NLR_04_78_03	1	1	3	Susceptible	8	8	8	-	-	-	-	-
TAJT_05801	NLR_04_79	Aegilops bicornis	5999	NLR_04_79_03	2	1	3	Susceptible	8	8	8	-	-	-	-	-
TAJT_05802	NLR_04_80	Aegilops bicornis	5999	NLR_04_80_02	3+	2	3	Susceptible	8	8	8	-	-	-	-	-
TAJT_05803	NLR_04_80	Aegilops bicornis	5999	NLR_04_80_02	3+	1	3	Susceptible	8	8	8	-	-	-	-	-
TAJT_05805	NLR_04_80	Aegilops bicornis	5999	NLR_04_80_03	3+	1	3	Susceptible	8	8	8	-	-	-	-	-
TAJT_05807	NLR_04_81	Aegilops bicornis	5999	NLR_04_81_02	3+	2	3	Susceptible	8	8	8	-	-	-	-	-
TAJT_05808	NLR_04_81	Aegilops bicornis	5999	NLR_04_81_02	3+	1	3	Susceptible	8	8	8	-	-	-	-	-
TAJT_05809	NLR_04_81	Aegilops bicornis	5999	NLR_04_81_03	3+	1	3	Susceptible	8	8	8	-	-	-	-	-
TAJT_05810	NLR_04_82	Aegilops bicornis	5999	NLR_04_82_01	1	2	3	Susceptible	8	8	8	-	-	-	-	-
TAJT_05811	NLR_04_82	Aegilops bicornis	5999	NLR_04_82_01	1	1	3	Susceptible	8	8	8	-	-	-	-	-
TAJT_05813	NLR_04_82	Aegilops bicornis	5999	NLR_04_82_04	2	1	3	Susceptible	8	8	8	-	-	-	-	-
TAJT_05814	NLR_04_82	Aegilops bicornis	5999	NLR_04_82_05	2	1	3	Susceptible	8	8	8	-	-	-	-	-
TAJT_05815	NLR_04_83	Aegilops bicornis	5999	NLR_04_83_01	3+	3	3	Susceptible	8	8	8	-	-	-	-	-
TAJT_05817	NLR_04_83	Aegilops bicornis	5999	NLR_04_83_01	3+	1	3	Susceptible	8	8	8	-	-	-	-	-
TAJT_05819	NLR_04_83	Aegilops bicornis	5999	NLR_04_83_04	2	2	3	Susceptible	8	8	8	-	-	-	-	-
TAJT_05820	NLR_04_83	Aegilops bicornis	5999	NLR_04_83_04	2	1	3	Susceptible	8	8	8	-	-	-	-	-
TAJT_05821	NLR_04_83	Aegilops bicornis	5999	NLR_04_83_05	3+	1	3	Susceptible	8	8	8	-	-	-	-	-
TAJT_05822	NLR_04_83	Aegilops bicornis	5999	NLR_04_83_06	1	1	3	Susceptible	8	8	8	-	-	-	-	-
TAJT_05823	NLR_04_84	Aegilops bicornis	5999	NLR_04_84_01	1	1	3	Susceptible	8	8	8	-	-	-	-	-
TAJT_05824	NLR_04_84	Aegilops bicornis	5999	NLR_04_84_02	1	1	3	Susceptible	8	8	8	-	-	-	-	-
TAJT_05825	NLR_04_84	Aegilops bicornis	5999	NLR_04_84_03	3+	2	3	Susceptible	8	8	8	-	-	-	-	-
TAJT_05826	NLR_04_84	Aegilops bicornis	5999	NLR_04_84_03	3+	1	3	Susceptible	8	8	8	-	-	-	-	-
TAJT_05827	NLR_04_85	Aegilops bicornis	6065	NLR_04_85_01	3+	2	3	Susceptible	8	8	8	-	-	-	-	-
TAJT_05828	NLR_04_85	Aegilops bicornis	6065	NLR_04_85_01	3+	1	3	Susceptible	8	8	8	-	-	-	-	-
TAJT_05829	NLR_04_85	Aegilops bicornis	6065	NLR_04_85_02	3+	3	3	Susceptible	8	8	8	-	-	-	-	-
TAJT_05830	NLR_04_85	Aegilops bicornis	6065	NLR_04_85_02	3+	2	3	Susceptible	8	8	8	-	-	-	-	-
TAJT_05831	NLR_04_85	Aegilops bicornis	6065	NLR_04_85_02	3+	1	3	Susceptible	8	8	8	-	-	-	-	-
TAJT_05832	NLR_04_85	Aegilops bicornis	6065	NLR_04_85_03	3+	2	3	Susceptible	8	8	8	-	-	-	-	-
TAJT_05833	NLR_04_85	Aegilops bicornis	6065	NLR_04_85_03	3+	1	3	Susceptible	8	8	8	-	-	-	-	-
TAJT_05834	NLR_04_85	Aegilops bicornis	6065	NLR_04_85_05	2	1	3	Susceptible	8	8	8	-	-	-	-	-
TAJT_05838	NLR_04_86	Aegilops bicornis	6065	NLR_04_86_01	1	1	3	Susceptible	8	8	8	-	-	-	-	-
TAJT_05839	NLR_04_86	Aegilops bicornis	6065	NLR_04_86_02	1	1	3	Susceptible	8	8	8	-	-	-	-	-
TAJT_05840	NLR_04_86	Aegilops bicornis	6065	NLR_04_86_03	1	2	3	Susceptible	8	8	8	-	-	-	-	-
TAJT_05841	NLR_04_86	Aegilops bicornis	6065	NLR_04_86_03	1	1	3	Susceptible	8	8	8	-	-	-	-	-
TAJT_05842	NLR_04_87	Aegilops bicornis	6065	NLR_04_87_02	2	3	3	Susceptible	8	8	8	-	-	-	-	-
TAJT_05843	NLR_04_87	Aegilops bicornis	6065	NLR_04_87_02	2	2	3	Susceptible	8	8	8	-	-	-	-	-
TAJT_05844	NLR_04_87	Aegilops bicornis	6065	NLR_04_87_02	2	1	3	Susceptible	8	8	8	-	-	-	-	-
TAJT_05845	NLR_04_87	Aegilops bicornis	6065	NLR_04_87_05	1	2	3	Susceptible	8	8	8	-	-	-	-	-
TAJT_05846	NLR_04_87	Aegilops bicornis	6065	NLR_04_87_05	1	1	3	Susceptible	8	8	8	-	-	-	-	-
TAJT_05848	NLR_04_87	Aegilops bicornis	6065	NLR_04_87_06	1	2	3	Susceptible	8	8	8	-	-	-	-	-
TAJT_05849	NLR_04_87	Aegilops bicornis	6065	NLR_04_87_06	1	1	3	Susceptible	8	8	8	-	-	-	-	-
TAJT_05850	NLR_04_87	Aegilops bicornis	6065	NLR_04_87_07	1	2	3	Susceptible	8	8	8	-	-	-	-	-
TAJT_05851	NLR_04_87	Aegilops bicornis	6065	NLR_04_87_07	1	1	3	Susceptible	8	8	8	-	-	-	-	-
TAJT_05852	NLR_04_88	Aegilops bicornis	6065	NLR_04_88_01	3+	3	3	Susceptible	8	8	8	-	-	-	-	-
TAJT_05853	NLR_04_88	Aegilops bicornis	6065	NLR_04_88_01	3+	2	3	Susceptible	8	8	8	-	-	-	-	-
TAJT_05854	NLR_04_88	Aegilops bicornis	6065	NLR_04_88_01	3+	1	3	Susceptible	8	8	8	-	-	-	-	-
TAJT_05855	NLR_04_88	Aegilops bicornis	6065	NLR_04_88_02	2	2	3	Susceptible	8	8	8	-	-	-	-	-
TAJT_05856	NLR_04_88	Aegilops bicornis	6065	NLR_04_88_02	2	1	3	Susceptible	8	8	8	-	-	-	-	-
TAJT_05858	NLR_04_88	Aegilops bicornis	6065	NLR_04_88_03	3+	1	3	Susceptible	8	8	8	-	-	-	-	-
TAJT_05861	NLR_04_88	Aegilops bicornis	6065	NLR_04_88_05	3+	1	3	Susceptible	8	8	8	-	-	-	-	-
TAJT_05866	NLR_04_89	Aegilops bicornis	6065	NLR_04_89_02	3+	2	3	Susceptible	8	8	8	-	-	-	-	-
TAJT_05867	NLR_04_89	Aegilops bicornis	6065	NLR_04_89_02	3+	1	3	Susceptible	8	8	8	-	-	-	-	-
TAJT_05868	NLR_04_89	Aegilops bicornis	6065	NLR_04_89_04	1	2	3	Susceptible	8	8	8	-	-	-	-	-
TAJT_05869	NLR_04_89	Aegilops bicornis	6065	NLR_04_89_04	1	1	3	Susceptible	8	8	8	-	-	-	-	-
TAJT_05873	NLR_04_90	Aegilops bicornis	6065	NLR_04_90_02	3+	1	3	Susceptible	8	8	8	-	-	-	-	-
TAJT_05878	NLR_04_90	Aegilops bicornis	6065	NLR_04_90_05	1	2	3	Susceptible	8	8	8	-	-	-	-	-
TAJT_05879	NLR_04_90	Aegilops bicornis	6065	NLR_04_90_05	1	1	3	Susceptible	8	8	8	-	-	-	-	-
TAJT_05880	NLR_04_90	Aegilops bicornis	6065	NLR_04_90_06	1	2	3	Susceptible	8	8	8	-	-	-	-	-
TAJT_05881	NLR_04_90	Aegilops bicornis	6065	NLR_04_90_06	1	1	3	Susceptible	8	8	8	-	-	-	-	-
TAJT_05882	NLR_04_90	Aegilops bicornis	6065	NLR_04_90_07	3+	3	3	Susceptible	8	8	8	-	-	-	-	-
TAJT_05883	NLR_04_90	Aegilops bicornis	6065	NLR_04_90_07	3+	2	3	Susceptible	8	8	8	-	-	-	-	-
TAJT_05884	NLR_04_90	Aegilops bicornis	6065	NLR_04_90_07	3+	1	3	Susceptible	8	8	8	-	-	-	-	-
TAJT_05885	NLR_04_91	Aegilops bicornis	6065	NLR_04_91_01	3+	3	3	Susceptible	8	8	8	3	Susceptible	8	8	8
TAJT_05887	NLR_04_91	Aegilops bicornis	6065	NLR_04_91_01	3+	1	3	Susceptible	8	8	8	3	Susceptible	8	8	8
TAJT_05888	NLR_04_91	Aegilops bicornis	6065	NLR_04_91_02	2	2	3	Susceptible	8	8	8	3	Susceptible	8	8	8
TAJT_05889	NLR_04_91	Aegilops bicornis	6065	NLR_04_91_02	2	1	3	Susceptible	8	8	8	3	Susceptible	8	8	8
TAJT_05890	NLR_04_91	Aegilops bicornis	6065	NLR_04_91_03	1	2	3	Susceptible	8	8	8	3	Susceptible	8	8	8
TAJT_05891	NLR_04_91	Aegilops bicornis	6065	NLR_04_91_03	1	1	3	Susceptible	8	8	8	3	Susceptible	8	8	8
TAJT_05892	NLR_04_91	Aegilops bicornis	6065	NLR_04_91_04	1	2	2	Resistant	5	5	5	32	Susceptible	5	8	7
TAJT_05893	NLR_04_91	Aegilops bicornis	6065	NLR_04_91_04	1	1	3	Susceptible	8	8	8	3	Susceptible	8	8	8
TAJT_05894	NLR_04_92	Aegilops bicornis	6065	NLR_04_92_01	3+	2	3	Susceptible	8	8	8	-	-	-	-	-
TAJT_05895	NLR_04_92	Aegilops bicornis	6065	NLR_04_92_01	3+	1	3	Susceptible	8	8	8	-	-	-	-	-
TAJT_05896	NLR_04_92	Aegilops bicornis	6065	NLR_04_92_02	1	2	3	Susceptible	8	8	8	-	-	-	-	-
TAJT_05897	NLR_04_92	Aegilops bicornis	6065	NLR_04_92_02	1	1	3	Susceptible	8	8	8	-	-	-	-	-
TAJT_05898	NLR_04_92	Aegilops bicornis	6065	NLR_04_92_03	1	2	3	Susceptible	8	8	8	-	-	-	-	-
TAJT_05899	NLR_04_92	Aegilops bicornis	6065	NLR_04_92_03	1	1	3	Susceptible	8	8	8	-	-	-	-	-
TAJT_05901	NLR_04_93	Aegilops bicornis	6065	NLR_04_93_01	2	2	3	Susceptible	8	8	8	-	-	-	-	-
TAJT_05902	NLR_04_93	Aegilops bicornis	6065	NLR_04_93_01	2	1	3	Susceptible	8	8	8	-	-	-	-	-
TAJT_05903	NLR_04_93	Aegilops bicornis	6065	NLR_04_93_02	1	3	3	Susceptible	8	8	8	-	-	-	-	-
TAJT_05904	NLR_04_93	Aegilops bicornis	6065	NLR_04_93_02	1	2	3	Susceptible	8	8	8	-	-	-	-	-
TAJT_05905	NLR_04_93	Aegilops bicornis	6065	NLR_04_93_02	1	1	3	Susceptible	8	8	8	-	-	-	-	-
TAJT_05906	NLR_04_93	Aegilops bicornis	6065	NLR_04_93_03	1	2	3	Susceptible	8	8	8	-	-	-	-	-
TAJT_05907	NLR_04_93	Aegilops bicornis	6065	NLR_04_93_03	1	1	3	Susceptible	8	8	8	-	-	-	-	-
TAJT_05915	NLR_04_93	Aegilops bicornis	6065	NLR_04_93_07	2	2	3	Susceptible	8	8	8	-	-	-	-	-
TAJT_05916	NLR_04_93	Aegilops bicornis	6065	NLR_04_93_07	2	1	3	Susceptible	8	8	8	-	-	-	-	-
TAJT_05917	NLR_04_94	Aegilops bicornis	6065	NLR_04_94_01	3+	1	3	Susceptible	8	8	8	-	-	-	-	-
TAJT_05918	NLR_04_94	Aegilops bicornis	6065	NLR_04_94_03	3+	2	3	Susceptible	8	8	8	-	-	-	-	-
TAJT_05919	NLR_04_94	Aegilops bicornis	6065	NLR_04_94_03	3+	1	3	Susceptible	8	8	8	-	-	-	-	-
TAJT_05920	NLR_04_94	Aegilops bicornis	6065	NLR_04_94_04	2	3	3	Susceptible	8	8	8	-	-	-	-	-
TAJT_05921	NLR_04_94	Aegilops bicornis	6065	NLR_04_94_04	2	2	3	Susceptible	8	8	8	-	-	-	-	-
TAJT_05922	NLR_04_94	Aegilops bicornis	6065	NLR_04_94_04	2	1	3	Susceptible	8	8	8	-	-	-	-	-
TAJT_05925	NLR_04_95	Aegilops bicornis	6065	NLR_04_95_02	1	2	3	Susceptible	8	8	8	-	-	-	-	-
TAJT_05926	NLR_04_95	Aegilops bicornis	6065	NLR_04_95_02	1	1	3	Susceptible	8	8	8	-	-	-	-	-
TAJT_05930	NLR_04_95	Aegilops bicornis	6065	NLR_04_95_04	1	2	3	Susceptible	8	8	8	-	-	-	-	-
TAJT_05931	NLR_04_95	Aegilops bicornis	6065	NLR_04_95_04	1	1	3	Susceptible	8	8	8	-	-	-	-	-
TAJT_05934	NLR_04_95	Aegilops bicornis	6065	NLR_04_95_06	1	1	3	Susceptible	8	8	8	-	-	-	-	-
TAJT_05935	NLR_04_95	Aegilops bicornis	6065	NLR_04_95_07	3+	1	3	Susceptible	8	8	8	-	-	-	-	-
TAJT_05936	NLR_04_96	Aegilops bicornis	6065	NLR_04_96_01	1	2	3	Susceptible	8	8	8	-	-	-	-	-
TAJT_05937	NLR_04_96	Aegilops bicornis	6065	NLR_04_96_01	1	1	3	Susceptible	8	8	8	-	-	-	-	-
TAJT_05940	NLR_04_96	Aegilops bicornis	6065	NLR_04_96_03	3+	1	3	Susceptible	8	8	8	-	-	-	-	-
TAJT_05941	NLR_04_96	Aegilops bicornis	6065	NLR_04_96_04	1	2	3	Susceptible	8	8	8	-	-	-	-	-
TAJT_05942	NLR_04_96	Aegilops bicornis	6065	NLR_04_96_04	1	1	3	Susceptible	8	8	8	-	-	-	-	-
TAJT_05945	NLR_04_96	Aegilops bicornis	6065	NLR_04_96_06	1	2	3	Susceptible	8	8	8	-	-	-	-	-
TAJT_05946	NLR_04_96	Aegilops bicornis	6065	NLR_04_96_06	1	1	3	Susceptible	8	8	8	-	-	-	-	-
TAJT_05947	NLR_06_01	Brachypodium distachyon	Bd21	NLR_06_01_02	1	1	3	Susceptible	8	8	8	-	-	-	-	-
TAJT_05948	NLR_06_01	Brachypodium distachyon	Bd21	NLR_06_01_03	1	1	3	Susceptible	8	8	8	-	-	-	-	-
TAJT_05952	NLR_06_01	Brachypodium distachyon	Bd21	NLR_06_01_05	3+	3	3	Susceptible	8	8	8	-	-	-	-	-
TAJT_05953	NLR_06_01	Brachypodium distachyon	Bd21	NLR_06_01_05	3+	2	3	Susceptible	8	8	8	-	-	-	-	-
TAJT_05954	NLR_06_01	Brachypodium distachyon	Bd21	NLR_06_01_05	3+	1	3	Susceptible	8	8	8	-	-	-	-	-
TAJT_05955	NLR_06_01	Brachypodium distachyon	Bd21	NLR_06_01_06	3+	1	3	Susceptible	8	8	8	-	-	-	-	-
TAJT_05959	NLR_06_02	Aegilops longissima	1059	NLR_06_02_01	3+	1	3	Susceptible	8	8	8	3	Susceptible	8	8	8
TAJT_05960	NLR_06_02	Aegilops longissima	1059	NLR_06_02_02	3+	1	3	Susceptible	8	8	8	3	Susceptible	8	8	8
TAJT_05961	NLR_06_02	Aegilops longissima	1059	NLR_06_02_03	2	3	3	Susceptible	8	8	8	3	Susceptible	8	8	8
TAJT_05962	NLR_06_02	Aegilops longissima	1059	NLR_06_02_03	2	2	3	Susceptible	8	8	8	3	Susceptible	8	8	8
TAJT_05963	NLR_06_02	Aegilops longissima	1059	NLR_06_02_03	2	1	3	Susceptible	8	8	8	3	Susceptible	8	8	8
TAJT_05966	NLR_06_02	Aegilops longissima	1059	NLR_06_02_05	2	3	3	Susceptible	8	8	8	3	Susceptible	8	8	8
TAJT_05967	NLR_06_02	Aegilops longissima	1059	NLR_06_02_05	2	2	2	Resistant	5	5	5	3	Susceptible	8	8	8
TAJT_05968	NLR_06_02	Aegilops longissima	1059	NLR_06_02_05	2	1	3	Susceptible	8	8	8	3	Susceptible	8	8	8
TAJT_05973	NLR_06_03	Aegilops longissima	1059	NLR_06_03_01	2	2	3	Susceptible	8	8	8	3	Susceptible	8	8	8
TAJT_05974	NLR_06_03	Aegilops longissima	1059	NLR_06_03_01	2	1	3	Susceptible	8	8	8	3	Susceptible	8	8	8
TAJT_05975	NLR_06_03	Aegilops longissima	1059	NLR_06_03_02	1	2	22+	Resistant	5	6	5.33333	3	Susceptible	8	8	8
TAJT_05976	NLR_06_03	Aegilops longissima	1059	NLR_06_03_02	1	1	3	Susceptible	8	8	8	3	Susceptible	8	8	8
TAJT_05978	NLR_06_03	Aegilops longissima	1059	NLR_06_03_03	3+	1	3	Susceptible	8	8	8	3	Susceptible	8	8	8
TAJT_05979	NLR_06_03	Aegilops longissima	1059	NLR_06_03_04	3+	2	3	Susceptible	8	8	8	-	-	-	-	-
TAJT_05980	NLR_06_03	Aegilops longissima	1059	NLR_06_03_04	3+	1	3	Susceptible	8	8	8	3	Susceptible	8	8	8
TAJT_05983	NLR_06_04	Aegilops longissima	1255	NLR_06_04_03	2	3	3	Susceptible	8	8	8	-	-	-	-	-
TAJT_05984	NLR_06_04	Aegilops longissima	1255	NLR_06_04_03	2	1	3	Susceptible	8	8	8	-	-	-	-	-
TAJT_05986	NLR_06_04	Aegilops longissima	1255	NLR_06_04_04	3+	2	3	Susceptible	8	8	8	-	-	-	-	-
TAJT_05987	NLR_06_04	Aegilops longissima	1255	NLR_06_04_04	3+	1	3	Susceptible	8	8	8	-	-	-	-	-
TAJT_05988	NLR_06_04	Aegilops longissima	1255	NLR_06_04_05	3+	3	3	Susceptible	8	8	8	-	-	-	-	-
TAJT_05989	NLR_06_04	Aegilops longissima	1255	NLR_06_04_05	3+	1	3	Susceptible	8	8	8	-	-	-	-	-
TAJT_05990	NLR_06_05	Aegilops longissima	1255	NLR_06_05_02	2	2	3	Susceptible	8	8	8	-	-	-	-	-
TAJT_05991	NLR_06_05	Aegilops longissima	1255	NLR_06_05_02	2	1	3	Susceptible	8	8	8	-	-	-	-	-
TAJT_05992	NLR_06_05	Aegilops longissima	1255	NLR_06_05_03	not tested	2	3	Susceptible	8	8	8	-	-	-	-	-
TAJT_05993	NLR_06_05	Aegilops longissima	1255	NLR_06_05_03	not tested	1	3	Susceptible	8	8	8	-	-	-	-	-
TAJT_05994	NLR_06_05	Aegilops longissima	1255	NLR_06_05_04	2	1	3	Susceptible	8	8	8	-	-	-	-	-
TAJT_05998	NLR_06_06	Aegilops longissima	1255	NLR_06_06_02	1	3	3	Susceptible	8	8	8	-	-	-	-	-
TAJT_05999	NLR_06_06	Aegilops longissima	1255	NLR_06_06_02	1	2	3	Susceptible	8	8	8	-	-	-	-	-
TAJT_06000	NLR_06_06	Aegilops longissima	1255	NLR_06_06_02	1	1	3	Susceptible	8	8	8	-	-	-	-	-
TAJT_06001	NLR_06_06	Aegilops longissima	1255	NLR_06_06_03	3+	1	3	Susceptible	8	8	8	-	-	-	-	-
TAJT_06003	NLR_06_06	Aegilops longissima	1255	NLR_06_06_04	1	1	3	Susceptible	8	8	8	-	-	-	-	-
TAJT_06007	NLR_06_06	Aegilops longissima	1255	NLR_06_06_06	2	2	3	Susceptible	8	8	8	-	-	-	-	-
TAJT_06008	NLR_06_06	Aegilops longissima	1255	NLR_06_06_06	2	1	3	Susceptible	8	8	8	-	-	-	-	-
TAJT_06010	NLR_06_07	Aegilops longissima	1255	NLR_06_07_01	3+	1	3	Susceptible	8	8	8	-	-	-	-	-
TAJT_06011	NLR_06_07	Aegilops longissima	1255	NLR_06_07_02	3+	3	3	Susceptible	8	8	8	-	-	-	-	-
TAJT_06012	NLR_06_07	Aegilops longissima	1255	NLR_06_07_02	3+	2	3	Susceptible	8	8	8	-	-	-	-	-
[truncated: 4,412 more rows]

## Sheet: Conversion
Conversions are according to Weighted average of linearized IT scores as given by Zhang et al. (2014)
This can be used to convert individual infection types.			This sorted table is needed for the Excel Vlookup function.			This is a complete list of conversions of complex ITs.
Simple IT Conversion			VLookup Table (Sorted)			Complex IT Conversion
Stakman	Linearized		Stakman	Linearized		Stakman IT range		Linearized score		Weighted average
;	0		0	0		lowest	highest	lowest	highest
0	0		1	2		;	;	0	0	0
1-	1		2	5		;	1-	0	1	0.333333
1	2		3	8		;	1	0	2	0.666667
1+	3		4	9		;	1+	0	3	1
2-	4		;	0		;	2-	0	4	1.33333
2	5		1-	1		;	2	0	5	1.66667
2+	6		1+	3		;	2+	0	6	2
3-	7		2-	4		;	3-	0	7	2.33333
3	8		2+	6		;	3	0	8	2.66667
3+	9		3-	7		;	3+	0	9	3
4	9		3+	9		1-	;	1	0	0.666667
						1-	1-	1	1	1
This can be used to automatically convert complex scores one at a time by plugging into the yellow highlighted cells.						1-	1	1	2	1.33333
						1-	1+	1	3	1.66667
Complex IT range		Score		Weighted average		1-	2-	1	4	2
lowest	highest	lowest	highest			1-	2	1	5	2.33333
;	2+	0	6	2		1-	2+	1	6	2.66667
						1-	3-	1	7	3
See footnotes for more information.						1-	3	1	8	3.33333
						1-	3+	1	9	3.66667
						1	;	2	0	1.33333
						1	1-	2	1	1.66667
						1	1	2	2	2
						1	1+	2	3	2.33333
						1	2-	2	4	2.66667
						1	2	2	5	3
						1	2+	2	6	3.33333
						1	3-	2	7	3.66667
						1	3	2	8	4
						1	3+	2	9	4.33333
						1+	;	3	0	2
						1+	1-	3	1	2.33333
						1+	1	3	2	2.66667
						1+	1+	3	3	3
						1+	2-	3	4	3.33333
						1+	2	3	5	3.66667
						1+	2+	3	6	4
						1+	3-	3	7	4.33333
						1+	3	3	8	4.66667
						1+	3+	3	9	5
						2-	;	4	0	2.66667
						2-	1-	4	1	3
						2-	1	4	2	3.33333
						2-	1+	4	3	3.66667
						2-	2-	4	4	4
						2-	2	4	5	4.33333
						2-	2+	4	6	4.66667
						2-	3-	4	7	5
						2-	3	4	8	5.33333
						2-	3+	4	9	5.66667
						2	;	5	0	3.33333
						2	1-	5	1	3.66667
						2	1	5	2	4
						2	1+	5	3	4.33333
						2	2-	5	4	4.66667
						2	2	5	5	5
						2	2+	5	6	5.33333
						2	3-	5	7	5.66667
						2	3	5	8	6
						2	3+	5	9	6.33333
						2+	;	6	0	4
						2+	1-	6	1	4.33333
						2+	1	6	2	4.66667
						2+	1+	6	3	5
						2+	2-	6	4	5.33333
						2+	2	6	5	5.66667
						2+	2+	6	6	6
						2+	3-	6	7	6.33333
						2+	3	6	8	6.66667
						2+	3+	6	9	7
						3-	;	7	0	4.66667
						3-	1-	7	1	5
						3-	1	7	2	5.33333
						3-	1+	7	3	5.66667
						3-	2-	7	4	6
						3-	2	7	5	6.33333
						3-	2+	7	6	6.66667
						3-	3-	7	7	7
						3-	3	7	8	7.33333
						3-	3+	7	9	7.66667
						3	;	8	0	5.33333
						3	1-	8	1	5.66667
						3	1	8	2	6
						3	1+	8	3	6.33333
						3	2-	8	4	6.66667
						3	2	8	5	7
						3	2+	8	6	7.33333
						3	3-	8	7	7.66667
						3	3	8	8	8
						3	3+	8	9	8.33333
						3+	;	9	0	6
						3+	1-	9	1	6.33333
						3+	1	9	2	6.66667
						3+	1+	9	3	7
						3+	2-	9	4	7.33333
						3+	2	9	5	7.66667
						3+	2+	9	6	8
						3+	3-	9	7	8.33333
						3+	3	9	8	8.66667
						3+	3+	9	9	9
		a Briefly, the Stakman scale [23] is as follows: '0' = no visible uredinia, ';' = hypersensitive flecks, '1' = small uredinia with necrosis, '2' = small- to medium-sized uredinia with green islands and surrounded by necrosis or chlorosis, '3' = medium-sized uredinia with or without chlorosis, '4' = large uredinia without chlorosis, 'X' = heterogeneous, similarly distributed over the leaves, 'Y' =…
		b For linearization, simple infection types were converted as follows: 0, 1-, 1, 1+ , 2- , 2, 2+, 3-, 3 and 3+ were coded as 0, 1, 2, 3, 4, 5, 6, 7, 8 and 9, respectively. For lines with heterogeneous reactions, only the most prevalent IT was used. The semicolon symbol for hypersensitive fleck ";" was converted to 0. IT 4 was converted to 9. Special annotation code "S" for susceptible was convert…
