# Supplementary material for: Discovery of functional NLRs using expression level, high-throughput transformation and large-scale phenotyping
Source: Nat Plants. 2025 Sep 23;11(10):2100–14. doi: 10.1038/s41477-025-02110-w (PMC12537499; doi:10.1038/s41477-025-02110-w)
Supplement: Supplementary file 9 — Details on the secondary NLRseek transgenic lines and their raw infection types including previous screening tests for comparison, linearized infection type scores and weighted averages to races QTHJC and TTKSK of the stem rust pathogen (Pgt) at the seedling stage in the greenhouse across T1 and T2. [file 41477_2025_2110_MOESM9_ESM.xlsx]

## Sheet: formatted
Supplementary Data 7. Details on the secondary NLRseek transgenic lines and their raw infection types including previous screening tests for comparison, linearized infection types scores and weighted averages to races QTHJC and TTKSK of the stem rust pathogen (Puccinia graminis f. sp. tritici) at the seedling stage in the greenhouse across T1 and T2.
							Pgt race QTHJC T1 secondary screen					Pgt race QTHJC T2 secondary screen
							Infection types8	General Reaction9	Linearized score for first infection type observed10	Linearized score for second infection type observed10	Weighted average11	T2 ID	Infection types8	General Reaction	Linearized score for first infection type observed10	Linearized score for second infection type observed10	Weighted average11		Pgt race QTHJC T1 primary screen					Pgt race TTKSK T1 primary screen
Accession1	NLR2	NLR Species of Origin3	NLR Accesssion of Origin4	T1 family5	Copy number6	DsRed27	2nd leaf						2nd leaf						Infection type8	General Reaction9	Linearized score for first infection type observed10	Linearized score for second infection type observed10	Weighted average11	Infection type8	General Reaction9	Linearized score for first infection type observed10	Linearized score for second infection type observed10	Weighted average11
TAJT_01372	NLR_01_21	Aegilops sharonensis	575	NLR_01_21_01	3+	1	22+	Resistant	5	6	5.3	TAJT_03250	1pl=11-/2pl= 3	Segregating	1	2	1.7		2pl=2/2pl=3	Segregating	5	5	5	3	Susceptible	8	8	8
TAJT_01374	NLR_01_21	Aegilops sharonensis	575	NLR_01_21_02	3+	1	1pl=11-/2pl=3	Segregating	1	2	1.7	TAJT_03252	3	Susceptible	8	8	8		1pl=2/2pl=3	Segregating	5	5	5	1pl=1/1pl=3	Segregating	2	2	2
TAJT_01375	NLR_01_21	Aegilops sharonensis	575	NLR_01_21_03	2	3	3	Susceptible	8	8	8	TAJT_03253	3	Susceptible	8	8	8		33+	Susceptible	8	9	8.33333	3	Susceptible	8	8	8
TAJT_01377	NLR_01_21	Aegilops sharonensis	575	NLR_01_21_03	2	1	3	Susceptible	8	8	8	TAJT_03255	32	Susceptible	5	8	7		33+	Susceptible	8	9	8.33333	3	Susceptible	8	8	8
TAJT_01524	NLR_01_48	Aegilops sharonensis	546	NLR_01_48_01	3+	1	22+	Resistant	5	6	5.3	TAJT_03402	0;1- low receptivity	Resistant	0	1	0.333333		-	-	-	-	-	-	-	-	-	-
TAJT_01525	NLR_01_48	Aegilops sharonensis	546	NLR_01_48_02	3+	3	0;	Resistant	0	0	0	-	-	-	-	-	-		0;	Resistant	0	0	0	0;1-	Resistant	0	1	0.333333
TAJT_01529	NLR_01_48	Aegilops sharonensis	546	NLR_01_48_03	1	2	22+ some IT=3	Resistant	5	6	5.33333	TAJT_03407	3	Susceptible	8	8	8		33+	Susceptible	8	9	8.33333	3	Susceptible	8	8	8
TAJT_01532	NLR_01_48	Aegilops sharonensis	546	NLR_01_48_04	1	2	3	Susceptible	8	8	8	TAJT_03410	4	Susceptible	8	8	8		33+	Susceptible	8	9	8.33333	3	Susceptible	8	8	8
TAJT_01533	NLR_01_48	Aegilops sharonensis	546	NLR_01_48_04	1	1	3	Susceptible	8	8	8	TAJT_03411	22+3	Resistant	5	6	5.3		33+	Susceptible	8	9	8.33333	3	Susceptible	8	8	8
TAJT_01536	NLR_01_48	Aegilops sharonensis	546	NLR_01_48_06	3+	1	1pl=3/1pl=0;	Segregating	0	0	0	-	-	-	-	-	-		0;11-	Resistant	0	2	0.7	1pl=3/1pl=11+	Segregating	2	3	2.33
TAJT_02271	NLR_03_15	Cynosurus cristatus	PI251810	NLR_03_15_01	1	2	3	Susceptible	8	8	8	TAJT_04149	22+3	Resistant	5	6	5.3		-	-	-	-	-	-	-	-	-	-
TAJT_02272	NLR_03_15	Cynosurus cristatus	PI251810	NLR_03_15_01	1	1	3	Susceptible	8	8	8	TAJT_04150	22+3	Resistant	5	6	5.3		-	-	-	-	-	-	-	-	-	-
TAJT_02273	NLR_03_15	Cynosurus cristatus	PI251810	NLR_03_15_02	1	3	22+	Resistant	5	6	5.33333	TAJT_04151	22+3	Resistant	5	6	5.3		33+	Susceptible	8	9	8.33333	3	Susceptible	8	8	8
TAJT_02274	NLR_03_15	Cynosurus cristatus	PI251810	NLR_03_15_02	1	2	22+	Resistant	5	6	5.33333	TAJT_04152	213	Resistant	2	5	4		33+	Susceptible	8	9	8.33333	3	Susceptible	8	8	8
TAJT_02275	NLR_03_15	Cynosurus cristatus	PI251810	NLR_03_15_02	1	1	3	Susceptible	8	8	8	TAJT_04153	3	Susceptible	8	8	8		33+	Susceptible	8	9	8.33333	3	Susceptible	8	8	8
TAJT_02276	NLR_03_15	Cynosurus cristatus	PI251810	NLR_03_15_03	1	1	3	Susceptible	8	8	8	TAJT_04154	3	Susceptible	8	8	8		33+	Susceptible	8	9	8.33333	3	Susceptible	8	8	8
TAJT_02279	NLR_03_15	Cynosurus cristatus	PI251810	NLR_03_15_04	1	1	3	Susceptible	8	8	8	TAJT_04157	3	Susceptible	8	8	8		33+	Susceptible	8	9	8.33333	3	Susceptible	8	8	8
TAJT_02280	NLR_03_15	Cynosurus cristatus	PI251810	NLR_03_15_05	1	1	3	Susceptible	8	8	8	TAJT_04158	3	Susceptible	8	8	8		2	Resistant	5	5	5	3	Susceptible	8	8	8
TAJT_02283	NLR_03_15	Cynosurus cristatus	PI251810	NLR_03_15_06	3+	1	3	Susceptible	8	8	8	TAJT_04161	321	Susceptible	8	8	8		33+	Susceptible	8	9	8.33333	3	Susceptible	8	8	8
TAJT_02284	NLR_03_15	Cynosurus cristatus	PI251810	NLR_03_15_07	1	1	3	Susceptible	8	8	8	TAJT_04162	3	Susceptible	8	8	8		-	-	-	-	-	-	-	-	-	-
TAJT_02677	NLR_03_49	Holcus lanatus	PI659841	NLR_03_49_01	1	1	3	Susceptible	8	8	8	TAJT_04555	32	Susceptible	8	8	8		33+	Susceptible	8	9	8.33333	3	Susceptible	8	8	8
TAJT_02679	NLR_03_49	Holcus lanatus	PI659841	NLR_03_49_02	3+	1	3	Susceptible	8	8	8	TAJT_04557	3	Susceptible	8	8	8		33+	Susceptible	8	9	8.33333	3	Susceptible	8	8	8
TAJT_02681	NLR_03_49	Holcus lanatus	PI659841	NLR_03_49_04	3+	2	3	Susceptible	8	8	8	TAJT_04559	3	Susceptible	8	8	8		33+	Susceptible	8	9	8.33333	4	Susceptible	9	9	9
TAJT_02682	NLR_03_49	Holcus lanatus	PI659841	NLR_03_49_04	3+	1	3	Susceptible	8	8	8	TAJT_04560	22+	Resistant	2	5	5.3		2	Resistant	5	5	5	3	Susceptible	8	8	8
TAJT_02683	NLR_03_49	Holcus lanatus	PI659841	NLR_03_49_06	3+	3	3	Susceptible	8	8	8	-	-	-	-	-	-		-	-	-	-	-	-	-	-	-	-
TAJT_02686	NLR_03_49	Holcus lanatus	PI659841	NLR_03_49_07	1	2	3	Susceptible	8	8	8	TAJT_04564	3	Susceptible	8	8	8		33+	Susceptible	8	9	8.33333	3	Susceptible	8	8	8
TAJT_02687	NLR_03_49	Holcus lanatus	PI659841	NLR_03_49_07	1	1	22+ some IT=3	Resistant	5	6	5.33333	TAJT_04565	3	Susceptible	8	8	8		33+	Susceptible	8	9	8.33333	32	Susceptible	5	8	7
TAJT_02791	NLR_03_68	Aegilops sharonensis	575	NLR_03_68_01	1	1	3	Susceptible	8	8	8	TAJT_04669	3	Susceptible	8	8	8		33+	Susceptible	8	9	8.33333	3	Susceptible	8	8	8
TAJT_02792	NLR_03_68	Aegilops sharonensis	575	NLR_03_68_02	2	3	3	Susceptible	8	8	8	TAJT_04670	3	Susceptible	8	8	8		33+	Susceptible	8	9	8.33333	3	Susceptible	8	8	8
TAJT_02793	NLR_03_68	Aegilops sharonensis	575	NLR_03_68_02	2	2	3	Susceptible	8	8	8	TAJT_04671	3	Susceptible	8	8	8		33+	Susceptible	8	9	8.33333	3	Susceptible	8	8	8
TAJT_02796	NLR_03_68	Aegilops sharonensis	575	NLR_03_68_03	3+	1	1pl=11+ some 2/2pl=3	Segregating	2	3	2.33333	TAJT_04674	3	Susceptible	8	8	8		2pl=12/2pl=3	Segregating	2	5	3	3	Susceptible	8	8	8
TAJT_05467	NLR_04_40	Aegilops longissima	8735	NLR_04_40_02	2	1	2pl=0;/1pl=3	Segregating	0	0	0	TAJT_11865	0	Resistant	0	0	0		0;	Highly Resistant	0	0	0	0;	Highly Resistant	0	0	0
TAJT_05468	NLR_04_40	Aegilops longissima	8735	NLR_04_40_03	3+	3	0;	Resistant	0	0	0	TAJT_11866	0	Resistant	0	0	0		0;	Highly Resistant	0	0	0	0;	Highly Resistant	0	0	0
TAJT_05470	NLR_04_40	Aegilops longissima	8735	NLR_04_40_03	3+	1	0;	Resistant	0	0	0	TAJT_11868	0	Resistant	0	0	0		0;	Highly Resistant	0	0	0	11-	Resistant	1	2	1.7
TAJT_05472	NLR_04_40	Aegilops longissima	8735	NLR_04_40_04	3+	1	2	Resistant	5	5	5	TAJT_11870	0	Resistant	0	0	0		3	Susceptible	8	8	8	1	Resistant	2	2	2
TAJT_05666	NLR_04_67	Aegilops bicornis	2327	NLR_04_67_01	3+	3	11+	Resistant	2	3	2.33333	-	-	-	-	-	-		2	Resistant	5	5	5	11+	Resistant	2	3	2.33333
TAJT_05667	NLR_04_67	Aegilops bicornis	2327	NLR_04_67_01	3+	2	3	Susceptible	8	8	8	TAJT_12065	22+	Resistant	5	6	5.33333		3	Susceptible	8	8	8	32	Susceptible	5	8	7
TAJT_05668	NLR_04_67	Aegilops bicornis	2327	NLR_04_67_01	3+	1	3	Susceptible	8	8	8	TAJT_12066	3	Susceptible	8	8	8		3	Susceptible	8	8	8	3	Susceptible	8	8	8
TAJT_05669	NLR_04_67	Aegilops bicornis	2327	NLR_04_67_02	3+	3	12	Resistant	2	5	3	TAJT_12067	2pl=11+/1pl=3	Segregating	2	3	2.33333		2	Resistant	5	5	5	11+	Resistant	2	3	2.33333
TAJT_05671	NLR_04_67	Aegilops bicornis	2327	NLR_04_67_02	3+	1	12	Resistant	2	5	3	TAJT_12069	11+	Resistant	2	3	2.33333		2	Resistant	5	5	5	22-	Resistant	4	5	4.7
TAJT_05672	NLR_04_67	Aegilops bicornis	2327	NLR_04_67_03	2	1	23	Resistant	5	8	6	TAJT_12070	3	Susceptible	8	8	8		-	-	-	-	-	-	-	-	-	-
TAJT_05673	NLR_04_67	Aegilops bicornis	2327	NLR_04_67_04	3+	3	22+	Resistant	5	6	5.33333	-	-	-	-	-	-		-	-	-	-	-	-	-	-	-	-
TAJT_05676	NLR_04_67	Aegilops bicornis	2327	NLR_04_67_06	3+	1	23	Resistant	5	8	6	TAJT_12074	3	Susceptible	8	8	8		3	Susceptible	8	8	8	32	Susceptible	5	8	7
TAJT_05677	NLR_04_67	Aegilops bicornis	2327	NLR_04_67_07	1	2	3	Susceptible	8	8	8	TAJT_12075	3	Susceptible	8	8	8		3	Susceptible	8	8	8	3	Susceptible	8	8	8
TAJT_05678	NLR_04_67	Aegilops bicornis	2327	NLR_04_67_07	1	1	3	Susceptible	8	8	8	TAJT_12076	3	Susceptible	8	8	8		3	Susceptible	8	8	8	3	Susceptible	8	8	8
TAJT_05709	NLR_04_71	Aegilops bicornis	2327	NLR_04_71_01	3+	1	0;1-	Resistant	0	1	0.333333	TAJT_12107	0;	Resistant	0	0	0		-	-	-	-	-	-	-	-	-	-
TAJT_05710	NLR_04_71	Aegilops bicornis	2327	NLR_04_71_02	1	1	22+3	Resistant	5	6	5.3	TAJT_12108	3	Susceptible	8	8	8		3	Susceptible	8	8	8	3	Susceptible	8	8	8
TAJT_05711	NLR_04_71	Aegilops bicornis	2327	NLR_04_71_03	2	1	21	Resistant	2	5	4	TAJT_12109	12	Resistant	2	5	3		2pl=3/2pl=2	Segregating	5	5	5	3	Susceptible	8	8	8
TAJT_05713	NLR_04_71	Aegilops bicornis	2327	NLR_04_71_04	1	2	22+	Resistant	5	6	5.33333	TAJT_12111	3	Susceptible	8	8	8		3	Susceptible	8	8	8	3	Susceptible	8	8	8
TAJT_05714	NLR_04_71	Aegilops bicornis	2327	NLR_04_71_04	1	1	3	Susceptible	8	8	8	TAJT_12112	3	Susceptible	8	8	8		3	Susceptible	8	8	8	3	Susceptible	8	8	8
TAJT_05715	NLR_04_71	Aegilops bicornis	2327	NLR_04_71_05	1	2	2	Resistant	5	5	5	TAJT_12113	3	Susceptible	8	8	8		3	Susceptible	8	8	8	3	Susceptible	8	8	8
TAJT_05716	NLR_04_71	Aegilops bicornis	2327	NLR_04_71_05	1	1	22+	Resistant	5	6	5.33333	TAJT_12114	23	Resistant	5	8	6		3	Susceptible	8	8	8	3	Susceptible	8	8	8
TAJT_05718	NLR_04_71	Aegilops bicornis	2327	NLR_04_71_06	1	2	22+	Resistant	5	6	5.33333	TAJT_12116	3	Susceptible	8	8	8		-	-	-	-	-	-	-	-	-	-
TAJT_05719	NLR_04_71	Aegilops bicornis	2327	NLR_04_71_06	1	1	3	Susceptible	8	8	8	TAJT_12117	3	Susceptible	8	8	8		-	-	-	-	-	-	-	-	-	-
TAJT_05721	NLR_04_71	Aegilops bicornis	2327	NLR_04_71_07	3+	1	0;1-	Resistant	0	1	0.333333	TAJT_12119	1pl=1-/2pl=3	Segregating	1	1	1		-	-	-	-	-	-	-	-	-	-
TAJT_05885	NLR_04_91	Aegilops bicornis	6065	NLR_04_91_01	3+	3	3	Susceptible	8	8	8	TAJT_12283	3	Susceptible	8	8	8		3	Susceptible	8	8	8	3	Susceptible	8	8	8
TAJT_05887	NLR_04_91	Aegilops bicornis	6065	NLR_04_91_01	3+	1	3	Susceptible	8	8	8	TAJT_12285	3	Susceptible	8	8	8		3	Susceptible	8	8	8	3	Susceptible	8	8	8
TAJT_05889	NLR_04_91	Aegilops bicornis	6065	NLR_04_91_02	2	1	3	Susceptible	8	8	8	TAJT_12287	3	Susceptible	8	8	8		3	Susceptible	8	8	8	3	Susceptible	8	8	8
TAJT_05890	NLR_04_91	Aegilops bicornis	6065	NLR_04_91_03	1	2	3	Susceptible	8	8	8	TAJT_12288	3	Susceptible	8	8	8		3	Susceptible	8	8	8	3	Susceptible	8	8	8
TAJT_05891	NLR_04_91	Aegilops bicornis	6065	NLR_04_91_03	1	1	3	Susceptible	8	8	8	TAJT_12289	3	Susceptible	8	8	8		3	Susceptible	8	8	8	3	Susceptible	8	8	8
TAJT_05892	NLR_04_91	Aegilops bicornis	6065	NLR_04_91_04	1	2	3	Susceptible	8	8	8	TAJT_12290	3	Susceptible	8	8	8		2	Resistant	5	5	5	32	Susceptible	5	8	7
TAJT_05893	NLR_04_91	Aegilops bicornis	6065	NLR_04_91_04	1	1	3	Susceptible	8	8	8	TAJT_12291	3	Susceptible	8	8	8		3	Susceptible	8	8	8	3	Susceptible	8	8	8
TAJT_05959	NLR_06_02	Aegilops longissima	1059	NLR_06_02_01	3+	1	3	Susceptible	8	8	8	TAJT_12357	213	Resistant	2	5	4		3	Susceptible	8	8	8	3	Susceptible	8	8	8
TAJT_05960	NLR_06_02	Aegilops longissima	1059	NLR_06_02_02	3+	1	3	Susceptible	8	8	8	TAJT_12358	3	Susceptible	8	8	8		3	Susceptible	8	8	8	3	Susceptible	8	8	8
TAJT_05961	NLR_06_02	Aegilops longissima	1059	NLR_06_02_03	2	3	3	Susceptible	8	8	8	TAJT_12359	3	Susceptible	8	8	8		3	Susceptible	8	8	8	3	Susceptible	8	8	8
TAJT_05962	NLR_06_02	Aegilops longissima	1059	NLR_06_02_03	2	2	22+	Resistant	5	6	5.33333	TAJT_12360	3	Susceptible	8	8	8		3	Susceptible	8	8	8	3	Susceptible	8	8	8
TAJT_05963	NLR_06_02	Aegilops longissima	1059	NLR_06_02_03	2	1	22+ some IT=3	Resistant	5	6	5.33333	TAJT_12361	3	Susceptible	8	8	8		3	Susceptible	8	8	8	3	Susceptible	8	8	8
TAJT_05964	NLR_06_02	Aegilops longissima	1059	NLR_06_02_04	2	2	3	Susceptible	8	8	8	TAJT_12362	3	Susceptible	8	8	8		-	-	-	-	-	-	-	-	-	-
TAJT_05965	NLR_06_02	Aegilops longissima	1059	NLR_06_02_04	2	1	3	Susceptible	8	8	8	TAJT_12363	3	Susceptible	8	8	8		-	-	-	-	-	-	-	-	-	-
TAJT_05967	NLR_06_02	Aegilops longissima	1059	NLR_06_02_05	2	2	3	Susceptible	8	8	8	TAJT_12365	3	Susceptible	8	8	8		2	Resistant	5	5	5	3	Susceptible	8	8	8
TAJT_05968	NLR_06_02	Aegilops longissima	1059	NLR_06_02_05	2	1	3	Susceptible	8	8	8	TAJT_12366	3	Susceptible	8	8	8		3	Susceptible	8	8	8	3	Susceptible	8	8	8
TAJT_05969	NLR_06_02	Aegilops longissima	1059	NLR_06_02_06	2	2	3	Susceptible	8	8	8	TAJT_12367	3	Susceptible	8	8	8		-	-	-	-	-	-	-	-	-	-
TAJT_05970	NLR_06_02	Aegilops longissima	1059	NLR_06_02_06	2	1	3	Susceptible	8	8	8	TAJT_12368	3	Susceptible	8	8	8		-	-	-	-	-	-	-	-	-	-
TAJT_05971	NLR_06_02	Aegilops longissima	1059	NLR_06_02_07	2	2	3	Susceptible	8	8	8	TAJT_12369	3	Susceptible	8	8	8		-	-	-	-	-	-	-	-	-	-
TAJT_05972	NLR_06_02	Aegilops longissima	1059	NLR_06_02_07	2	1	23	Resistant	5	8	6	TAJT_12370	3	Susceptible	8	8	8		-	-	-	-	-	-	-	-	-	-
TAJT_05973	NLR_06_03	Aegilops longissima	1059	NLR_06_03_01	2	2	3	Susceptible	8	8	8	TAJT_12371	3	Susceptible	8	8	8		3	Susceptible	8	8	8	3	Susceptible	8	8	8
TAJT_05974	NLR_06_03	Aegilops longissima	1059	NLR_06_03_01	2	1	3	Susceptible	8	8	8	TAJT_12372	3	Susceptible	8	8	8		3	Susceptible	8	8	8	3	Susceptible	8	8	8
TAJT_05975	NLR_06_03	Aegilops longissima	1059	NLR_06_03_02	1	2	3	Susceptible	8	8	8	TAJT_12373	3	Susceptible	8	8	8		22+	Resistant	5	6	5.33333	3	Susceptible	8	8	8
TAJT_05976	NLR_06_03	Aegilops longissima	1059	NLR_06_03_02	1	1	23	Resistant	5	8	6	TAJT_12374	3	Susceptible	8	8	8		3	Susceptible	8	8	8	3	Susceptible	8	8	8
TAJT_05978	NLR_06_03	Aegilops longissima	1059	NLR_06_03_03	3+	1	3	Susceptible	8	8	8	-	-	-	-	-	-		3	Susceptible	8	8	8	3	Susceptible	8	8	8
TAJT_05980	NLR_06_03	Aegilops longissima	1059	NLR_06_03_04	3+	1	3	Susceptible	8	8	8	TAJT_12378	3	Susceptible	8	8	8		3	Susceptible	8	8	8	3	Susceptible	8	8	8
TAJT_06024	NLR_06_10	Aegilops bicornis	6150	NLR_06_10_01	1	3	3	Susceptible	8	8	8	TAJT_12422	3	Susceptible	8	8	8		3	Susceptible	8	8	8	32	Susceptible	5	8	7
TAJT_06025	NLR_06_10	Aegilops bicornis	6150	NLR_06_10_01	1	2	3	Susceptible	8	8	8	TAJT_12423	3	Susceptible	8	8	8		3	Susceptible	8	8	8	32	Susceptible	5	8	7
TAJT_06027	NLR_06_10	Aegilops bicornis	6150	NLR_06_10_02	1	2	3	Susceptible	8	8	8	TAJT_12425	3	Susceptible	8	8	8		3	Susceptible	8	8	8	3	Susceptible	8	8	8
TAJT_06028	NLR_06_10	Aegilops bicornis	6150	NLR_06_10_02	1	1	3	Susceptible	8	8	8	TAJT_12426	3	Susceptible	8	8	8		3	Susceptible	8	8	8	3	Susceptible	8	8	8
TAJT_06031	NLR_06_10	Aegilops bicornis	6150	NLR_06_10_04	3+	1	3	Susceptible	8	8	8	TAJT_12429	2pl=1/1pl=3	Segregating	2	2	2		2	Resistant	5	5	5	0;11-	Resistant	0	2	0.666667
TAJT_06033	NLR_06_10	Aegilops bicornis	6150	NLR_06_10_06	2	2	3	Susceptible	8	8	8	TAJT_12431	22+	Resistant	5	6	5.33333		3	Susceptible	8	8	8	32	Susceptible	5	8	7
TAJT_06034	NLR_06_10	Aegilops bicornis	6150	NLR_06_10_06	2	1	3	Susceptible	8	8	8	TAJT_12432	22+	Resistant	5	6	5.33333		22+	Resistant	5	6	5.33333	3	Susceptible	8	8	8
TAJT_06228	NLR_06_36	Aegilops searsii	6223	NLR_06_36_01	1	1	3	Susceptible	8	8	8	TAJT_12626	3	Susceptible	8	8	8		3	Susceptible	8	8	8	32	Susceptible	5	8	7
TAJT_06231	NLR_06_36	Aegilops searsii	6223	NLR_06_36_03	3+	1	1	Resistant	2	2	2	TAJT_12629	1	Resistant	2	2	2		11+	Resistant	2	3	2.33333	11-	Resistant	1	2	1.33333
TAJT_06347	NLR_06_52	Aegilops searsii	6229	NLR_06_52_01	1	3	1	Resistant	2	2	2	TAJT_12745	11+	Resistant	2	3	2.33333		11+	Resistant	2	3	2.33333	2	Resistant	5	5	5
TAJT_06349	NLR_06_52	Aegilops searsii	6229	NLR_06_52_01	1	1	11+	Resistant	2	3	2.33333	TAJT_17523	2	Resistant	5	5	5		1pl=3/2pl=11+	Segregating	2	3	2.33333	3	Susceptible	8	8	8
TAJT_06350	NLR_06_52	Aegilops searsii	6229	NLR_06_52_02	3+	3	1	Resistant	2	2	2	TAJT_12748	1	Resistant	2	2	2		-	-	-	-	-	-	-	-	-	-
TAJT_06351	NLR_06_52	Aegilops searsii	6229	NLR_06_52_02	3+	2	1	Resistant	2	2	2	TAJT_12749	3	Susceptible	8	8	8		-	-	-	-	-	-	-	-	-	-
TAJT_06352	NLR_06_52	Aegilops searsii	6229	NLR_06_52_02	3+	1	1	Resistant	2	2	2	TAJT_12750	21	Resistant	2	5	4		-	-	-	-	-	-	-	-	-	-
TAJT_06353	NLR_06_52	Aegilops searsii	6229	NLR_06_52_03	2	2	11+	Resistant	2	3	2.33333	TAJT_12751	1	Resistant	2	2	2		-	-	-	-	-	-	-	-	-	-
TAJT_06354	NLR_06_52	Aegilops searsii	6229	NLR_06_52_03	2	1	3	Susceptible	8	8	8	TAJT_12752	2	Resistant	5	5	5		-	-	-	-	-	-	-	-	-	-
TAJT_06355	NLR_06_52	Aegilops searsii	6229	NLR_06_52_04	2	3	11-	Resistant	1	2	1.7	TAJT_12753	2	Resistant	5	5	5		1	Resistant	2	2	2	11+	Resistant	2	3	2.33333
TAJT_06360	NLR_06_52	Aegilops searsii	6229	NLR_06_52_05	3+	1	1pl=1/2pl=3	Segregating	2	2	2	TAJT_12758	11+	Resistant	2	3	2.33333		1	Resistant	2	2	2	0;11-	Resistant	0	2	0.666667
TAJT_06361	NLR_06_52	Aegilops searsii	6229	NLR_06_52_06	1	2	1pl=1/1pl=2/1pl=3	Segregating	2	5	3	TAJT_12759	2	Resistant	5	5	5		1	Resistant	2	2	2	3	Susceptible	8	8	8
TAJT_06362	NLR_06_52	Aegilops searsii	6229	NLR_06_52_06	1	1	1pl=11+/ 2pl=3	Segregating	2	3	2.33333	TAJT_12760	3	Susceptible	8	8	8		3pl=3/1pl=11+	Segregating	2	3	2.33333	3	Susceptible	8	8	8
TAJT_06363	NLR_06_52	Aegilops searsii	6229	NLR_06_52_07	1	2	12	Resistant	2	5	3	TAJT_12761	1	Resistant	2	2	2		-	-	-	-	-	-	-	-	-	-
TAJT_06364	NLR_06_52	Aegilops searsii	6229	NLR_06_52_07	1	1	213	Resistant	2	5	4	TAJT_12762	2	Resistant	5	5	5		-	-	-	-	-	-	-	-	-	-
TAJT_07993	NLR_05_75	Aegilops bicornis	6065	NLR_05_75_01	1	1	213	Resistant	2	5	4	TAJT_18718	3	Susceptible	8	8	8		0	Resistant	0	0	0	4	Susceptible*	9	9	9
TAJT_07994	NLR_05_75	Aegilops bicornis	6065	NLR_05_75_02	2	2	321	Susceptible	5	8	7	TAJT_18719	3	Susceptible	8	8	8		33+	Susceptible	8	9	8.33333	-	-	-	-	-
TAJT_07995	NLR_05_75	Aegilops bicornis	6065	NLR_05_75_02	2	1	3	Susceptible	8	8	8	TAJT_18720	3	Susceptible	8	8	8		33+	Susceptible	8	9	8.33333	-	-	-	-	-
TAJT_07996	NLR_05_75	Aegilops bicornis	6065	NLR_05_75_03	2	2	231	Resistant	2	8	6	TAJT_18721	3	Susceptible	8	8	8		33+	Susceptible	8	9	8.33333	-	-	-	-	-
TAJT_07997	NLR_05_75	Aegilops bicornis	6065	NLR_05_75_03	2	1	2pl=3/1pl=12-	Segregating	2	4	2.7	TAJT_18722	3	Susceptible	8	8	8		33+	Susceptible	8	9	8.33333	-	-	-	-	-
TAJT_07999	NLR_05_75	Aegilops bicornis	6065	NLR_05_75_04	3+	1	3	Susceptible	8	8	8	TAJT_18724	2	Resistant	5	5	5		-	-	-	-	-	-	-	-	-	-
TAJT_08000	NLR_05_75	Aegilops bicornis	6065	NLR_05_75_05	3+	3	321	Susceptible	5	8	7	TAJT_18725	3	Susceptible	8	8	8		-	-	-	-	-	-	-	-	-	-
TAJT_08001	NLR_05_75	Aegilops bicornis	6065	NLR_05_75_05	3+	2	3	Susceptible	8	8	8	TAJT_18726	23	Resistant	5	8	6		-	-	-	-	-	-	-	-	-	-
TAJT_08002	NLR_05_75	Aegilops bicornis	6065	NLR_05_75_05	3+	1	2pl=2/1pl=3	Segregating	5	5	5	TAJT_18727	3	Susceptible	8	8	8		-	-	-	-	-	-	-	-	-	-
TAJT_08003	NLR_05_75	Aegilops bicornis	6065	NLR_05_75_06	1	3	3	Susceptible	8	8	8	TAJT_18728	3	Susceptible	8	8	8		33+	Susceptible	8	9	8.33333	-	-	-	-	-
TAJT_08004	NLR_05_75	Aegilops bicornis	6065	NLR_05_75_06	1	2	3	Susceptible	8	8	8	TAJT_18729	3	Susceptible	8	8	8		33+	Susceptible	8	9	8.33333	-	-	-	-	-
TAJT_08005	NLR_05_75	Aegilops bicornis	6065	NLR_05_75_06	1	1	1pl=2/2pl=3	Segregating	5	5	5	TAJT_18730	3	Susceptible	8	8	8		33+	Susceptible	8	9	8.33333	-	-	-	-	-
TAJT_08007	NLR_05_75	Aegilops bicornis	6065	NLR_05_75_07	3+	1	3	Susceptible	8	8	8	TAJT_18732	3	Susceptible	8	8	8		-	-	-	-	-	-	-	-	-	-
TAJT_08185	NLR_05_92	Aegilops bicornis	6150	NLR_05_92_01	1	1	231	Resistant	2	8	6	TAJT_18910	3	Susceptible	8	8	8		33+	Susceptible	8	9	8.33333	-	-	-	-	-
TAJT_08186	NLR_05_92	Aegilops bicornis	6150	NLR_05_92_03	3+	3	22+	Resistant	2	6	5.3	TAJT_18911	3	Susceptible	8	8	8		33+	Susceptible	8	9	8.33333	-	-	-	-	-
TAJT_08187	NLR_05_92	Aegilops bicornis	6150	NLR_05_92_03	3+	2	213	Resistant	2	5	4	TAJT_18912	3	Susceptible	8	8	8		33+	Susceptible	8	9	8.33333	-	-	-	-	-
TAJT_08188	NLR_05_92	Aegilops bicornis	6150	NLR_05_92_03	3+	1	3	Susceptible	8	8	8	TAJT_18913	3	Susceptible	8	8	8		33+	Susceptible	8	9	8.33333	-	-	-	-	-
TAJT_08189	NLR_05_92	Aegilops bicornis	6150	NLR_05_92_05	1	1	3	Susceptible	8	8	8	-	-	-	-	-	-		33+	Susceptible	8	9	8.33333	-	-	-	-	-
TAJT_08190	NLR_05_92	Aegilops bicornis	6150	NLR_05_92_06	1	3	3	Susceptible	8	8	8	TAJT_18915	3	Susceptible	8	8	8		33+	Susceptible	8	9	8.33333	-	-	-	-	-
TAJT_08192	NLR_05_92	Aegilops bicornis	6150	NLR_05_92_06	1	1	3	Susceptible	8	8	8	TAJT_18917	3	Susceptible	8	8	8		33+	Susceptible	8	9	8.33333	-	-	-	-	-
TAJT_09331	NLR_08_16	Aegilops sharonensis	2020	NLR_08_16_02	1	1	3	Susceptible	8	8	8	TAJT_20171	3	Susceptible	8	8	8		33+	Susceptible	8	9	8.33333	-	-	-	-	-
TAJT_10097	NLR_08_79	Avena abyssinica	PI158202	NLR_08_79_01	3+	1	2pl=3/1pl=some 3N	Segregating	8	8	8	-	-	-	-	-	-		1pl=32/2pl=0;21	Segregating	0	5	1.7	2pl=11+c/2pl=3	Segregating*	2	3	2.33333
TAJT_10101	NLR_08_79	Avena abyssinica	PI158202	NLR_08_79_03	3+	1	2pl=3/1pl=some 3N	Segregating	8	8	8	TAJT_20941	3	Susceptible	8	8	8		33+	Susceptible	8	9	8.33333	-	-	-	-	-
TAJT_10102	NLR_08_79	Avena abyssinica	PI158202	NLR_08_79_05	3+	1	1pl=23/2pl=3	Segregating	5	5	6	-	-	-	-	-	-		33+	Susceptible	8	9	8.33333	-	-	-	-	-
TAJT_10105	NLR_08_79	Avena abyssinica	PI158202	NLR_08_79_07	3+	1	3	Susceptible	8	8	8	-	-	-	-	-	-		33+	Susceptible	8	9	8.33333	-	-	-	-	-
TAJT_10661	NLR_09_55	Briza media	PI3212443	NLR_09_55_01	3+	1	11-	Resistant	1	2	1.7	-	-	-	-	-	-		11+	Resistant	2	3	2.33333	11+	Resistant*	2	3	2.33333
TAJT_10662	NLR_09_55	Briza media	PI3212443	NLR_09_55_02	3+	1	11+	Resistant	2	3	2.33333	TAJT_21502	2	Resistant	5	5	5		33+	Susceptible	8	9	8.33333	-	-	-	-	-
TAJT_10664	NLR_09_55	Briza media	PI3212443	NLR_09_55_03	3+	1	21	Resistant	2	5	4	TAJT_21504	22+	Resistant	5	6	5.33333		33+	Susceptible	8	9	8.33333	-	-	-	-	-
TAJT_10665	NLR_09_55	Briza media	PI3212443	NLR_09_55_04	2	2	22+	Resistant	5	6	5.3	TAJT_21505	22+	Resistant	5	6	5.33333		33+	Susceptible	8	9	8.33333	-	-	-	-	-
TAJT_10666	NLR_09_55	Briza media	PI3212443	NLR_09_55_04	2	1	22+	Resistant	5	6	5.3	TAJT_21506	22+3	Resistant	5	6	5.3		33+	Susceptible	8	9	8.33333	-	-	-	-	-
TAJT_10667	NLR_09_55	Briza media	PI3212443	NLR_09_55_05	1	2	11+ some 2	Resistant	2	3	2.33333	TAJT_21507	3	Susceptible	8	8	8		33+	Susceptible	8	9	8.33333	-	-	-	-	-
TAJT_10668	NLR_09_55	Briza media	PI3212443	NLR_09_55_05	1	1	22+	Resistant	2	2	2	TAJT_21508	2	Resistant	5	5	5		33+	Susceptible	8	9	8.33333	-	-	-	-	-
TAJT_10670	NLR_09_55	Briza media	PI3212443	NLR_09_55_06	1	1	22+	Resistant	5	6	5.3	TAJT_21510	3	Susceptible	8	8	8		-	-	-	-	-	-	-	-	-	-
TAJT_10671	NLR_09_55	Briza media	PI3212443	NLR_09_55_07	2	1	3	Susceptible	8	8	8	TAJT_21511	3	Susceptible	8	8	8		33+	Susceptible	8	9	8.33333	-	-	-	-	-
TAJT_15620	NLR_Sr33	Aegilops tauschii	RL5288	NLR_Sr33_02	3+	2	1pl=3/1pl=12	Segregating	2	5	3	TAJT_25406	3	Susceptible	8	8	8		33+	Susceptible	8	9	8.33333	3	Susceptible*	8	8	8
TAJT_15621	NLR_Sr33	Aegilops tauschii	RL5288	NLR_Sr33_02	3+	1	213	Resistant	2	5	4	-	-	-	-	-	-		33+	Susceptible	8	9	8.33333	4	Susceptible*	9	9	9
TAJT_15623	NLR_Sr33	Aegilops tauschii	RL5288	NLR_Sr33_03	3+	1	231	Resistant	2	8	6	TAJT_25409	3	Susceptible	8	8	8		33+	Susceptible	8	9	8.33333	4	Susceptible*	9	9	9
TAJT_15624	NLR_Sr33	Aegilops tauschii	RL5288	NLR_Sr33_04	3+	2	3	Susceptible	8	8	8	TAJT_25410	3	Susceptible	8	8	8		33+	Susceptible	8	9	8.33333	3	Susceptible*	8	8	8
TAJT_15627	NLR_Sr33	Aegilops tauschii	RL5288	NLR_Sr33_05	2	1	23	Resistant	5	8	6	TAJT_25413	3	Susceptible	8	8	8		-	-	-	-	-	-	-	-	-	-
TAJT_15628	NLR_Sr33	Aegilops tauschii	RL5288	NLR_Sr33_06	3+	1	213	Resistant	2	5	4	TAJT_25414	3	Susceptible	8	8	8		33+	Susceptible	8	9	8.33333	3	Susceptible*	8	8	8
TAJT_15629	NLR_Sr50	Secale cereale	Imperial	NLR_Sr50_01	3+	1	11-	Resistant	1	2	1.7	TAJT_25415	0;1-	Resistant	0	1	0.333333		0;1-	Resistant	0	1	0.3	11-	Resistant*	2	1	1.7
TAJT_15631	NLR_Sr50	Secale cereale	Imperial	NLR_Sr50_02	3+	1	11-	Resistant	1	2	1.7	TAJT_25417	4	Susceptible	9	9	9		0;1-	Resistant	0	1	0.3	11-0;c	Resistant*	0	2	0.666667
TAJT_15632	NLR_Sr50	Secale cereale	Imperial	NLR_Sr50_05	3+	2	0;1-	Resistant	0	1	0.333333	-	-	-	-	-	-		0;1-	Resistant	0	1	0.3	0;1-c	Resistant*	0	1	0.333333
TAJT_15634	NLR_Sr50	Secale cereale	Imperial	NLR_Sr50_07	2	1	3	Susceptible	8	8	8	TAJT_25420	3	Susceptible	8	8	8		0;1-	Resistant	0	1	0.3	3pl=1/1pl=3	Segregating*	2	2	2
TAJT_15661	NLR_Sr35	Triticum monococcum	PI428170	NLR_Sr35_01	2	1	2pl=32/1pl=3	Segregating	5	8	7	TAJT_25447	3	Susceptible	8	8	8		-	-	-	-	-	-	-	-	-	-
TAJT_15662	NLR_Sr35	Triticum monococcum	PI428170	NLR_Sr35_02	2	1	3	Susceptible	8	8	8	-	-	-	-	-	-		33+	Susceptible	8	9	8.33333	1pl=3/1pl=0,1-	Segregating*	0	1	0.333333
TAJT_15666	NLR_Sr35	Triticum monococcum	PI428170	NLR_Sr35_05	3+	1	321	Susceptible	5	8	7	TAJT_25452	4	Susceptible	9	9	9		33+	Susceptible	8	9	8.33333	0;	Resistant*	0	0	0
TAJT_15667	NLR_Sr35	Triticum monococcum	PI428170	NLR_Sr35_06	1	1	3	Susceptible	8	8	8	TAJT_25453	3	Susceptible	8	8	8		-	-	-	-	-	-	-	-	-	-
Fielder WT	Fielder WT	Triticum aestivum	Fielder	Fielder WT	-	-	4	Susceptible	9	9	9	-	-	-	-	-	-		-	-	-	-	-	-	-	-	-	-
McNair 701	McNair 701	Triticum aestivum	McNair 701	McNair 701	-	-	4	Susceptible	9	9	9	-	-	-	-	-	-		-	-	-	-	-	-	-	-	-	-
1Accession number of transgenic line.
2NLR gene designation.
3NLR species of origin.
4NLR accession of the species of origin.
5The independent T1 family of each transgenic line.
6The copy number of the transgene.
7Score of DsRed2 fluorescence.
8Infection types (ITs) were scored on a 0 to 4 scale according to the methods of Stakman et al. (1962) where "n" denotes small necrotic flecks, "N" large necrotic flecks, "c" small chlorotic flecks, and "C" large chlorotic flecks. Individual ITs are listed in order of their prevalence on the leaves. ITs separated by a "/" indicate segregation of reaction types across plants and the number of plan…
9Plants exhibiting ITs ranging from 0 to 23- were classified as resistant and those ranging from 3-2 to 4 as susceptible.
10The first and second ITs observed (based on the two most prevalent ones only) were converted to a linear scale as given by Zhang et al. (2014). For example if an infection type of "22+" was recorded, the linear transformations would be 5 and 6 with a weighted average of 5.3. If a "213" infection type score was recorded, only the
first two would be transformed on the linear scale: i.e. 2 and 5 with a weighted average of 4.0. For segregating accessions, plants with the lowest ITs were used assuming that the susceptible plants were null segregants.
11Weighted average of linearized IT scores as given by Zhang et al. (2014)
-Indicates line was not tested
