# Supplementary material for: Discovery of functional NLRs using expression level, high-throughput transformation and large-scale phenotyping
Source: Nat Plants. 2025 Sep 23;11(10):2100–14. doi: 10.1038/s41477-025-02110-w (PMC12537499; doi:10.1038/s41477-025-02110-w)
Supplement: Supplementary file 11 — Details of the NLRs identified from donor species and transformed as part of the NLRseek collection. [file 41477_2025_2110_MOESM11_ESM.xlsx]

## Sheet: Sheet1
		NB-LRR encoding genes
Species	Accession	Complete	5' Partial	3' Partial	Internal	Total	Total (non-redundant)	Transcript Groups	Selected NB-LRRs	Transformed
Achnatherum hymenoides	PI547148	164	97	47	34	342	234	83	62	7
Achnatherum hymenoides	PI578773	137	105	37	75	354	260	104	49	4
Achnatherum hymenoides	W635401	100	95	52	60	307	221	103	43	9
Aegilops bicornis	2319	148	74	51	50	323	231	107	44	14
Aegilops bicornis	2327	117	103	31	26	277	190	94	50	20
Aegilops bicornis	5999	216	100	23	29	368	239	101	76	10
Aegilops bicornis	6065	177	83	49	49	358	224	108	62	20
Aegilops bicornis	6150	230	98	72	50	450	271	102	68	20
Aegilops bicornis	6366	198	119	17	41	375	232	101	66	11
Aegilops longissima	1059	191	145	46	41	423	248	112	68	20
Aegilops longissima	1255	154	162	53	97	466	353	128	63	18
Aegilops longissima	1285	97	88	46	77	308	237	97	37	6
Aegilops longissima	1509	198	120	66	50	434	280	111	71	17
Aegilops longissima	8735	189	152	64	78	483	320	124	74	16
Aegilops searsii	6223	231	91	49	39	410	254	102	61	20
Aegilops searsii	6229	203	98	42	35	378	237	96	61	17
Aegilops searsii	9552	164	103	53	64	384	272	106	53	15
Aegilops sharonensis	409	157	109	82	50	398	273	96	55	8
Aegilops sharonensis	546	305	130	35	37	507	289	111	104	33
Aegilops sharonensis	548	188	76	44	30	338	208	91	55	12
Aegilops sharonensis	575	276	145	28	41	490	304	107	85	19
Aegilops sharonensis	603	160	154	61	46	421	272	121	65	14
Aegilops sharonensis	1192	126	61	49	58	294	214	93	38	8
Aegilops sharonensis	1644	213	140	51	58	462	298	112	76	14
Aegilops sharonensis	1998	207	88	57	56	408	247	95	55	18
Aegilops sharonensis	2020	142	105	37	42	326	215	94	51	14
Aegilops sharonensis	2172	132	89	51	56	328	226	104	47	8
Aegilops sharonensis	2205	105	92	38	67	302	223	99	53	10
Aegilops sharonensis	2229	206	96	53	37	392	256	111	64	13
Aegilops sharonensis	2233	111	68	34	69	282	223	97	42	9
Aegilops sharonensis	6793	314	173	58	49	594	386	129	103	13
Aegilops sharonensis	7894	214	150	65	55	484	315	118	70	12
Aegilops sharonensis	7915	154	111	48	46	359	244	106	53	12
Agropyron cristatum	PI277352	96	156	60	190	502	400	164	53	19
Agropyron cristatum	PI383532	64	83	35	152	334	297	138	38	12
Avena abyssinica	CI9026	245	106	62	32	445	273	108	72	22
Avena abyssinica	PI158202	213	102	69	51	435	277	113	73	18
Avena abyssinica	PI234842	153	135	59	64	411	277	110	71	11
Brachypodium distachyon	ABR6	181	38	14	21	254	159	96	48	12
Brachypodium distachyon	Bd21	135	65	24	22	246	157	106	44	13
Briza media	PI206414	258	74	39	40	411	245	120	75	26
Briza media	PI311019	219	105	56	64	444	287	133	67	16
Briza media	PI3212443	275	55	65	43	438	265	112	68	12
Cynosurus cristatus	PI251810	123	125	77	135	460	386	148	49	12
Cynosurus cristatus	PI595080	202	134	60	72	468	316	136	70	15
Cynosurus cristatus	PI642806	125	100	65	99	389	302	125	48	12
Echinaria capitata	PI657658	84	74	29	18	205	143	68	37	9
Holcus lanatus	PI325350	128	107	81	112	428	336	144	56	20
Holcus lanatus	PI462334	164	144	77	151	536	419	155	67	14
Holcus lanatus	PI659841	149	119	72	135	475	376	152	55	12
Hordeum vulgare	Baronesse	180	64	25	18	287	205	124	60	1
Hordeum vulgare	CI16153	164	46	14	18	242	156	108	49	1
Hordeum vulgare	Golden Promise	120	53	13	15	201	144	90	40	18
Koeleria macrantha	PI206274	89	133	87	179	488	430	166	56	18
Koeleria macrantha	PI440454	110	119	73	186	488	415	169	57	22
Koeleria macrantha	W617985	105	92	79	138	414	346	160	55	23
Lolium perenne	PI237184	128	106	49	67	350	262	118	59	18
Lolium perenne	PI531229	154	96	67	68	385	283	134	49	20
Lolium perenne	PI598911	123	109	54	124	410	332	152	52	12
Melica ciliata	PI384908	279	93	64	34	470	234	116	81	29
Melica ciliata	PI639819	280	95	53	42	470	230	106	72	21
Phalaris coerulescens	PI236527	135	72	34	60	301	226	107	39	5
Phalaris coerulescens	PI240177	135	64	59	68	326	247	109	46	2
Phalaris coerulescens	PI240195	141	56	44	40	281	198	109	43	4
Poa trivialis	PI254908	93	84	43	94	314	242	121	33	16
Poa trivialis	PI537439	133	146	74	176	529	445	166	65	29
Poa trivialis	W628122	115	108	67	128	418	345	147	55	20
Hordeum vulgare	Heils Franken	183	56	8	20	267	151	95	53	14
