# Supplementary material for: Discovery of functional NLRs using expression level, high-throughput transformation and large-scale phenotyping
Source: Nat Plants. 2025 Sep 23;11(10):2100–14. doi: 10.1038/s41477-025-02110-w (PMC12537499; doi:10.1038/s41477-025-02110-w)
Supplement: Supplementary file 13 — Sequences of the synthesized Rpi-amr1 isoforms. [file 41477_2025_2110_MOESM13_ESM.fasta]

>Sa_SP2273_Rpiamr1e_i1
ATGGCTTATGCTGCTCTTTCTTCACTTATGTATACATTGCAACAACTCTTGAACCCTAATCAATCTTTGCTTTGTCGAAG
CTCTACACAACAACATCTTCAATCTATCTATCAAAATATTTCTGCTATGCAGCTTTTCCTTGACGATACTACGACAAAGG
ATATTGAAACTCTTAAGGTTATAGAAAAGAGGATCAGAGATGTAGTATACAAAGCAGAAGATAAAGTTGATTCAAGTCTA
AGAAACATCATACTAGCTGATTGCACAGAGAATACAGAAGGGGCTTGTAAATTCTTTGAGGAAGAATTGCTAAAAGTGGA
AAAAGATGTTGATTCTCTCAGCAAAGAGGTGATGCAGATCAATGTTAACAAGCATGGAAGCAGATCTGCAGAACTAACAA
CAATTCCTCCCTCTCCAGAAAAAAGTACAAATGAGGAACATACTATTGTTGGGATGGAGGATGAGTACAACACCATACTT
GATCGCCTCACTGCCCAAACAGACGAGTTGACTGTCATACCAATTTTTGGTATGGGCGGTATAGGTAAGACAACTCTTGC
CAGAAAGGTTTATGATGATTCATCTATTCGTTCTCGATTTGATAGACATGTATGGGTCACTACCTCTGAAGAATTCAATG
AGAGACGAATGCTTCTCGAAGTTGTTTCTTCAATTACTACTGGAAGCAATCAAGAAAAGAGCGATGATCAACTAATGGAG
ATTGTGTATAGAGGTCTTAAGGGTAGGAGATTTCTAATTGTCATAGATGATATTTGGAGTACTGAGGCTTGGGACCAAAT
GCAAAGAATATTTCCAAATGATGACAATAAAAGCCGAATTCTACTAACTACACGGCTCAAGTATGTTGCTGATTATGTCA
GCAGTCCTGATTTTCCACCTCATAGTAAGTCTTTTCTAAGTCTTGATGATAGTTGGAATCTATTCACCGAAAAAGTATTC
AACAAAGATACCTGTCCTCCTCACCTAGAAGAAACAGGGAAGCATATTGTACAACAATGTCGAGGATTACCTCTCTCGGT
TGTTGTAGTTGCTGGACTTGTTGGAAAAATGGACCCAACGCATGACAATTGGGAGAACGTTGAGGAAAATCTGAACTCAT
TCATTGGTACTGTATCCGAACGGTGCCAATCAATTCTTTCTTTAAGCTACAATTACTTGCCCCAATATTTGAGGGCTTGT
TTTCTCTATGTTGGATGTTTTCCTGAAGATAAAGAGATTGATGTTTCCAATTTGATTAGGCTATGGATTGCTGAGCAATT
CGTAAAGGCGAGAAGCAATAAAAGGTTAGAAGTGGTAGCAGAGGAGTATCTAGAAGAGTTAATTGATAGAAGCCTAATTT
TGAGTGGTAGACAAAGGGCTAATGGAAGGATGAAAACTTGCAAAATTCATGATCTTCTTCGCCAACTATGCCTAAGTGAA
GCTCATACTGAAAATATTAGTCATATCATGAATAGAAATGTCCCCGTGTCCTCAGAAGCCATAGATGATCAACGGCGAGT
GATTGTTCCATTGGAACTTGAAGAGGAACCAGTTTATCCTACAAGGAATAGCAGTGGTATTACAAGTACAACCCGCACCT
TTATTTCAATGGAAATATGCCTAAGAGAAGCTCAGACCGAAGCCATATATGATCAACGGCGAGTGATCCTTCTGTCTAAA
CGACATAGGATTGATACAATCCGCACCATTATTCCATTCAAAGATACTTTTCCGAAAGAGATTTGTTCCATTGTTTCACA
GTTGAAGTTGCTTAAGGTGTTGGATGTATTATCAGTCTGGTACGATGTCTCTTGTATAATACCTCAGCTTGTACATTTGA
GATATGTTGGTGCAGTAATTTTGAAAGCTCTTTCACTACCCAAATTGAGAAATCTACAGACCATAATTCTTACAAGTGTT
GAAACCACAGAGTTGAAGCACTCACTAGATATCTGGAGAATGTCAGAGATAAGACATTTGGATATTGTACCGCCACTATA
TATATCAAATCCTCTTGAAGCAGAACAACCTTTGTTTCTCAATAACTTGCAAACACTTACTCTCAATAACTCTCCTTTTG
TTGCGAAAATCATAAGAAGAACTCCCAATCTAAAAAAGCTAAAGATTTTAGATAAATCTAAGCATCCTGACTGGCCTGAT
ATTCTTGATTCTCTCAATCTTCTAGAGGAGCTGGAGACACTACAAATATCAACAGAAGAAAACATTGACCCGATGATTTT
CTCTGGGGATATTTTCCCTCGTAATCTCAAGCAACTGAAATTATCATATACTTGTATACCATGGGAAGATATGAAATTGC
TGGCTAATTTACCCAATCTTGAGGTGTTCAAGGGTCATTATGCATTCAATGGAACAGATTGGAAACTAGATGAAGATGTT
GTGTTTTGCAAATTAAAATCTCTACGACTGTATGAGCGTGGAGATTTGCAAAGGTGGGAAGCTGCTGGTAGTGATAATTT
TCCAATGCTTGAGCAACTATTATTGTATGGGTTCAAAAAACTGGAAGAGATTCCGGAGAGTATTGGAGAAATAATGACAC
TAAAATTTATCAAAACAGAATTTTGCGGCTCTGGTGTAAAGACAAGTGCAAAGAAAATTCAAGAAGAGCAAGAAAGCCTG
GGAAATTATGAGCTTCAAGTTCAAATTACTCCTAAGTTAAGATTTTTGATCGAAAATTTAGACGAAATAAGCATGTTGCC
CCCGAATGAAGTAGCCGAAAAAATCAAAGTTAAAATTTTTGATCAAAAACTAAAAGAGATTCCGGAGAGCACTGGACAAA
TAATGACACGAAAAATCATCAAAACAGAATTTTGCGGCTCTGGTGTAGAGACTAGTGCAAAGAAGATTCAAGAAGAGCAA
GAAAGCTTGGGAAATTGTGAGCTTCATCAAGTTCAAATTACTCCTAAGAAGCGTTTGCTGAGGAAGCAGGACGGCACTGT
GTAA
>Sa_SP2273_Rpiamr1e_i3
ATGGCTTATGCTGCTCTTTCTTCACTTATCTATACATTGCAACAACTCTTCAAACCTAATCAATCTTTCGTTTGTCAAAG
CTGCTGTACGCAACAACATGTTCAATCTCTCTGTCAAAATCTTTCTGCTCTGCAACTTTTCCTTGACGATACTACAACAA
AGGATATTGAAACTCTTAAGGTTATAGAAAAGAGGATCAGAGATGTAGTATACAAAGCAGAAGATAAAGTTGATTCAAGC
CTAAGAAGCATCATTCTAGCTGATTGCACAGAGAATAAAGAAGGGGCTTGTAAATTCTTTGAGGAAGAATTGCTAAAAGT
GGAAAAAGATGTTGATTCTCTCAGCAAAGAGGTGATGCAGATCAATGTTAACAAGCATGGAAGCAGATCTGCAGAACTAA
CAACAATTCCTCCCTCTCCAGAAAAAAGTACAAATGAGGAACATACTATTGTTGGGATGGAGGATGAGTACAACACCATA
CTTGATCGCCTCACTGCCCAAACAGACGAGTTGACTGTCATACCAATTTTTGGTATGGGCGGTATAGGTAAGACAACTCT
TGCCAGAAAGGTTTATGATGATTCATCTATTCGTTCTCGATTTGATAGACATGTATGGGTCACTACCTCTGAAGAATTCA
ATGAGAGACGAATGCTTCTCGAAGTTGTTTCTTCAATTACTACTGGAAGCAATCAAGAAAAGAGCGATGATCAACTAATG
GAGATTGTGTATAGAGGTCTTAAGGGTAGGAGATTTCTAATTGTCATAGATGATATTTGGAGTACTGAGGCTTGGGACCA
AATGCAAAGAATATTTCCAAATGATGACAATAAAAGCCGAATTCTACTAACTACACGGCTCAAGTATGTTGCTGATTATG
TCAGCAGTCCTGATTTTCCACCTCATAGTAAGTCTTTTCTAAGTCTTGATGATAGTTGGAATCTATTCACCGAAAAAGTA
TTCAACAAAGATACCTGTCCTCCTCACCTAGAAGAAACAGGGAAGCATATTGTACAACAATGTCGAGGATTACCTCTCTC
GGTTGTTGTAGTTGCTGGACTTGTTGGAAAAATGGACCCAACGCATGACAATTGGGAGAACGTTGAGGAAAATCTGAACT
CATTCATTGGTACTGTATCCGAACGGTGCCAATCAATTCTTTCTTTAAGCTACAATTACTTGCCCCAATATTTGAGGGCT
TGTTTTCTCTATGTTGGATGTTTTCCTGAAGATAAAGAGATTGATGTTTCCAATTTGATTAGGCTATGGATTGCTGAGCA
ATTCGTAAAGGCGAGAAGCAATAAAAGGTTAGAAGTGGTAGCAGAGGAGTATCTAGAAGAGTTAATTGATAGAAGCCTAA
TTTTGAGTGGTAGACAAAGGGCTAATGGAAGGATGAAAACTTGCAAAATTCATGATCTTCTTCGCCAACTATGCCTAAGT
GAAGCTCATACTGAAAATATTAGTCATATCATGAATAGAAATGTCCCCGTGTCCTCAGAAGCCATAGATGATCAACGGCG
AGTGATTGTTCCATTGGAACTTGAAGAGGAACCAGTTTATCCTACAAGGAATAGCAGTGGTATTACAAGTACAACCCGCA
CCTTTATTTCAATGGAAATATGCCTAAGAGAAGCTCAGACCGAAGCCATATATGATCAACGGCGAGTGATCCTTCTGTCT
AAACGACATAGGATTGATACAATCCGCACCATTATTCCATTCAAAGATACTTTTCCGAAAGAGATTTGTTCCATTGTTTC
ACAGTTGAAGTTGCTTAAGGTGTTGGATGTATTATCAGTCTGGTACGATGTCTCTTGTATAATACCTCAGCTTGTACATT
TGAGATATGTTGGTGCAGTAATTTTGAAAGCTCTTTCACTACCCAAATTGAGAAATCTACAGACCATAATTCTTACAAGT
GTTGAAACCACAGAGTTGAAGCACTCACTAGATATCTGGAGAATGTCAGAGATAAGACATTTGGATATTGTACCGCCACT
ATATATATCAAATCCTCTTGAAGCAGAACAACCTTTGTTTCTCAATAACTTGCAAACACTTACTCTCAATAACTCTCCTT
TTGTTGCGAAAATCATAAGAAGAACTCCCAATCTAAAAAAGCTAAAGATTTTAGATAAATCTAAGCATCCTGACTGGCCT
GATATTCTTGATTCTCTCAATCTTCTAGAGGAGCTGGAGACACTACAAATATCAACAGAAGAAAACATTGACCCGATGAT
TTTCTCTGGGGATATTTTCCCTCGTAATCTCAAGCAACTGAAATTATCATATACTTGTATACCATGGGAAGATATGAAAT
TGCTGGCTAATTTACCCAATCTTGAGGTGTTCAAGGGTCATTATGCATTCAATGGAACAGATTGGAAACTAGATGAAGAT
GTTGTGTTTTGCAAATTAAAATCTCTACGACTGTATGAGCGTGGAGATTTGCAAAGGTGGGAAGCTGCTGGTAGTGATAA
TTTTCCAATGCTTGAGCAACTATTATTGTATGGGTTCAAAAAACTGGAAGAGATTCCGGAGAGTATTGGAGAAATAATGA
CACTAAAATTTATCAAAACAGAATTTTGCGGCTCTGGTGTAAAGACAAGTGCAAAGAAAATTCAAGAAGAGCAAGAAAGC
CTGGGAAATTATGAGCTTCAAGTTCAAATTACTCCTAAGTTAAGATTTTTGATCGAAAATTTAGACGAAATAAGCATGTT
GCCCCCGAATGAAGTAGCCGAAAAAATCAAAGTTAAAATTTTTGATCAAAAACTAAAAGAGATTCCGGAGAGCACTGGAC
AAATAATGACACGAAAAATCATCAAAACAGAATTTTGCGGCTCTGGTGTAGAGACTAGTGCAAAGAAGATTCAAGAAGAG
CAAGAAAGCTTGGGAAATTGTGAGCTTCATCAAGTTCAAATTACTCCTAAGAAGCGTTTGCTGAGGAAGCAGGACGGCAC
TGTGTAA
>Sa_SP2273_Rpiamr1e_i4
ATGGCTTATGCTGCTCTTTCTTCACTTATGTATACATTGCAACAACTCTTGAACCCTAATCAATCTTTGCTTTGTCGAAG
CTCTACACAACAACATCTTCAATCTATCTATCAAAATATTTCTGCTATGCAGCTTTTCCTTGACGATACTACGACAAAGG
ATATTGAAACTCTTAAGGTTATAGAAAAGAGGATCAGAGATGTAGTATACAAAGCAGAAGATAAAGTTGATTCAAGTCTA
AGAAACATCATACTAGCTGATTGCACAGAGAATACAGAAGGGGCTTGTAAATTCTTTGAGGAAGAATTGCTAAAAGTGGA
AAAAGATGTTGATTCTCTCAGCAAAGAGGTGATGCAGATCAATGTTAACAAGCATGGAAGCAGATCTGCAGAACTAACAA
CAATTCCTCCCTCTCCAGAAAAAAGTACAAATGAGGAACATACTATTGTTGGGATGGAGGATGAGTACAACACCATACTT
GATCGCCTCACTGCCCAAACAGACGAGTTGACTGTCATACCAATTTTTGGTATGGGCGGTATAGGTAAGACAACTCTTGC
CAGAAAGGTTTATGATGATTCATCTATTCGTTCTCGATTTGATAGACATGTATGGGTCACTACCTCTGAAGAATTCAATG
AGAGACGAATGCTTCTCGAAGTTGTTTCTTCAATTACTACTGGAAGCAATCAAGAAAAGAGCGATGATCAACTAATGGAG
ATTGTGTATAGAGGTCTTAAGGGTAGGAGATTTCTAATTGTCATAGATGATATTTGGAGTACTGAGGCTTGGGACCAAAT
GCAAAGAATATTTCCAAATGATGACAATAAAAGCCGAATTCTACTAACTACACGGCTCAAGTATGTTGCTGATTATGTCA
GCAGTCCTGATTTTCCACCTCATAGTAAGTCTTTTCTAAGTCTTGATGATAGTTGGAATCTATTCACCGAAAAAGTATTC
AACAAAGATACCTGTCCTCCTCACCTAGAAGAAACAGGGAAGCATATTGTACAACAATGTCGAGGATTACCTCTCTCGGT
TGTTGTAGTTGCTGGACTTGTTGGAAAAATGGACCCAACGCATGACAATTGGGAGAACGTTGAGGAAAATCTGAACTCAT
TCATTGGTACTGTATCCGAACGGTGCCAATCAATTCTTTCTTTAAGCTACAATTACTTGCCCCAATATTTGAGGGCTTGT
TTTCTCTATGTTGGATGTTTTCCTGAAGATAAAGAGATTGATGTTTCCAATTTGATTAGGCTATGGATTGCTGAGCAATT
CGTAAAGGCGAGAAGCAATAAAAGGTTAGAAGTGGTAGCAGAGGAGTATCTAGAAGAGTTAATTGATAGAAGCCTAATTT
TGAGTGGTAGACAAAGGGCTAATGGAAGGATGAAAACTTGCAAAATTCATGATCTTCTTCGCCAACTATGCCTAAGTGAA
GCTCATACTGAAAATATTAGTCATATCATGAATAGAAATGTCCCCGTGTCCTCAGAAGCCATAGATGATCAACGGCGAGT
GATTGTTCCATTGGAACTTGAAGAGGAACCAGTTTATCCTACAAGGAATAGCAGTGGTATTACAAGTACAACCCGCACCT
TTATTTCAATGGAAATATGCCTAAGAGAAGCTCAGACCGAAGCCATATATGATCAACGGCGAGTGATCCTTCTGTCTAAA
CGACATAGGATTGATACAATCCGCACCATTATTCCATTCAAAGATACTTTTCCGAAAGAGATTTGTTCCATTGTTTCACA
GTTGAAGTTGCTTAAGGTGTTGGATGTATTATCAGTCTGGTACGATGTCTCTTGTATAATACCTCAGCTTGTACATTTGA
GATATGTTGGTGCAGTAATTTTGAAAGCTCTTTCACTACCCAAATTGAGAAATCTACAGACCATAATTCTTACAAGTGTT
GAAACCACAGAGTTGAAGCACTCACTAGATATCTGGAGAATGTCAGAGATAAGACATTTGGATATTGTACCGCCACTATA
TATATCAAATCCTCTTGAAGCAGAACAACCTTTGTTTCTCAATAACTTGCAAACACTTACTCTCAATAACTCTCCTTTTG
TTGCGAAAATCATAAGAAGAACTCCCAATCTAAAAAAGCTAAAGATTTTAGATAAATCTAAGCATCCTGACTGGCCTGAT
ATTCTTGATTCTCTCAATCTTCTAGAGGAGCTGGAGACACTACAAATATCAACAGAAGAAAACATTGACCCGATGATTTT
CTCTGGGGATATTTTCCCTCGTAATCTCAAGCAACTGAAATTATCATATACTTGTATACCATGGGAAGATATGAAATTGC
TGGCTAATTTACCCAATCTTGAGGTGTTCAAGGGTCATTATGCATTCAATGGAACAGATTGGAAACTAGATGAAGATGTT
GTGTTTTGCAAATTAAAATCTCTACGACTGTATGAGCGTGGAGATTTGCAAAGGTGGGAAGCTGCTGGTAGTGATAATTT
TCCAATGCTTGAGCAACTATTATTGTATGGGTTCAAAAAACTGGAAGAGATTCCGGAGAGTATTGGAGAAATAATGACAC
TAAAATTTATCAAAACAGAATTTTGCGGCTCTGGTGTAAAGACAAGTGCAAAGAAAATTCAAGAAGAGCAAGAAAGCCTG
GGAAATTATGAGCTTCAAGTTCAAATTACTCCTAAGTTAAGATTTTTGATCGAAAATTTAGACGAAATAAGCATGTTGCC
CCCGAATGAAGTAGCCGAAAAAATCAAAGTTAAAATTTTTGATCAAAAACTAAAAGAGATTCCGGAGAGCACTGGACAAA
TAATGACACGAAAAATCATCAAAACAGAATTTTGCGGCTCTGGTGTAGAGACTAGTGCAAAGAAGATTCAAGAAGAGCAA
GAAAGCTTGGGAAATTGTGAGCTTCATCAAGTTCAAATTACTCCTAAGGTATATTAA
>Sa_SP2273_Rpiamr1e_i6
ATGGCTTATGCTGCTCTTTCTTCACTTATGTATACATTGCAACAACTCTTGAACCCTAATCAATCTTTGCTTTGTCGAAG
CTCTACACAACAACATCTTCAATCTATCTATCAAAATATTTCTGCTATGCAGCTTTTCCTTGACGATACTACGACAAAGG
ATATTGAAACTCTTAAGGTTATAGAAAAGAGGATCAGAGATGTAGTATACAAAGCAGAAGATAAAGTTGATTCAAGTCTA
AGAAACATCATACTAGCTGATTGCACAGAGAATACAGAAGGGGCTTGTAAATTCTTTGAGGAAGAATTGCTAAAAGTGGA
AAAAGATGTTGATTCTCTCAGCAAAGAGGTGATGCAGATCAATGTTAACAAGCATGGAAGCAGATCTGCAGAACTAACAA
CAATTCCTCCCTCTCCAGAAAAAAGTACAAATGAGGAACATACTATTGTTGGGATGGAGGATGAGTACAACACCATACTT
GATCGCCTCACTGCCCAAACAGACGAGTTGACTGTCATACCAATTTTTGGTATGGGCGGTATAGGTAAGACAACTCTTGC
CAGAAAGGTTTATGATGATTCATCTATTCGTTCTCGATTTGATAGACATGTATGGGTCACTACCTCTGAAGAATTCAATG
AGAGACGAATGCTTCTCGAAGTTGTTTCTTCAATTACTACTGGAAGCAATCAAGAAAAGAGCGATGATCAACTAATGGAG
ATTGTGTATAGAGGTCTTAAGGGTAGGAGATTTCTAATTGTCATAGATGATATTTGGAGTACTGAGGCTTGGGACCAAAT
GCAAAGAATATTTCCAAATGATGACAATAAAAGCCGAATTCTACTAACTACACGGCTCAAGTATGTTGCTGATTATGTCA
GCAGTCCTGATTTTCCACCTCATAGTAAGTCTTTTCTAAGTCTTGATGATAGTTGGAATCTATTCACCGAAAAAGTATTC
AACAAAGATACCTGTCCTCCTCACCTAGAAGAAACAGGGAAGCATATTGTACAACAATGTCGAGGATTACCTCTCTCGGT
TGTTGTAGTTGCTGGACTTGTTGGAAAAATGGACCCAACGCATGACAATTGGGAGAACGTTGAGGAAAATCTGAACTCAT
TCATTGGTACTGTATCCGAACGGTGCCAATCAATTCTTTCTTTAAGCTACAATTACTTGCCCCAATATTTGAGGGCTTGT
TTTCTCTATGTTGGATGTTTTCCTGAAGATAAAGAGATTGATGTTTCCAATTTGATTAGGCTATGGATTGCTGAGCAATT
CGTAAAGGCGAGAAGCAATAAAAGGTTAGAAGTGGTAGCAGAGGAGTATCTAGAAGAGTTAATTGATAGAAGCCTAATTT
TGAGTGGTAGACAAAGGGCTAATGGAAGGATGAAAACTTGCAAAATTCATGATCTTCTTCGCCAACTATGCCTAAGAGAA
GCTCATACTGAAAATGTTGTCCATATCATGAATGGGAATGTCCCCGTGTCCTCAGAAGCCATAGATGATCAACGGCGAGT
GATTGTTCCATGGGAACTTGAAGAGATGCAAGTTTATCCTACAAGGCATAGCAGTGGTATTACAAGTACAACCCGCACCT
TTATTTCAATGGAAATATGCCTAAGAGAAGCTCAGACCGAAGCCATATATGATCAACGGCGAGTGATCCTTCTGTCTAAA
CGACATAGGATTGATACAATCCGCACCATTATTCCATTCAAAGATACTTTTCCGAAAGAGATTTGTTCCATTGTTTCACA
GTTGAAGTTGCTTAAGGTGTTGGATGTATTATCAGTCTGGTACGATGTCTCTTGTATAATACCTCAGCTTGTACATTTGA
GATATGTTGCTGTTAGTAATGATGAAGCTGTTTCACTAGCCAAATTGAGAAATCTAAGGACCATAATTCTTCAAAGTCTT
GAATGGAGAGAATTGGAGCACCCACTGGATATCTGGAGAATGTCAGAGATAAGACATTTGGATATTGTACCGCCACTATA
TATATCAAATCCTCTTGAAGCAGAACAACCTTTGTTTCTCAATAACTTGCAAACACTTACTCTCAATAACTCTCCTTTTG
TTGCGAAAATCATAAGAAGAACTCCCAATCTAAAAAAGCTAAAGATTTTAGATAAATCTAAGCATCCTGACTGGCCTGAT
ATTCTTGATTCTCTCAATCTTCTAGAGGAGCTGGAGACACTACAAATATCAACAGAAGAAAACATTGACCCGATGATTTT
CTCTGGGGATATTTTCCCTCGTAATCTCAAGCAACTGAAATTATCATATACTTGTATACCATGGGAAGATATGAAATTGC
TGGCTAATTTACCCAATCTTGAGGTGTTCAAGGGTCATTATGCATTCAATGGAACAGATTGGAAACTAGATGAAGATGTT
GTGTTTTGCAAATTAAAATCTCTACGACTGTATGAGCGTGGAGATTTGCAAAGGTGGGAAGCTGCTGGTAGTGATAATTT
TCCAATGCTTGAGCAACTATTATTGTATGGGTTCAAAAAACTGGAAGAGATTCCGGAGAGTATTGGAGAAATAATGACAC
TAAAATTTATCAAAACAGAATTTTGCGGCTCTGGTGTAAAGACAAGTGCAAAGAAAATTCAAGAAGAGCAAGAAAGCCTG
GGAAATTATGAGCTTCAAGTTCAAATTACTCCTAAGTTAAGATTTTTGATCGAAAATTTAGACGAAATAAGCATGTTGCC
CCCGAATGAAGTAGCCGAAAAAATCAAAGTTAAAATTTTTGATCAAAAACTAAAAGAGATTCCGGAGAGCACTGGACAAA
TAATGACACGAAAAATCATCAAAACAGAATTTTGCGGCTCTGGTGTAGAGACTAGTGCAAAGAAGATTCAAGAAGAGCAA
GAAAGCTTGGGAAATTGTGAGCTTCATCAAGTTCAAATTACTCCTAAGTAA
>Sa_SP2273_Rpiamr1e_i7
ATGGCTTATGCTGCTCTTTCTTCACTTATCTATACATTGCAACAACTCTTCAAACCTAATCAATCTTTCGTTTGTCAAAG
CTGCTGTACGCAACAACATGTTCAATCTCTCTGTCAAAATCTTTCTGCTCTGCAACTTTTCCTTGACGATACTACAACAA
AGGATATTGAAACTCTTAAGGTTATAGAAAAGAGGATCAGAGATGTAGTATACAAAGCAGAAGATAAAGTTGATTCAAGC
CTAAGAAGCATCATTCTAGCTGATTGCACAGAGAATAAAGAAGGGGCTTGTAAATTCTTTGAGGAAGAATTGCTAAAAGT
GGAAAAAGATGTTGATTCTCTCAGCAAAGAGGTGATGCAGATCAATGTTAACAAGCATGGAAGCAGATCTGCAGAACTAA
CAACAATTCCTCCCTCTCCAGAAAAAAGTACAAATGAGGAACATACTATTGTTGGGATGGAGGATGAGTACAACACCATA
CTTGATCGCCTCACTGCCCAAACAGACGAGTTGACTGTCATACCAATTTTTGGTATGGGCGGTATAGGTAAGACAACTCT
TGCCAGAAAGGTTTATGATGATTCATCTATTCGTTCTCGATTTGATAGACATGTATGGGTCACTACCTCTGAAGAATTCA
ATGAGAGACGAATGCTTCTCGAAGTTGTTTCTTCAATTACTACTGGAAGCAATCAAGAAAAGAGCGATGATCAACTAATG
GAGATTGTGTATAGAGGTCTTAAGGGTAGGAGATTTCTAATTGTCATAGATGATATTTGGAGTACTGAGGCTTGGGACCA
AATGCAAAGAATATTTCCAAATGATGACAATAAAAGCCGAATTCTACTAACTACACGGCTCAAGTATGTTGCTGATTATG
TCAGCAGTCCTGATTTTCCACCTCATAGTAAGTCTTTTCTAAGTCTTGATGATAGTTGGAATCTATTCACCGAAAAAGTA
TTCAACAAAGATACCTGTCCTCCTCACCTAGAAGAAACAGGGAAGCATATTGTACAACAATGTCGAGGATTACCTCTCTC
GGTTGTTGTAGTTGCTGGACTTGTTGGAAAAATGGACCCAACGCATGACAATTGGGAGAACGTTGAGGAAAATCTGAACT
CATTCATTGGTACTGTATCCGAACGGTGCCAATCAATTCTTTCTTTAAGCTACAATTACTTGCCCCAATATTTGAGGGCT
TGTTTTCTCTATGTTGGATGTTTTCCTGAAGATAAAGAGATTGATGTTTCCAATTTGATTAGGCTATGGATTGCTGAGCA
ATTCGTAAAGGCGAGAAGCAATAAAAGGTTAGAAGTGGTAGCAGAGGAGTATCTAGAAGAGTTAATTGATAGAAGCCTAA
TTTTGAGTGGTAGACAAAGGGCTAATGGAAGGATGAAAACTTGCAAAATTCATGATCTTCTTCGCCAACTATGCCTAAGA
GAAGCTCATACTGAAAATGTTGTCCATATCATGAATGGGAATGTCCCCGTGTCCTCAGAAGCCATAGATGATCAACGGCG
AGTGATTGTTCCATGGGAACTTGAAGAGATGCAAGTTTATCCTACAAGGCATAGCAGTGGTATTACAAGTACAACCCGCA
CCTTTATTTCAATGGAAATATGCCTAAGAGAAGCTCAGACCGAAGCCATATATGATCAACGGCGAGTGATCCTTCTGTCT
AAACGACATAGGATTGATACAATCCGCACCATTATTCCATTCAAAGATACTTTTCCGAAAGAGATTTGTTCCATTGTTTC
ACAGTTGAAGTTGCTTAAGGTGTTGGATGTATTATCAGTCTGGTACGATGTCTCTTGTATAATACCTCAGCTTGTACATT
TGAGATATGTTGCTGTTAGTAATGATGAAGCTGTTTCACTAGCCAAATTGAGAAATCTAAGGACCATAATTCTTCAAAGT
CTTGAATGGAGAGAATTGGAGCACCCACTGGATATCTGGAGAATGTCAGAGATAAGACATTTGGATATTGTACCGCCACT
ATATATATCAAATCCTCTTGAAGCAGAACAACCTTTGTTTCTCAATAACTTGCAAACACTTACTCTCAATAACTCTCCTT
TTGTTGCGAAAATCATAAGAAGAACTCCCAATCTAAAAAAGCTAAAGATTTTAGATAAATCTAAGCATCCTGACTGGCCT
GATATTCTTGATTCTCTCAATCTTCTAGAGGAGCTGGAGACACTACAAATATCAACAGAAGAAAACATTGACCCGATGAT
TTTCTCTGGGGATATTTTCCCTCGTAATCTCAAGCAACTGAAATTATCATATACTTGTATACCATGGGAAGATATGAAAT
TGCTGGCTAATTTACCCAATCTTGAGGTGTTCAAGGGTCATTATGCATTCAATGGAACAGATTGGAAACTAGATGAAGAT
GTTGTGTTTTGCAAATTAAAATCTCTACGACTGTATGAGCGTGGAGATTTGCAAAGGTGGGAAGCTGCTGGTAGTGATAA
TTTTCCAATGCTTGAGCAACTATTATTGTATGGGTTCAAAAAACTGGAAGAGATTCCGGAGAGTATTGGAGAAATAATGA
CACTAAAATTTATCAAAACAGAATTTTGCGGCTCTGGTGTAAAGACAAGTGCAAAGAAAATTCAAGAAGAGCAAGAAAGC
CTGGGAAATTATGAGCTTCAAGTTCAAATTACTCCTAAGTTAAGATTTTTGATCGAAAATTTAGACGAAATAAGCATGTT
GCCCCCGAATGAAGTAGCCGAAAAAATCAAAGTTAAAATTTTTGATCAAAAACTAAAAGAGATTCCGGAGAGCACTGGAC
AAATAATGACACGAAAAATCATCAAAACAGAATTTTGCGGCTCTGGTGTAGAGACTAGTGCAAAGAAGATTCAAGAAGAG
CAAGAAAGCTTGGGAAATTGTGAGCTTCATCAAGTTCAAATTACTCCTAAGTAA
>Sa_SP2273_Rpiamr1e_i8
ATGGCTTATGCTGCTCTTTCTTCACTTATCTATACATTGCAACAACTCTTCAAACCTAATCAATCTTTCGTTTGTCAAAG
CTGCTGTACGCAACAACATGTTCAATCTCTCTGTCAAAATCTTTCTGCTCTGCAACTTTTCCTTGACGATACTACAACAA
AGGATATTGAAACTCTTAAGGTTATAGAAAAGAGGATCAGAGATGTAGTATACAAAGCAGAAGATAAAGTTGATTCAAGC
CTAAGAAGCATCATTCTAGCTGATTGCACAGAGAATAAAGAAGGGGCTTGTAAATTCTTTGAGGAAGAATTGCTAAAAGT
GGAAAAAGATGTTGATTCTCTCAGCAAAGAGGTGATGCAGATCAATGTTAACAAGCATGGAAGCAGATCTGCAGAACTAA
CAACAATTCCTCCCTCTCCAGAAAAAAGTACAAATGAGGAACATACTATTGTTGGGATGGAGGATGAGTACAACACCATA
CTTGATCGCCTCACTGCCCAAACAGACGAGTTGACTGTCATACCAATTTTTGGTATGGGCGGTATAGGTAAGACAACTCT
TGCCAGAAAGGTTTATGATGATTCATCTATTCGTTCTCGATTTGATAGACATGTATGGGTCACTACCTCTGAAGAATTCA
ATGAGAGACGAATGCTTCTCGAAGTTGTTTCTTCAATTACTACTGGAAGCAATCAAGAAAAGAGCGATGATCAACTAATG
GAGATTGTGTATAGAGGTCTTAAGGGTAGGAGATTTCTAATTGTCATAGATGATATTTGGAGTACTGAGGCTTGGGACCA
AATGCAAAGAATATTTCCAAATGATGACAATAAAAGCCGAATTCTACTAACTACACGGCTCAAGTATGTTGCTGATTATG
TCAGCAGTCCTGATTTTCCACCTCATAGTAAGTCTTTTCTAAGTCTTGATGATAGTTGGAATCTATTCACCGAAAAAGTA
TTCAACAAAGATACCTGTCCTCCTCACCTAGAAGAAACAGGGAAGCATATTGTACAACAATGTCGAGGATTACCTCTCTC
GGTTGTTGTAGTTGCTGGACTTGTTGGAAAAATGGACCCAACGCATGACAATTGGGAGAACGTTGAGGAAAATCTGAACT
CATTCATTGGTACTGTATCCGAACGGTGCCAATCAATTCTTTCTTTAAGCTACAATTACTTGCCCCAATATTTGAGGGCT
TGTTTTCTCTATGTTGGATGTTTTCCTGAAGATAAAGAGATTGATGTTTCCAATTTGATTAGGCTATGGATTGCTGAGCA
ATTCGTAAAGGCGAGAAGCAATAAAAGGTTAGAAGTGGTAGCAGAGGAGTATCTAGAAGAGTTAATTGATAGAAGCCTAA
TTTTGAGTGGTAGACAAAGGGCTAATGGAAGGATGAAAACTTGCAAAATTCATGATCTTCTTCGCCAACTATGCCTAAGT
GAAGCTCATACTGAAAATATTAGTCATATCATGAATAGAAATGTCCCCGTGTCCTCAGAAGCCATAGATGATCAACGGCG
AGTGATTGTTCCATTGGAACTTGAAGAGGAACCAGTTTATCCTACAAGGAATAGCAGTGGTATTACAAGTACAACCCGCA
CCTTTATTTCAATGGAAATATGCCTAAGAGAAGCTCAGACCGAAGCCATATATGATCAACGGCGAGTGATCCTTCTGTCT
AAACGACATAGGATTGATACAATCCGCACCATTATTCCATTCAAAGATACTTTTCCGAAAGAGATTTGTTCCATTGTTTC
ACAGTTGAAGTTGCTTAAGGTGTTGGATGTATTATCAGTCTGGTACGATGTCTCTTGTATAATACCTCAGCTTGTACATT
TGAGATATGTTGGTGCAGTAATTTTGAAAGCTCTTTCACTACCCAAATTGAGAAATCTACAGACCATAATTCTTACAAGT
GTTGAAACCACAGAGTTGAAGCACTCACTAGATATCTGGAGAATGTCAGAGATAAGACATTTGGATATTGTACCGCCACT
ATATATATCAAATCCTCTTGAAGCAGAACAACCTTTGTTTCTCAATAACTTGCAAACACTTACTCTCAATAACTCTCCTT
TTGTTGCGAAAATCATAAGAAGAACTCCCAATCTAAAAAAGCTAAAGATTTTAGATAAATCTAAGCATCCTGACTGGCCT
GATATTCTTGATTCTCTCAATCTTCTAGAGGAGCTGGAGACACTACAAATATCAACAGAAGAAAACATTGACCCGATGAT
TTTCTCTGGGGATATTTTCCCTCGTAATCTCAAGCAACTGAAATTATCATATACTTGTATACCATGGGAAGATATGAAAT
TGCTGGCTAATTTACCCAATCTTGAGGTGTTCAAGGGTCATTATGCATTCAATGGAACAGATTGGAAACTAGATGAAGAT
GTTGTGTTTTGCAAATTAAAATCTCTACGACTGTATGAGCGTGGAGATTTGCAAAGGTGGGAAGCTGCTGGTAGTGATAA
TTTTCCAATGCTTGAGCAACTATTATTGTATGGGTTCAAAAAACTGGAAGAGATTCCGGAGAGTATTGGAGAAATAATGA
CACTAAAATTTATCAAAACAGAATTTTGCGGCTCTGGTGTAAAGACAAGTGCAAAGAAAATTCAAGAAGAGCAAGAAAGC
CTGGGAAATTATGAGCTTCAAGTTCAAATTACTCCTAAGTTAAGATTTTTGATCGAAAATTTAGACGAAATAAGCATGTT
GCCCCCGAATGAAGTAGCCGAAAAAATCAAAGTTAAAATTTTTGATCAAAAACTAAAAGAGATTCCGGAGAGCACTGGAC
AAATAATGACACGAAAAATCATCAAAACAGAATTTTGCGGCTCTGGTGTAGAGACTAGTGCAAAGAAGATTCAAGAAGAG
CAAGAAAGCTTGGGAAATTGTGAGCTTCATCAAGTTCAAATTACTCCTAAGGTATATTAA
